# Supplementary material for: Genome-wide identification and characterization of CONSTANS-like gene family in radish (Raphanus sativus)
Source: PLoS One. 2018 Sep 24;13(9):e0204137. doi: 10.1371/journal.pone.0204137 (PMC6152963; doi:10.1371/journal.pone.0204137)
Supplement: S1 Table — (XLSX) [file pone.0204137.s002.xlsx]

## Sheet: S1
S1 Table. Location and sequences of radish COL genes in the cultivar 'Aokubi'
Gene	ID	Chr	Strand	Start	Stop	CDS	WholeGene	Protein	CDS Length	Whole Gene Length	Protein Length	Closest Arabidopsis	Annotation
RsaCOL-01	RSG31377	Rs_scaf361	+	185710	187157	ATGATGAAAAGTTTGGCTAATGCGGTTGGTGGGAAAACGGCAAGGGCATGCGATAGCTGCGCCAAGAAGCGAGCGCGTTGGTATTGTGCAGCTGATGATGCTTTCCTTTGTCATTCTTGTGACGGTTCGGTCCACTCCGCGAACCCTCTTGCCTGTAGACACGAGAGAGTTCGTTTGAAAACGGCTAGTGCCGGAAAGCATCGTGGTGACGCCTCCTCCTCACCACCTCATCCAGCCACGTGGCATCAGGGATTTACACGTAAAGCTCGGACACCACGTGGAGGCAAGAAAAGCCACACGATGGTTTTTCATGATCTTGTGCCGGAGATGAGGTCGGAGGATTTTGAAGTGGAAGAGCAGCTCATCTTTGAAGTACCGGTGTTGAACCCAATGGCTGAT…	ATGATGAAAAGTTTGGCTAATGCGGTTGGTGGGAAAACGGCAAGGGCATGCGATAGCTGCGCCAAGAAGCGAGCGCGTTGGTATTGTGCAGCTGATGATGCTTTCCTTTGTCATTCTTGTGACGGTTCGGTCCACTCCGCGAACCCTCTTGCCTGTAGACACGAGAGAGTTCGTTTGAAAACGGCTAGTGCCGGAAAGCATCGTGGTGACGCCTCCTCCTCACCACCTCATCCAGCCACGTGGCATCAGGGATTTACACGTAAAGCTCGGACACCACGTGGAGGCAAGAAAAGCCACACGATGGTTTTTCATGATCTTGTGCCGGAGATGAGGTCGGAGGATTTTGAAGTGGAAGAGCAGCTCATCTTTGAAGTACCGGTGTTGAACCCAATGGCTGAT…	MMKSLANAVGGKTARACDSCAKKRARWYCAADDAFLCHSCDGSVHSANPLACRHERVRLKTASAGKHRGDASSSPPHPATWHQGFTRKARTPRGGKKSHTMVFHDLVPEMRSEDFEVEEQLIFEVPVLNPMADEQCFKESKAVFPMMPVCFKSSEEEDDNTESCLNGLFPTEMELAQFSADVETLLGGGTDREFHAMEELGLSEILKIEKEEVKEEEEIATREVCDLDAANETSPFEINFNYESSHKSAFEDDDEKEDVIKNLVDVGVNEMSGRIKEEKKEKVLMLRLDYETVISTWGSQGTPWTALEPPEIDLDMLCCPTNTMGESGGEAHHHNHFRGLGLHMREAGDGGREARVSRYREKRRTRLFSKKIRYEVRKLNAEKRPRMKGRFVKRSSIAA…	1206	1448	401	AtCOL6	B-box type zinc finger protein with CCT domain
RsaCOL-02	RSG42550	Rs_scaf1507	+	41287	42725	ATGAAAAGTTTGGCTAATGTGGTTGGAGGAAAGACGGCGAGGGCATGCGACAGCTGCGTGAAGAGGCGGGCGCGTTGGTATTGCGCAGCTGACGATGCTTTCCTTTGCCATTCTTGTGACGGTAAGGTCCACTCAGCGAACCCTCTTGCCCGCAGGCACGAAAGGGTTCGCTTGAAATCGGCTAGCCCCGGACACTCCTCCTCCTCACCACCTCATCCACCCACATGGCATCAGGGCTTTACACGTAAATCTCGGACACGACGGGGGGGCAAGAAGAGCCACGCGATGGTTTTCCATGATCTTGTGCCGGAGATGAGCTCGGAGGATCAAAGCTTTGAGGTGGAAGAGCAGCTCATCTTTGAGGTGCCGGTGCTGAACCCAATGGGTGATGAGCAACGC…	ATGAAAAGTTTGGCTAATGTGGTTGGAGGAAAGACGGCGAGGGCATGCGACAGCTGCGTGAAGAGGCGGGCGCGTTGGTATTGCGCAGCTGACGATGCTTTCCTTTGCCATTCTTGTGACGGTAAGGTCCACTCAGCGAACCCTCTTGCCCGCAGGCACGAAAGGGTTCGCTTGAAATCGGCTAGCCCCGGACACTCCTCCTCCTCACCACCTCATCCACCCACATGGCATCAGGGCTTTACACGTAAATCTCGGACACGACGGGGGGGCAAGAAGAGCCACGCGATGGTTTTCCATGATCTTGTGCCGGAGATGAGCTCGGAGGATCAAAGCTTTGAGGTGGAAGAGCAGCTCATCTTTGAGGTGCCGGTGCTGAACCCAATGGGTGATGAGCAACGC…	MKSLANVVGGKTARACDSCVKRRARWYCAADDAFLCHSCDGKVHSANPLARRHERVRLKSASPGHSSSSPPHPPTWHQGFTRKSRTRRGGKKSHAMVFHDLVPEMSSEDQSFEVEEQLIFEVPVLNPMGDEQRLNEPMETKIEFPLMSICFKSSEEEDDNAESCLNGLFPTDIELAQFSADVEILLGGGADREFHAMDELGLGEMLKIDKEEVEEEEEVATVKVCDLDDADETTPFEISFEYEYSQRTTFEEKDEKEDVEKNMIDVGSVNEISGSIKEENNEKIHMLRLDYESVISTWGGQGTPWTAHEPPQIDLNMLCCPTDSMVESGGEDHHHKYFRGLGLHMGDAGSGGREARVSRYREKRRTRLFSKKIRYEVRKLNAEKRPRMKGRFVKRSSIA…	1209	1439	402	AtCOL6	B-box type zinc finger protein with CCT domain
RsaCOL-03	RSG21446	Rs_scaf330	+	80887	82020	ATGGGATTCGGCTTAGAGAACATCAAATCAATCTCCGGCGGGTGGGGCGCGGCGGCGCGTTCCTGTGACGCTTGTCAATCAGTATCCGCCGCCGTGTTCTGCCGAGTTGACTCAGCTTTCTTATGCATCACTTGCGACGCAAGGATCCACTCCTACACGCGCCACGAGCGCGTGTTTCTCTGCGAAGTCTGCGAACAAGCTCCCGCCGCCGTCACCTGCAAAGCCGACGCCGCCGCTCTCTGCGTCACCTGCGACTCCGACATCCACTCCGCTAACCCACTCGCTAGCCGCCACGAACGCGTCCCCGTCGAGTCGTTCTTCGATTCAGCCGTCGCGAAAATCTCAGCTTCCACGTTCGGGATCGTCGGGGACTCTGCCGCCGTGGATTTAACCGCCGTT…	ATGGGATTCGGCTTAGAGAACATCAAATCAATCTCCGGCGGGTGGGGCGCGGCGGCGCGTTCCTGTGACGCTTGTCAATCAGTATCCGCCGCCGTGTTCTGCCGAGTTGACTCAGCTTTCTTATGCATCACTTGCGACGCAAGGATCCACTCCTACACGCGCCACGAGCGCGTGTTTCTCTGCGAAGTCTGCGAACAAGCTCCCGCCGCCGTCACCTGCAAAGCCGACGCCGCCGCTCTCTGCGTCACCTGCGACTCCGACATCCACTCCGCTAACCCACTCGCTAGCCGCCACGAACGCGTCCCCGTCGAGTCGTTCTTCGATTCAGCCGTCGCGAAAATCTCAGCTTCCACGTTCGGGATCGTCGGGGACTCTGCCGCCGTGGATTTAACCGCCGTT…	MGFGLENIKSISGGWGAAARSCDACQSVSAAVFCRVDSAFLCITCDARIHSYTRHERVFLCEVCEQAPAAVTCKADAAALCVTCDSDIHSANPLASRHERVPVESFFDSAVAKISASTFGIVGDSAAVDLTAVPVMGGSEDLGLCPWLLPNDFNEPAKTEMKPSEFVFSDFDRLIDFEYPNTFNNHHPPQHNSSGADSLVPVQTKTEPLPLTKNDHCFDIDFCRSKLSAFTYPTQSISHSVSTSSLEYGVVPDGNTSSEISIPVNRNTTGDQASSMNREARVLRYREKRKNRKFEKTIRYASRKAYAESRPRIKGRFAKRTETENDDVFLSHVYASAAQYGVVPTF	1041	1134	346	AtCOL5	ATCOL5 COL5 | CONSTANS-like 5
RsaCOL-04	RSG07010	Rs_scaf69	+	57926	59428	ATGAAAAGTGTGGCGAATGCTGTTGGAGCTAAGACGGCGAGGGCCTGCGACAGCTGCGTGAAGAAGCGGGCACGGTGGTACTGCGCAGCCGACGATGCTTTTCTATGCCAATCTTGCGACACTTTGGTCCACTCAGCGAACCCTCTCGCTCGCCGGCACGAGAGGGTTCGTTTGAAGTCGGCCAGCCCGGCGGTCTCGAAGTATACCAACCACAACCACTCACCTTCTTCTCCTCCCCACGAGGCTGCAACGTGGCATCAAGGGTTCACCCGTAAACCTCGGACTCCACGTGGGTCTGGTAAGAAAAACAATTTGTCGATATTTCATGATTTGGTGCCGGAGATTAGTGCAGAGGATCAGACCGACAGCTATGAGATTGAAGAGCAGCTGATCTGTCAA…	ATGAAAAGTGTGGCGAATGCTGTTGGAGCTAAGACGGCGAGGGCCTGCGACAGCTGCGTGAAGAAGCGGGCACGGTGGTACTGCGCAGCCGACGATGCTTTTCTATGCCAATCTTGCGACACTTTGGTCCACTCAGCGAACCCTCTCGCTCGCCGGCACGAGAGGGTTCGTTTGAAGTCGGCCAGCCCGGCGGTCTCGAAGTATACCAACCACAACCACTCACCTTCTTCTCCTCCCCACGAGGCTGCAACGTGGCATCAAGGGTTCACCCGTAAACCTCGGACTCCACGTGGGTCTGGTAAGAAAAACAATTTGTCGATATTTCATGATTTGGTGCCGGAGATTAGTGCAGAGGATCAGACCGACAGCTATGAGATTGAAGAGCAGCTGATCTGTCAA…	MKSVANAVGAKTARACDSCVKKRARWYCAADDAFLCQSCDTLVHSANPLARRHERVRLKSASPAVSKYTNHNHSPSSPPHEAATWHQGFTRKPRTPRGSGKKNNLSIFHDLVPEISAEDQTDSYEIEEQLICQVPVLDPMVAEQFLNDVVEPKIEFPLMRIDDQEDEDNAESCLNGFFPTDMELEEFAADVETLLGHGLDVTESYAMEGLGLSNTEMFKIEKDEIEEDEGEETKAMNMGIGCGEDRDDGDGTVAFELRFDHESHNTYEEEAIKNVECIKVKEEEQKNVLMLSLNYDSVISTWGGQGPPWTSGEPPERDIDISDKPVVSMEINGGESHHKHYVGGCLPSTGFGDGGREARVSRYREKRRTRLFSKKIRYEVRKLNAEKRPRMKGRFVKRA…	1245	1503	414	AtCOL16	B-box type zinc finger protein with CCT domain
RsaCOL-05	RSG35888	Rs_scaf431	+	160423	161561	ATGGGATTCGGCTTAGAGAGCATCAAATCACTCTCCGGCGGATGGGGCGCAGCGGCTCGTTCCTGTGACGCTTGCAAATCAGCCTCCGCCGCCGTGTTCTGCCGAGTCGACTCAGCTTTCTTATGCATCGCTTGCGACACAAGCATCCACACCTTCACGCGTCACGAGCGCGTGTACCTCTGCGAAGTCTGCGAACAAGCTCCAGCCGCCGTCACCTGCAAAGCCGACGCCGCGTCCCTCTGCGTCGCCTGCGACTCCGACATCCACTCTGCTAATCCCCTCGCCAGCCGCCACGAACGAGTCCCCGTCGAGCCCTTCTTCGACTCGGCCGCCGCGAAAATCTCGCCTTCGACGTTCGGAGTCCTCGGCTCGTCCACCACCGTCGACTTAACCGCCGTG…	ATGGGATTCGGCTTAGAGAGCATCAAATCACTCTCCGGCGGATGGGGCGCAGCGGCTCGTTCCTGTGACGCTTGCAAATCAGCCTCCGCCGCCGTGTTCTGCCGAGTCGACTCAGCTTTCTTATGCATCGCTTGCGACACAAGCATCCACACCTTCACGCGTCACGAGCGCGTGTACCTCTGCGAAGTCTGCGAACAAGCTCCAGCCGCCGTCACCTGCAAAGCCGACGCCGCGTCCCTCTGCGTCGCCTGCGACTCCGACATCCACTCTGCTAATCCCCTCGCCAGCCGCCACGAACGAGTCCCCGTCGAGCCCTTCTTCGACTCGGCCGCCGCGAAAATCTCGCCTTCGACGTTCGGAGTCCTCGGCTCGTCCACCACCGTCGACTTAACCGCCGTG…	MGFGLESIKSLSGGWGAAARSCDACKSASAAVFCRVDSAFLCIACDTSIHTFTRHERVYLCEVCEQAPAAVTCKADAASLCVACDSDIHSANPLASRHERVPVEPFFDSAAAKISPSTFGVLGSSTTVDLTAVPVMGSADELDLCPWLLPNDFNEPAKIETGTELKSSEFVFSDFDRLIDFEYPNTFGADSLVPVQTKTEPLPLTNNEHCFDIDFCRSKLSTFTYPTQSISHSVSTSSLEYGVVPDGTTSVPFNRSTITTSTATTGDQPSSMDREARVLRYREKRKNRKFEKTIRYASRKAYAESRPRIKGRFAKRTEAENDDVFFSQVYASAGHYGVVPTF	1029	1139	342	AtCOL5	ATCOL5 COL5 | CONSTANS-like 5
RsaCOL-06	RSG11754	Rs_scaf128	-	248761	250376	ATGGCGTCAAAGCTCTGCGACTCGTGCAAATCAGCGACGGCGGCGCTATACTGCCGTCCAGACGCGGCGTTTCTATGTCTCAGCTGCGACTCGAAGGTCCACGCGGCGAACAAGGTAGCGTCGAGACACGCACGCGTGTGGATGTGCGAAGTGTGCGAGCAAGCGCCGGCTCACGTCACGTGCAAGGCAGACGCGGCCGCTCTCTGCGTCACGTGCGACCGAGACATCCACTCCGCCAACCCTCTGGCTCGCCGTCACGAGCGCGTCCCCATCACGCCTTTCTACGATCCCGTCTCCGGCGCCGACGGCTCCGGAAAACACACGGCCGTCAACTTCCTCAACGACTGTTACTTCGCCGATCTAGACGGTAACGCTAGCCGCGAGGAAGAGGAGGAGGAG…	ATGGCGTCAAAGCTCTGCGACTCGTGCAAATCAGCGACGGCGGCGCTATACTGCCGTCCAGACGCGGCGTTTCTATGTCTCAGCTGCGACTCGAAGGTCCACGCGGCGAACAAGGTAGCGTCGAGACACGCACGCGTGTGGATGTGCGAAGTGTGCGAGCAAGCGCCGGCTCACGTCACGTGCAAGGCAGACGCGGCCGCTCTCTGCGTCACGTGCGACCGAGACATCCACTCCGCCAACCCTCTGGCTCGCCGTCACGAGCGCGTCCCCATCACGCCTTTCTACGATCCCGTCTCCGGCGCCGACGGCTCCGGAAAACACACGGCCGTCAACTTCCTCAACGACTGTTACTTCGCCGATCTAGACGGTAACGCTAGCCGCGAGGAAGAGGAGGAGGAG…	MASKLCDSCKSATAALYCRPDAAFLCLSCDSKVHAANKVASRHARVWMCEVCEQAPAHVTCKADAAALCVTCDRDIHSANPLARRHERVPITPFYDPVSGADGSGKHTAVNFLNDCYFADLDGNASREEEEEEAASWLLPNPKTAAPAVPGDSPEMNTGQQFLFPDLDLDYGTVDPKLESREQNSSGADGVVPVETRTVRVPTVNENCYELDFTGGSKSFTTYGHNCVSHSVSSSSLEVGVVPDGGSVADVSYPYGGPATSGTGIDSGTQRAVPLTSAEREARVMRYREKRKNRKFEKTIRYASRKAYAEMRPRIKGRFAKRTDTSESNDVVVGHGGMFSGFGLVPTF	1047	1616	348	AtCOL4	ATCOL4 COL4 | CONSTANS-like 4
RsaCOL-07	RSG34470	Rs_scaf852	+	24121	25695	ATGGCGTCTAAGCTCTGCGACTCATGCAAATCGGCGACTGCGGCGCTGTACTGCCGCCCAGACGCGGCGTTTCTCTGCCTCAGCTGCGACTCTAAAGTCCACGCGGCGAACAAGCTCGCGTCGAGGCACGCGCGCGTGTGGATGTGCGAAGTGTGCGAGCAAGCGCCGGCTCACGTCACGTGCAAGGCGGACGCGGCCGCCCTCTGCGTCACGTGCGACCGAGACATCCACTCCGCAAACCCCTTGGCTCGCCGCCACGAGCGCGTCCCCGTCACGCCTTTCTACGACTCAGTCTCCGACTCCGACGGATCCGCCAAGCACGCCGCCGTCAACTTCCTCGACGACTGCTACTTCTCCGATCTTGACGGGAACGCCAGCCGCGAGGAGGAGGATGAGGCC…	ATGGCGTCTAAGCTCTGCGACTCATGCAAATCGGCGACTGCGGCGCTGTACTGCCGCCCAGACGCGGCGTTTCTCTGCCTCAGCTGCGACTCTAAAGTCCACGCGGCGAACAAGCTCGCGTCGAGGCACGCGCGCGTGTGGATGTGCGAAGTGTGCGAGCAAGCGCCGGCTCACGTCACGTGCAAGGCGGACGCGGCCGCCCTCTGCGTCACGTGCGACCGAGACATCCACTCCGCAAACCCCTTGGCTCGCCGCCACGAGCGCGTCCCCGTCACGCCTTTCTACGACTCAGTCTCCGACTCCGACGGATCCGCCAAGCACGCCGCCGTCAACTTCCTCGACGACTGCTACTTCTCCGATCTTGACGGGAACGCCAGCCGCGAGGAGGAGGATGAGGCC…	MASKLCDSCKSATAALYCRPDAAFLCLSCDSKVHAANKLASRHARVWMCEVCEQAPAHVTCKADAAALCVTCDRDIHSANPLARRHERVPVTPFYDSVSDSDGSAKHAAVNFLDDCYFSDLDGNASREEEDEAASWLLPNPKTAALATAVPGNEPEMNTGQQYMFTDPDPYLDYGTVDPKVESQEQNSSGTTDGVVPVENRTVKVATAVNENCYELDFTGGSKGFTYGYNSISHSVSSSSLEVGVVPDGGSVGDVSYPYGGAATSVTDPGTQRAVPLTAAEREARVMRYREKRKNRKFEKTIRYASRKAYAEMRPRIKGRFAKRTDTNESSNDVVVGGHGGIFSGFGLVPTF	1059	1575	352	AtCOL4	ATCOL4 COL4 | CONSTANS-like 4
RsaCOL-08	RSG03422	Rs_scaf26	-	506962	508565	ATGAGCAGCACCACCGAGAGAGTTCCGTGCGACTTCTGCAACGAGCGAGCGGCGGTTCTGTTTTGCAGAGCCGACGCTGCGAAGCTCTGTCTGCCCTGCGACCACCACGTGCACACGGCCAACCTCCTCTCGAGAAAGCACGTGCGGTCCCAGATCTGCGATAACTGCGGCAACGAGCCGGTCTCCGTGCGGTGCTTCACTGACGGCCTCGTGCTGTGTCAGGAGTGCGACTGGGATGTTCACGGGAGCTGTTCCTCGGTCTCCGACGCTCACGTCCGCTCCGTTGTCGAAGGGTTCGCCGGGTGTCCGTCGGCGCTGGAGCTTGCAGAGTTGTGGGGGATTGATCTTGAAGGGATGAAGGAAGAGAAGAAGCAAGTGTTGTTGCCCATGATGATGGAG…	ATGAGCAGCACCACCGAGAGAGTTCCGTGCGACTTCTGCAACGAGCGAGCGGCGGTTCTGTTTTGCAGAGCCGACGCTGCGAAGCTCTGTCTGCCCTGCGACCACCACGTGCACACGGCCAACCTCCTCTCGAGAAAGCACGTGCGGTCCCAGATCTGCGATAACTGCGGCAACGAGCCGGTCTCCGTGCGGTGCTTCACTGACGGCCTCGTGCTGTGTCAGGAGTGCGACTGGGATGTTCACGGGAGCTGTTCCTCGGTCTCCGACGCTCACGTCCGCTCCGTTGTCGAAGGGTTCGCCGGGTGTCCGTCGGCGCTGGAGCTTGCAGAGTTGTGGGGGATTGATCTTGAAGGGATGAAGGAAGAGAAGAAGCAAGTGTTGTTGCCCATGATGATGGAG…	MSSTTERVPCDFCNERAAVLFCRADAAKLCLPCDHHVHTANLLSRKHVRSQICDNCGNEPVSVRCFTDGLVLCQECDWDVHGSCSSVSDAHVRSVVEGFAGCPSALELAELWGIDLEGMKEEKKQVLLPMMMESFGMQLDSWISGSDIMQQELVVPVPKETTAFKKGGSTSCGRYKQVLCKQLEEMLKSGVVDGGNGEREGEGEGGEGTMVPERLGWRRDEEEISGGGEVNQQQPQTTSFTSLLWNAANPSDGQRQSTQIWDFNLGQSREPEDTSRVEAAAYDIKDAASFKIKKNDTCSTKAKGVKEICQDDYNQSTTSGQVSENSNHPTTFGSEKGSNSSGELHFAETIAGTSCNKTTRLVPTKADLEQLAQNRDNAMQRYKEKRKTRRYDKTIRYES…	1275	1604	424	AtCOL15	B-box type zinc finger protein with CCT domain
RsaCOL-09	RSG01422	Rs_scaf1	+	669331	670395	ATGTTGAAACAAGAGAGCAACTGGGCACAAGCCTGTGACACATGCCGTTCAGCCGCCTGCACTGTCTACTGCCGAGCTGATTCCGCCTACTTGTGCACCAGCTGCGATGCTCAAGTTCATGCAGCCAATCGTCTTGCTTCCCGCCACGAACGTGTACGAGTGTGCCAATCATGTGAGCGAGCACCGGCTGCCTTTTTCTGCAAGGCAGATGCTGCTTCCTTATGCACAGCCTGTGATTCACAGATTCACTCAGCAAACCCACTTGCTAGACGCCACCAACGTGTTCCGATTCTGCCAATCTCTGGTTCCATGGCCACTAACCATTCAAGTGAGACAACGGAACCGGAGAACATAGTGGTGGTGGGTCAAGAAGAAGAAGATGAAGCAGAGGCGGCTTCT…	ATGTTGAAACAAGAGAGCAACTGGGCACAAGCCTGTGACACATGCCGTTCAGCCGCCTGCACTGTCTACTGCCGAGCTGATTCCGCCTACTTGTGCACCAGCTGCGATGCTCAAGTTCATGCAGCCAATCGTCTTGCTTCCCGCCACGAACGTGTACGAGTGTGCCAATCATGTGAGCGAGCACCGGCTGCCTTTTTCTGCAAGGCAGATGCTGCTTCCTTATGCACAGCCTGTGATTCACAGATTCACTCAGCAAACCCACTTGCTAGACGCCACCAACGTGTTCCGATTCTGCCAATCTCTGGTTCCATGGCCACTAACCATTCAAGTGAGACAACGGAACCGGAGAACATAGTGGTGGTGGGTCAAGAAGAAGAAGATGAAGCAGAGGCGGCTTCT…	MLKQESNWAQACDTCRSAACTVYCRADSAYLCTSCDAQVHAANRLASRHERVRVCQSCERAPAAFFCKADAASLCTACDSQIHSANPLARRHQRVPILPISGSMATNHSSETTEPENIVVVGQEEEDEAEAASWLLPSSVKNCGDNNNNNNNNNNNNNNSSQSNRFSVGEEYLDLVDYSSSMDKRFIGQSNQYQQDYNVPQRSYVADGVVPLQVDVSKGHMHHEQHNYQFGFTNVSSEAYGSSNGSPIHMVSLVPESTTTSDATVSPKAATEELPNAPVQMLSPMERKARVMRYREKKKTRKFEKTIRYASRKEYAEKRPRIKGRFAKRNEVDADQGLSTMVMFDTGYGIVPSF	1065	1065	354	AtCOL1	COL1 ATCOL1 | CONSTANS-like 1
RsaCOL-10	RSG31262	Rs_scaf203	-	222537	223536	ATGGCGTCGAGACTGTGCGACTCGTGCAGATCCGCGGCCGCGACTCTGTACTGCCGCGCGGACGCGGCGTTTCTCTGCGGCGAGTGCGACGGAAAAATCCACACGGCTAACAAACTCGCCTCGCGCCACGAGCGAGTCTTGCTCTGCCAAGTCTGCGAACAAGCCCCCGCTCACGTCACGTGCGAAGCCGACGCAGCCGCGCTCTGCGTCACGTGCGACAGAGACATCCACTCCGCCAATCCACTCTCCCGCCGCCACGAACGCGTCCCCGTCACGCCTTTCTACGACGCTCCTGCTCAGGGAGGATCACCGGCCACCACCAAATCCGCCGCCTCCTCCAATTTATTTGGCGAAGATGCTGACGTGAGCATGGAGGCTGTGTCTTGGCTCTTGCCTAAC…	ATGGCGTCGAGACTGTGCGACTCGTGCAGATCCGCGGCCGCGACTCTGTACTGCCGCGCGGACGCGGCGTTTCTCTGCGGCGAGTGCGACGGAAAAATCCACACGGCTAACAAACTCGCCTCGCGCCACGAGCGAGTCTTGCTCTGCCAAGTCTGCGAACAAGCCCCCGCTCACGTCACGTGCGAAGCCGACGCAGCCGCGCTCTGCGTCACGTGCGACAGAGACATCCACTCCGCCAATCCACTCTCCCGCCGCCACGAACGCGTCCCCGTCACGCCTTTCTACGACGCTCCTGCTCAGGGAGGATCACCGGCCACCACCAAATCCGCCGCCTCCTCCAATTTATTTGGCGAAGATGCTGACGTGAGCATGGAGGCTGTGTCTTGGCTCTTGCCTAAC…	MASRLCDSCRSAAATLYCRADAAFLCGECDGKIHTANKLASRHERVLLCQVCEQAPAHVTCEADAAALCVTCDRDIHSANPLSRRHERVPVTPFYDAPAQGGSPATTKSAASSNLFGEDADVSMEAVSWLLPNPSVKEGVVVEIPNLFADLDYSAVDPKMEASENSSGNDGVVPVQTKALFLNEDYFNFDVSASKTTFPHGYSCINQTVSSTSLEVPLVPEGGAVTTTNATPAVQLSPAEREARVLRYREKRKNRKFEKTIRYASRKAYAEVRPRIKGRFAKRTDSRVNDGGGDVGVYGGFGVVPSF	924	1000	307	AtCOL3	COL3 ATCOL3 | CONSTANS-like 3
RsaCOL-11	RSG03335	Rs_scaf26	+	79909	81360	ATGAAAAGTTTAGCGAATGCTGTTAGAGCTAAGACGGCGAGGGCATGTGACAACTGCTCGAAGAAGCAGGCACACTGGTTCTGCGCCGCGGACGATGCTTTTCTTTGCCAATCTTGCGACACTTCGGTCCACTCGGCGAATGCTCTCGCTCGCCGCCACGACCGAGTTCGTTTGAAGAACAGTACCTCTCCTCTGCAAGAAGCTGCAACGTGGCACCAATGGTTCACTCGTAAACCTAGGACTCCACGTGGATCTGGTGGTAAGAGGAACAACAATTCGCCGACTTTTCATGGTTTGGTGCCGGAGATTAGTGCGGAGGATCAGACGGACAGCTCCGATGTTGAGGAGCAGCTGATGATCTGTCAAGTGCCGGTTGTTGATCCAACGGTGGTTGAGCCG…	ATGAAAAGTTTAGCGAATGCTGTTAGAGCTAAGACGGCGAGGGCATGTGACAACTGCTCGAAGAAGCAGGCACACTGGTTCTGCGCCGCGGACGATGCTTTTCTTTGCCAATCTTGCGACACTTCGGTCCACTCGGCGAATGCTCTCGCTCGCCGCCACGACCGAGTTCGTTTGAAGAACAGTACCTCTCCTCTGCAAGAAGCTGCAACGTGGCACCAATGGTTCACTCGTAAACCTAGGACTCCACGTGGATCTGGTGGTAAGAGGAACAACAATTCGCCGACTTTTCATGGTTTGGTGCCGGAGATTAGTGCGGAGGATCAGACGGACAGCTCCGATGTTGAGGAGCAGCTGATGATCTGTCAAGTGCCGGTTGTTGATCCAACGGTGGTTGAGCCG…	MKSLANAVRAKTARACDNCSKKQAHWFCAADDAFLCQSCDTSVHSANALARRHDRVRLKNSTSPLQEAATWHQWFTRKPRTPRGSGGKRNNNSPTFHGLVPEISAEDQTDSSDVEEQLMICQVPVVDPTVVEPKIKVPMMRSDDQEVDKDNAESCLNGFLPTDMELEDFAADVETLLGRGLDTEYYTMEELGLSNTEMFKVKKDNDRDGTTMPFDLNFGFYSQNTYEEDAIKNVESSGECVEVKEEEQKNVLMLNLDYDLVISTWGGQGLPWTSGGPPDIGITGSPAVSMVGNGGGSHKKRNVGGCLPSSGVGDGGREASVSRYREKRRKRLFTKKIRYEVRKQYAEIRPRMKGRFVKRSSLAVSAGNSP	1113	1452	370	AtCOL16	B-box type zinc finger protein with CCT domain
RsaCOL-12	RSG01423	Rs_scaf1	+	673375	674690	ATGTTGAAACAAGAGAGTAACAACATTAGTAATAGAGACAACAACAGAGGGGCACGAGCCTGCGACACATGCCGGTCCACCATCTGCACCGTGTACTGCCATGCTGACTCTGCCTACTTATGCACCAGCTGTGATGCTCAAGTTCACTCTGCCAACCGCGTTGCTTCCCGCCATAAACGTGTCCCTGTCTGCGAGTCATGTGAGCGTGCCCCGGCTGCTTTTATGTGTGAGGCAGATGATGTGTCTCTATGCACAGCCTGTGATTCAGAGGTTCACTCCGCAAACCCTCTTGCTAGACGCCATCAGCGAGTTCCGGTTGTGCCGATAACTGGAAACTCTTGCAGCTCCTTGGCCACTCCTCACCACACATCAGTGACCGAGCCAGAGAAGAGAGCTGTG…	ATGTTGAAACAAGAGAGTAACAACATTAGTAATAGAGACAACAACAGAGGGGCACGAGCCTGCGACACATGCCGGTCCACCATCTGCACCGTGTACTGCCATGCTGACTCTGCCTACTTATGCACCAGCTGTGATGCTCAAGTTCACTCTGCCAACCGCGTTGCTTCCCGCCATAAACGTGTCCCTGTCTGCGAGTCATGTGAGCGTGCCCCGGCTGCTTTTATGTGTGAGGCAGATGATGTGTCTCTATGCACAGCCTGTGATTCAGAGGTTCACTCCGCAAACCCTCTTGCTAGACGCCATCAGCGAGTTCCGGTTGTGCCGATAACTGGAAACTCTTGCAGCTCCTTGGCCACTCCTCACCACACATCAGTGACCGAGCCAGAGAAGAGAGCTGTG…	MLKQESNNISNRDNNRGARACDTCRSTICTVYCHADSAYLCTSCDAQVHSANRVASRHKRVPVCESCERAPAAFMCEADDVSLCTACDSEVHSANPLARRHQRVPVVPITGNSCSSLATPHHTSVTEPEKRAVLVQDDREGKEDAKETASWVFPYSDKVNHNNNNQNNELLFSDDYLDLADYNSSMDYKFTGDYNQHQHKQDCTVPQTNYGGDRVVPLQLEETRGNLRHKQQNITYGSSGSQYNYNGSINHNANNPSMQTDFVPEPTARVTTASHQKTPKETIHQPPEPLVQMLSPMDREARVLRYREKRKRRKFEKTIRYASRKAYAERRPRINGRFAKMSETEVEDQEFNTMLMYHDTGYGIVPSFYGKNKEY	1128	1316	375	AtCO	CO FG | B-box type zinc finger protein with CCT domain
RsaCOL-13	RSG01107	Rs_scaf11	-	81985	83625	ATGGAAAGAGGAGGAGAAGAAGAAGAAGGATCCCATCAGCAGCAACATGGCATCTGCGACTACTGCGAGTCATCGGTGGCTCTCGTCTACTGCAAAGCTGACTCTGCGAAGCTCTGTCTCGCCTGCGACAATAAAGTCCACGTCACCAACCAGCTATTCTCGAAACACTTCAGGTCCCTTCTCTGCGACTCCTGCCACGACTCTCCCTCTTCTGTATTCTGCGACACAGAAAGCTCAGTGCTCTGCCAGAACTGCGACTGGCAACACCACACCTCCTCCTCCTCACTTCACAGCCGCAGACCCTTGGAAGGATTTTCCGGCTGTCCTTCCGTGACCGAGCTTCTAGCGCTCGTGGGCCTCGATGACCTCACTGACAAAGCTCTGTTCCTTCCCCATCCC…	ATGGAAAGAGGAGGAGAAGAAGAAGAAGGATCCCATCAGCAGCAACATGGCATCTGCGACTACTGCGAGTCATCGGTGGCTCTCGTCTACTGCAAAGCTGACTCTGCGAAGCTCTGTCTCGCCTGCGACAATAAAGTCCACGTCACCAACCAGCTATTCTCGAAACACTTCAGGTCCCTTCTCTGCGACTCCTGCCACGACTCTCCCTCTTCTGTATTCTGCGACACAGAAAGCTCAGTGCTCTGCCAGAACTGCGACTGGCAACACCACACCTCCTCCTCCTCACTTCACAGCCGCAGACCCTTGGAAGGATTTTCCGGCTGTCCTTCCGTGACCGAGCTTCTAGCGCTCGTGGGCCTCGATGACCTCACTGACAAAGCTCTGTTCCTTCCCCATCCC…	MERGGEEEEGSHQQQHGICDYCESSVALVYCKADSAKLCLACDNKVHVTNQLFSKHFRSLLCDSCHDSPSSVFCDTESSVLCQNCDWQHHTSSSSLHSRRPLEGFSGCPSVTELLALVGLDDLTDKALFLPHPGGSSDQTPPQIVSLNDLVASDGSSHNYRAMDVPPLPKNRHATCGRHKDEMIRQLRELSRSEPSCMKYETLDAELDTSGFLFLEPGNDLFSSTFESQVSGLKWLEDQQADYYLYSDDNNVNRGGCTQQQEEQESSPVMVPVSTSTTTRSTHEINSLDRNSALSRYKAKKKSRSTTTRSTHEINSLDRNSALSRYKAKKKSRRYEKHIRYESRKVRAESRTRIRGRFAKSDP	1092	1641	363	AtCOL13	B-box type zinc finger protein with CCT domain
RsaCOL-14	RSG23074	Rs_scaf386	-	55419	56821	ATGGGTTACATGTGTGACTTCTGTGGTGAGCAAAGATCAATGGTGTACTGTCGCTCCGACGCAGCCTGTCTCTGCCTCTCCTGCGACCGGAGTGTTCATTCCGCTAACGCATTGTCCAAGCGACATTCTAGAACACTCGTCTGCGAGAGATGCAATGCTCAGCCTGCTACAGTCAGGTGTGTTGAAGAAAGAGTTTCCCTCTGTCAAAACTGTGACTGGTCTGGCCACAACAACAACAACAACAACAGTTCTTCTTCCTCGTCAAATAATCACAAGAGGCAAACCATAAGCTGCTATTCTGGTTGCCCTTCGAGCTCGGAGCTAGCCTCTATCTGGTCTTTCTGTTTGGAGTTAGCTGGACAATCCGGATGTGAACAAGAAATGGGGTTGATGAATATT…	ATGGGTTACATGTGTGACTTCTGTGGTGAGCAAAGATCAATGGTGTACTGTCGCTCCGACGCAGCCTGTCTCTGCCTCTCCTGCGACCGGAGTGTTCATTCCGCTAACGCATTGTCCAAGCGACATTCTAGAACACTCGTCTGCGAGAGATGCAATGCTCAGCCTGCTACAGTCAGGTGTGTTGAAGAAAGAGTTTCCCTCTGTCAAAACTGTGACTGGTCTGGCCACAACAACAACAACAACAACAGTTCTTCTTCCTCGTCAAATAATCACAAGAGGCAAACCATAAGCTGCTATTCTGGTTGCCCTTCGAGCTCGGAGCTAGCCTCTATCTGGTCTTTCTGTTTGGAGTTAGCTGGACAATCCGGATGTGAACAAGAAATGGGGTTGATGAATATT…	MGYMCDFCGEQRSMVYCRSDAACLCLSCDRSVHSANALSKRHSRTLVCERCNAQPATVRCVEERVSLCQNCDWSGHNNNNNNSSSSSSNNHKRQTISCYSGCPSSSELASIWSFCLELAGQSGCEQEMGLMNIDDDGQTNQNCNDDDKKDGAGGGSSLRPETSSAAPATSSFPKEVRVCEDDFYGNLGMDEVDLALENYEELFGTAFNTSGELFGQGGIDCLFQKHHQAAAAAAPEGGNLVQPAESNDDSFMSSKTEPIICFTSKPAHSHNISFSGVTGDSSAGDFQECGASSSMQLSGEPPWYPQTSQDNNACSQSVTRNNAVMRYKEKKKARKFDKTVRYASRKARADVRRRVKGRFVKAGEAYDYDPLTPTRSY	1134	1403	377	AtCOL9	COL9 | CONSTANS-like 9
RsaCOL-15	RSG09942	Rs_scaf35	-	331616	333203	ATGGTGTACTGTCGGTCCGATGCAGCGTGTCTCTGCCTCTCCTGTGACAGGAGTATTCATTCAGCTAATGCATTGTCCAAAAGACATTCTAGGACGCTTGTCTGTGAGAGATGCAATGCGCAGCCTGCTACAGTCAGGTGTGTTGAAGAAAGGGCTTCACTCTGTCAAAACTGTGACTGGTCTGGCCACAACAACAACAACAATTCTTCGACAAATCATCATAAGAGACAAACCATAAGCTGCTATTCTGGTTGCCCTTCAAGCTCGGAGCTTGCCTCTATCTGGTCTTTCTGTTCAGATTTAGCTGGACAATCTGTTTGTGAACAAGAAATGGGTATGATGAATATAGACGATGATGGTCAGACCAACCAAAACTGCAATGAGGATAAGAAAGATGTC…	ATGGTGTACTGTCGGTCCGATGCAGCGTGTCTCTGCCTCTCCTGTGACAGGAGTATTCATTCAGCTAATGCATTGTCCAAAAGACATTCTAGGACGCTTGTCTGTGAGAGATGCAATGCGCAGCCTGCTACAGTCAGGTGTGTTGAAGAAAGGGCTTCACTCTGTCAAAACTGTGACTGGTCTGGCCACAACAACAACAACAATTCTTCGACAAATCATCATAAGAGACAAACCATAAGCTGCTATTCTGGTTGCCCTTCAAGCTCGGAGCTTGCCTCTATCTGGTCTTTCTGTTCAGATTTAGCTGGACAATCTGTTTGTGAACAAGAAATGGGTATGATGAATATAGACGATGATGGTCAGACCAACCAAAACTGCAATGAGGATAAGAAAGATGTC…	MVYCRSDAACLCLSCDRSIHSANALSKRHSRTLVCERCNAQPATVRCVEERASLCQNCDWSGHNNNNNSSTNHHKRQTISCYSGCPSSSELASIWSFCSDLAGQSVCEQEMGMMNIDDDGQTNQNCNEDKKDVVVGSSSRPETSFAAHANSSFVKDVGVCEDDFYDNLGMDEVDLALENYEELFGTAFNTSGQLFGQCGIDSLFQKHNQAAPEGGISVQPAESNDSFMSSKTEPIICYTSKPAHSNISFSGVTGDCSAGDFQECGASTSMQLLGDPPWYPQTSSHDNNGCSYSVTRNNAVMRYKEKKKARKFDKTVRYASRKARADVRRRVKGRFIKAGEAYDYDPLTPTRSY	1062	1588	353	AtCOL9	COL9 | CONSTANS-like 9
RsaCOL-16	RSG40602	Rs_scaf1310	+	30660	32076	ATGGAGCCGAAATGTGATTATTGTGCAACCACACAAGCAATAATTTACTGCAAATACGATTTGGCTAAACTATGCCTAAACTGCGACGTCCATGTACACTCTCCGAATCCTCTGTCTCGCAGACACATGCGTTCTCTGATCTGCGATAAATGCTTCTCACAGCCTGGCATTATCCAATGTCTCGACCATAAGGTTTCATATTGCCAAGGATGCCAATGGCATGTAAGCAACTGCTCTGCTTTAGGACATAGACTTCAAAGGCTAGATCCATTCTCCGGTTGTCCTTCTCGGACGGAATTTTCAAGAATGTGGTCTTCAATTCTTGAATCTTCTGTTTCCAGTTCAGTTAAACCGTCCATTGGTTCTTTGCCCTTGGTTGATCCCAACAATGACATGTTC…	ATGGAGCCGAAATGTGATTATTGTGCAACCACACAAGCAATAATTTACTGCAAATACGATTTGGCTAAACTATGCCTAAACTGCGACGTCCATGTACACTCTCCGAATCCTCTGTCTCGCAGACACATGCGTTCTCTGATCTGCGATAAATGCTTCTCACAGCCTGGCATTATCCAATGTCTCGACCATAAGGTTTCATATTGCCAAGGATGCCAATGGCATGTAAGCAACTGCTCTGCTTTAGGACATAGACTTCAAAGGCTAGATCCATTCTCCGGTTGTCCTTCTCGGACGGAATTTTCAAGAATGTGGTCTTCAATTCTTGAATCTTCTGTTTCCAGTTCAGTTAAACCGTCCATTGGTTCTTTGCCCTTGGTTGATCCCAACAATGACATGTTC…	MEPKCDYCATTQAIIYCKYDLAKLCLNCDVHVHSPNPLSRRHMRSLICDKCFSQPGIIQCLDHKVSYCQGCQWHVSNCSALGHRLQRLDPFSGCPSRTEFSRMWSSILESSVSSSVKPSIGSLPLVDPNNDMFNMSKINELDDLIGSSYSVMSQNNTYIQNLSDQSSFFSGDSKGCPDLLLKLEEGEEDLCEGLNLDNAPLNFDVGDDIICCSPQEHIESDHTLPNGLFVYKNIISVTDSNFTTDNPLEATSTGQKDCKSYQQSGPLQMNINIGLPLPTSPILFGQINPNIKGHESPVVDYQDCGMSTGFIMSDSPWESNLDVGSPQARNEAKLRYKEKKLKRTFGKQIRYASRKARADTRKRVKGRFVKAGDNYDYDPSSPTTNQ	1161	1417	386	AtCOL12	B-box type zinc finger protein with CCT domain
RsaCOL-17	RSG03894	Rs_scaf31	-	641497	642730	ATGGGTTACATGTGTGACTTCTGCGGTGAACAAAGATCAATGGTGTACTGTCGATCCGATTCAGCCTGTCTCTGCCTCTCTTGTGACAGGAGCGTTCAATCCGCTAACGCATTGTCAAAACGACACTCTAGGACACTTGTCTGTGAGAGCTGTAATGCTCAGCCTGCAAATGTCAGGTGTGTTGAAGAAAGAGTCTCACTCTGCCAAAACTGTGATTGGTCAGGCCATAACAACAACAACAACAACAACTCTTCTTCAAATGATCACAAGAGGCAAACCATAAGCTGCTATTCTGGTTGCCCTTCAAGCTCTGAGCTCGCCTCTATCTGGTCTTTTTGCTCAGACTTACCCGGAGAATCCGCTTGTGAACAAGAGATGGGTATGATGAATATAGATGAT…	ATGGGTTACATGTGTGACTTCTGCGGTGAACAAAGATCAATGGTGTACTGTCGATCCGATTCAGCCTGTCTCTGCCTCTCTTGTGACAGGAGCGTTCAATCCGCTAACGCATTGTCAAAACGACACTCTAGGACACTTGTCTGTGAGAGCTGTAATGCTCAGCCTGCAAATGTCAGGTGTGTTGAAGAAAGAGTCTCACTCTGCCAAAACTGTGATTGGTCAGGCCATAACAACAACAACAACAACAACTCTTCTTCAAATGATCACAAGAGGCAAACCATAAGCTGCTATTCTGGTTGCCCTTCAAGCTCTGAGCTCGCCTCTATCTGGTCTTTTTGCTCAGACTTACCCGGAGAATCCGCTTGTGAACAAGAGATGGGTATGATGAATATAGATGAT…	MGYMCDFCGEQRSMVYCRSDSACLCLSCDRSVQSANALSKRHSRTLVCESCNAQPANVRCVEERVSLCQNCDWSGHNNNNNNNSSSNDHKRQTISCYSGCPSSSELASIWSFCSDLPGESACEQEMGMMNIDDDDEDKKDVAVGSSSKPDENSSCYGLKDVEVCEDDFYGNLGMDEVDLALENYEELFGTAFNASGQLFGQGGIDSLFQKHHQAAAAAPERGSTVQPDESNDSFMSSKTEPIICYTSKNISFSGVTGESSAGDFQECGASSSVQLLGEPPWYPQTSSQDNNNACSHSVTRNNAVMRYKEKKKARKFDKRVRYASRKARADVRRRVKGRFVKAGEAYDYDPLTPTRSY	1074	1234	357	AtCOL9	COL9 | CONSTANS-like 9
RsaCOL-18	RSG13348	Rs_scaf71	+	110929	112339	ATGGGTTACATGTGTGACTTCTGTAATGAACAAAGATCAATGGTGTATTGCCGCTCGGATGCAGCGTGTTTGTGTCTCTCCTGTGACCGTAACGTTCACTCGGCTAACGCTTTGTCTAAACGTCATTCTCGGACTTTGATATGTGAGCGGTGCAATGCTCAGCCGGCTTCTGTTCGGTGCAGCGATGAGAGGGTTTCTCTCTGTCAAAACTGTGACTGGTCAGGCCACAACAATGATGCTACTTCACGACATAAAAGACAAAGTATCAACTGCTATTCTGGTTGTCCTTCTAGTGAGGAGCTTGCCTCTATATGGTCTTTCTGTATGGATTTGGATTTCTCTTCTGGTGGACAATCTGCGTGTGAGCAAGAAATGGGGTTGATGACTATTGATGAAGGC…	ATGGGTTACATGTGTGACTTCTGTAATGAACAAAGATCAATGGTGTATTGCCGCTCGGATGCAGCGTGTTTGTGTCTCTCCTGTGACCGTAACGTTCACTCGGCTAACGCTTTGTCTAAACGTCATTCTCGGACTTTGATATGTGAGCGGTGCAATGCTCAGCCGGCTTCTGTTCGGTGCAGCGATGAGAGGGTTTCTCTCTGTCAAAACTGTGACTGGTCAGGCCACAACAATGATGCTACTTCACGACATAAAAGACAAAGTATCAACTGCTATTCTGGTTGTCCTTCTAGTGAGGAGCTTGCCTCTATATGGTCTTTCTGTATGGATTTGGATTTCTCTTCTGGTGGACAATCTGCGTGTGAGCAAGAAATGGGGTTGATGACTATTGATGAAGGC…	MGYMCDFCNEQRSMVYCRSDAACLCLSCDRNVHSANALSKRHSRTLICERCNAQPASVRCSDERVSLCQNCDWSGHNNDATSRHKRQSINCYSGCPSSEELASIWSFCMDLDFSSGGQSACEQEMGLMTIDEGTGEDKTDVQNVNLDQPGTSSALAKEFGVSEDDFCGNLIMNEMDLAFEKYDELFGTAYNSSKDLFEHGGIGSLFEKHEGSKAMQQQQPAGSNAASEDSFMTCRTEPIICFSSQPAHSNISFSVVMGDSTSDCGASSMQKLSREITSQEETNASSHATTTRNNAVMRYKEKKKARKFDKRVRYVSRKERADVRRRVKGRFVKSGEAYDYDPMSPARSY	1050	1411	349	AtCOL10	B-box type zinc finger protein with CCT domain
RsaCOL-19	RSG14263	Rs_scaf89	-	310093	311469	ATGGGTTACATGTGTGACTTCTGCGGTGAACAAAGATCAATGGTTCACTGCCGCTCTGACGCAGCGTGTCTGTGCCTTTCCTGCGACCGTAACGTTCATTCCGCCAATGCTTTATCAAAACGTCACTCGAGGACTTTGATATGCGAGCGTTGCAACGCACAGCCGGCCTCTGTTCGGTGCAGCGACGAGAGGGTTTCTCTCTGTCAGAACTGTGACTGGTTAGGCCACAACACGGGAGCTAATTCTCATCATAAGAAGCAAACCATCAACTGCTACTCTGGCTGCCCTTCTAGTGAGGAGCTTGCGTCGATATGGTCTTTCTGTTTGGATTTGGATTTCTCTGAAGGTGGTGGACGGTCTGCTTGTGAGCAAGGGATGGGTTTGATGACTATAGATGAA…	ATGGGTTACATGTGTGACTTCTGCGGTGAACAAAGATCAATGGTTCACTGCCGCTCTGACGCAGCGTGTCTGTGCCTTTCCTGCGACCGTAACGTTCATTCCGCCAATGCTTTATCAAAACGTCACTCGAGGACTTTGATATGCGAGCGTTGCAACGCACAGCCGGCCTCTGTTCGGTGCAGCGACGAGAGGGTTTCTCTCTGTCAGAACTGTGACTGGTTAGGCCACAACACGGGAGCTAATTCTCATCATAAGAAGCAAACCATCAACTGCTACTCTGGCTGCCCTTCTAGTGAGGAGCTTGCGTCGATATGGTCTTTCTGTTTGGATTTGGATTTCTCTGAAGGTGGTGGACGGTCTGCTTGTGAGCAAGGGATGGGTTTGATGACTATAGATGAA…	MGYMCDFCGEQRSMVHCRSDAACLCLSCDRNVHSANALSKRHSRTLICERCNAQPASVRCSDERVSLCQNCDWLGHNTGANSHHKKQTINCYSGCPSSEELASIWSFCLDLDFSEGGGRSACEQGMGLMTIDEGTGEKRTGVQDGNVDQPGTSSAAQRVDRSSVPESSTLAKGVGVSEDDFCGNLIMDEMDLAFEKYDELFGTAYNSSKDLFEHGGLESLFEKHEVVLSTLFFFYQYLTNVKDVYMVLTLSLSLCSFLIQGKIMQQQPAESNAASGDSFMTCRTEPIICFSSQPAHSNISFSGATGEGNDFQDCGVSSSMQQVSREPPPWCPPTAQEISATTRNNAVIRYKEKKKARKFDKRVRYVSRKERADVRRRVKGRFVKSGEAYDYDPLSPTRSY	1203	1377	400	AtCOL10	B-box type zinc finger protein with CCT domain
RsaCOL-20	RSG28563	Rs_scaf559	+	26927	29325	ATGATTCCAGAGCATCAAGAAGATGTCAAGAGGCCACGAGACTGTGAACTGTGTCTGAACAAACACGCGGTTTGGTATTGTGCTTCCGACGATGCTTTCTTGTGCCATGTTTGTGACGAATCAGTGCATCGTGCAAACCAAGTGGCGACAAAACACGAGAGAGTTTGTCTCAAAACAAATGAGATATCTAATGGCGTGCTTCAAGGAACAACACGAAAGCCGGTTTGGCACAGCTGGTTCAGAAGAAAAGCAAGAACACCTAGAGTCCGTTGCGAGAAAAAGCTACAAGAGAAGGTGGATGATGAGAAAAGAAGAGAAGACCCTCGTGTTCCCGAGATTGGAGGCGAAACCAATGAAGATGATGAGGATCTAACTTCTCTTGTGCCAGAGTTTCAGGGA…	ATGATTCCAGAGCATCAAGAAGATGTCAAGAGGCCACGAGACTGTGAACTGTGTCTGAACAAACACGCGGTTTGGTATTGTGCTTCCGACGATGCTTTCTTGTGCCATGTTTGTGACGAATCAGTGCATCGTGCAAACCAAGTGGCGACAAAACACGAGAGAGTTTGTCTCAAAACAAATGAGATATCTAATGGCGTGCTTCAAGGAACAACACGAAAGCCGGTTTGGCACAGCTGGTTCAGAAGAAAAGCAAGAACACCTAGAGTCCGTTGCGAGAAAAAGCTACAAGAGAAGGTGGATGATGAGAAAAGAAGAGAAGACCCTCGTGTTCCCGAGATTGGAGGCGAAACCAATGAAGATGATGAGGATCTAACTTCTCTTGTGCCAGAGTTTCAGGGA…	MIPEHQEDVKRPRDCELCLNKHAVWYCASDDAFLCHVCDESVHRANQVATKHERVCLKTNEISNGVLQGTTRKPVWHSWFRRKARTPRVRCEKKLQEKVDDEKRREDPRVPEIGGETNEDDEDLTSLVPEFQGFIEMEFFLSNHDGSEETMRQFNVEHETDAMEDLCYIEEEGKTNGDEACHEQSLMSCKNEYDINPTLVITKTEENRKQRNMLLRLNYQNVIAAWDKQESPTTATWNHNEFNTSNFQLVPPGIEEKKVSNRSEREARVWRYRSKRKNRLFEKKIRYEVRKEGLGSYGAPFGGKAAFLEAWRGVMTVKGSGRRLLGAVVVSGE	1002	2399	333	AtCOL8	B-box type zinc finger protein with CCT domain
