# Supplementary material for: Genome-wide identification and characterization of CONSTANS-like gene family in radish (Raphanus sativus)
Source: PLoS One. 2018 Sep 24;13(9):e0204137. doi: 10.1371/journal.pone.0204137 (PMC6152963; doi:10.1371/journal.pone.0204137)
Supplement: S2 Table — (XLSX) [file pone.0204137.s003.xlsx]

## Sheet: S2
S2 Table. Location and sequences of COL genes in radish cultivar kazusa and WK10039
cultivar kazusa
ID	E-value	score	bias	Closest in NODAI	Closest in Arabidopsis	Protein Seq
Rsa1.0_00004.1_g00007	7.9e-21	65.7	15.5	RsaCOL-02	AtCOL6	MKSLANVVGGKTARACDSCVKRRARWYCAADDAFLCHSCDGKVHSANPLARRHERVRLKSASPGHSSSSPPHPPTWHQGFTRKSRTRRGGKKSHAMVFHDLVPEMSSEDQSFEVEEQLIFEVPVLNPMGDEQRLNEPMETKIEFPLMSICFKSSEEEDDNAESCLNGLFPTDIELAQFSADVEILLGGGADREFHAMDELGLGEMLKIDKEEVEEEEEVATVKVCDLDDADETTPFEISFEYEYSQRTTFEEKDEKEDVEKNMIDVGSVNEISGSIKEENNEKIHMLRLDYESVISTWGGQGTPWTAHEPPQIDLNMLCCPTDSMVESGGEDHHHKYFRGLGLHMGDAGSGGREARVSRYREKRRTRLFSKKIRYEVRKLNAEKRPRMKGRFVKRSSIA…
Rsa1.0_00666.1_g00004	8.7e-21	65.5	15.5	RsaCOL-01	AtCOL6	MMKSLANAVGGKTARACDSCVKKRARWYCAADDAFLCHSCDGSVHSANPLACRHERIRLKTASAGKHRGDASSSPPHPATWHHGFTRKARTPRGGKKSHTMVFHDLVPEMSSEDFEVEEQLIFEVPVLNPMGDEQCFKETKTVFPMMPVCFKSSEEEDDNTESCLNGLFLTEMELAQFSADVETLLGGGTDREFHAMEELGLSEILKIEKEEVKEEEEFATREVCDLDAGNETSPFEISFDYESSHKTALEEDDEKEDVMKNLVDVGVNEMSGRIKEEKKEKVLMLRLDYETVISTWGSQGTPWTVLEPPEIDLDMLCCPTNSMGESGGEAHHHNHFRGLGLHMREAGDGGREARVSRYREKRRTRLFSKKIRYEVRKLNAEKRPRMKGRFVKRSSIAA…
Rsa1.0_00755.1_g00004	1.1e-20	65.2	15.4	RsaCOL-03	AtCOL5	MGFGLENIKSISGGWGAAARSCDACQSVSAAVFCRVDSAFLCITCDARIHSYTRHERVFLCEVCEQAPAAVTCKADAAALCVTCDSDIHSANPLASRHERVPVESFFDSAVAKISASTFGIVGDSAAVDLTAVPVMGGSEDLGLCPWLLPNDFNEPAKTEMKPSEFVFSDFDRLIDFEYPNTFNNHHPPQHNSSGADSLVPVQTKTEPLPLTKNDHCFDIDFCRSKLSAFTYPTQSISHSVSTSSLEYGVVPDGNTSSEISIPVNRNTTGDQASSMNREARVLRYREKRKNRKFEKTIRYASRKAYAESRPRIKGRFAKRTETENDDVFLSHVYASAAQYGVVPTF
Rsa1.0_00050.1_g00039	1.2e-20	65.1	15.8	RsaCOL-04	AtCOL16	MKSVANAVGAKTARACDSCVKKRARWYCAADDAFLCQSCDTLVHSANPLARRHERVRLKSASPAVSKYTNHNHSPSSPPHEAATWHQGFTRKPRTPRGSGKKNNLSIFHDLVPEISAEDQTDSYEIEEQLICQVPVLDPMVAEQFLNDVVEPKIEFPLMRIDDQENEDNAESCLNGFFPTDMELEEFAADVETLLGHGLDVTESYAMEGLGLSNTEMFKIEKDEIEEDEGEETKAMNMGIGCGEDRDDGDGTVAFELRFDHESHNTYEEEAIKNVECIKVKEEEQKNVLMLSLNYDSVISTWGGQGPPWTSGEPPERDIDISDKPVVSMEINGGESHHKHYVGGCLPSTGFGDGGREARVSRYREKRRTRLFSKKIRYEVRKLNAEKRPRMKGRFVKRA…
Rsa1.0_02131.1_g00001	1.2e-20	65.1	15.4	RsaCOL-05	AtCOL5	MGFGLESIKSLSGGWGAAARSCDACKSASAAVFCRVDSAFLCIACDTSIHTFTRHERVYLCEVCEQAPAAVTCKADAASLCVACDSDIHSANPLASRHERVPVEPFFDSAAAKISPSTFGVLGSSTTVDLTAVPVMGSADELDLCPWLLPNDFNEPAKIETGTELKSSEFVFSDFDRLIDFEYPNTFGADSLVPVQTKTEPLPLTNNEHCFDIDFCRSKLSTFTYPTQSISHSVSTSSLEYGVVPDGTTSVPFNRSTITTSTATTGDQPSSMDREARVLRYREKRKNRKFEKTIRYASRKAYAESRPRIKGRFAKRTEAENDDVFFSQVYASAGHYGVVPTF
Rsa1.0_00051.1_g00009	1.3e-20	64.9	15.7	RsaCOL-06	AtCOL4	MASKLCDSCKSATAALYCRPDAAFLCLSCDSKVHAANKVASRHARVWMCEVCEQAPAHVTCKADAAALCVTCDRDIHSANPLARRHERVPITPFYDPVSGADGSGKHTAVNFLNDCYFADLDGNASREEEEEEAASWLLPNPKTAAPAVPGDSPEMNTGQQFLFPDLDLDYGTVDPKLESREQNSSGADGVVPVETRTVRVPTVNENCYELDFTGGSKSFTTYGHNCVSHSVSSSSLEVGVVPDGGSVADVSYPYGGPATSGTGIDSGTQRAVPLTSAEREARVMRYREKRKNRKFEKTIRYASRKAYAEMRPRIKGRFAKRTDTSESNDVVVGHGGMFSGFGLVPTF
Rsa1.0_00810.1_g00007	1.4e-20	64.9	15.7	RsaCOL-07	AtCOL4	MASKLCDSCKSATAALYCRPDAAFLCLSCDSKVHAANKLASRHARVWMCEVCEQAPAHVTCKADAAALCVTCDRDIHSANPLARRHERVPVTPFYDSVSDSDGSAKHAAVNFLDDCYFSDLDGNASREEEDEAASWLLPNPKTAALATAVPGDEPEMNTGQQYMFTDPDPYLDYGTVDPKVESQEQNSSGTTDGVVPVENRTVKVATAVNENCYEIDFTGGSKGFTYGYNSISHSVSSSSLEVGVVPDGGSVADVSYPYGGAATSVTDPGTQRAVPLTAAEREARVMRYREKRKNRKFEKTIRYASRKAYAEMRPRIKGRFAKRTDTNESNDVVVGHGGGIFSGFGLVPTF
Rsa1.0_00215.1_g00028	3.5e-20	63.6	12.9	RsaCOL-08	AtCOL15	MSSTTERVPCDFCNERAAVLFCRADAAKLCLPCDHHVHTANLLSRKHVRSQICDNCGNEPVSVRCFTDGLVLCQECDWDVHGSCSSVSDAHVRSVVEGFAGCPSALELAELWGIDLEGMKEEKKQVLLPMMMESFGMQLDSWISGSDIMQQELVVPVPKETTAFKKGGSTSCGRYKQVLCKQLEEMLKSGVVDGGNGEREGEGEGGEGTMVPERLGWRRDEEEISGGGEVNQQQPQTTSFTSLLWNAANPSDGQRQSTQIWDFNLGQSREPEDTSRVEAAAYDIKDAASFKIKKNDTCSTKAKGVKEICQDDYNQSTTSGQVSENSNHPTTFGSEKGSNSSGELHFAETIAGTSCNKTTRLVPTKADLEQLAQNRDNAMQRYKEKRKTRRYDKTIRYES…
Rsa1.0_00040.1_g00044	3.8e-20	63.5	18	RsaCOL-09	AtCOL1	MLKQESNWAQACDTCRSAACTVYCRADSAYLCTSCDAQVHAANRLASRHERVRVCQSCERAPAAFFCKADAASLCTACDSQIHSANPLARRHQRVPILPISGSMATNHSSETTEPENIVVVGQEEEDEAEAASWLLPSSVKNCGDNNNNNNNNNNNNNNSSQSNRFSVGEEYLDLVDYSSSMDKRFIGQSNQYQQDYNVPQRSYVADGVVPLQVDVSKGHMHHEQHNYQFGFTNVSSEAYGSSNGSPIHMVSLVPESTTTSDATVSPKAATEELPNAPVQMLSPMERKARVMRYREKKKTRKFEKTIRYASRKEYAEKRPRIKGRFAKRNEVDADQGLSTMVMFDTGYGIVPSF
Rsa1.0_00754.1_g00013	4.5e-20	63.2	15.5	RsaCOL-10	AtCOL3	MASRLCDSCRSAAATLYCRADAAFLCGECDGKIHTANKLASRHERVLLCQVCEQAPAHVTCEADAAALCVTCDRDIHSANPLSRRHERVPVTPFYDAPAQGGSPATTKSAASSNLFGEDADVSMEAVSWLLPNPSVKEGVVVEIPNLFADLDYSAVDPKMEASENSSGNDGVVPVQTKALFLNEDYFNFDVSASKTTFPHGYSCINQTVSSTSLEVPLVPEGGAVTTTNATPAVQLSPAEREARVLRYREKRKNRKFEKTIRYASRKAYAEVRPRIKGRFAKRTDSRVNDGGGDVGVYGGFGVVPSF
Rsa1.0_04243.1_g00003	5.3e-20	63	15	RsaCOL-11	AtCOL16	MKSLANAVRAKTARACDNCSKKQAHWFCAADDAFLCQSCDTSVHSANALARRHDRVRLKNSTSPLQEAATWHQWFTRKPRTPRGSGGKRNNNSPTFHGLVPEISAEDQTDSSDVEEQLMICQVPVVDPTVVEPKIKVPMMRSDDQEVDKDNAESCLNGFLPTDMELEDFAADVETLLGRGLDTEYYTMEELGLSNTEMFKVKKDNDRDGTTMPFDLNFGFYSQNTYEEDAIKNVESSGECVEVKEEEQKNVLMLNLDYDLVISTWGGQGLPWTSGGPPDIGITGSPAVSMVGNGGGSHKKRNVGGCLPSSGVGDGGREASVSRYREKRRKRLFTKKIRYEVRKQYAEIRPRMKGRFVKRSSLAVSAGNSP
Rsa1.0_00040.1_g00043	2.4e-19	60.9	15.9	RsaCOL-12	AtCO	MLKQESNNISNRDNNRGARACDTCRSTICTVYCHADSAYLCTSCDAQVHSANRVASRHKRVPVCESCERAPAAFMCEADDVSLCTACDSEVHSANPLARRHQRVPVVPITGNSCSSLATPHHTSVTEPEKRAVLVQDDREGKEDAKETASWVFPYSDKVNHNNNNQNNELLFSDDYLDLADYNSSMDYKFTGDYNQHQHKQDCTVPQTNYGGDRVVPLQLEETRGNLRHKQQNITYGSSGSQYNYNGSINHNANNPSMQTDFVPEPTARVTTASHQKTPKETIHQPPEPLVQMLSPMDREARVLRYREKRKRRKFEKTIRYASRKAYAERRPRINGRFAKMSETEVEDQEFNTMLMYHDTGYGIVPSFYGKNKEY
Rsa1.0_00105.1_g00017	4.3e-19	60.1	14.9	RsaCOL-14	AtCOL9	MGYMCDFCGEQRSMVYCRSDAACLCLSCDRSVHSANALSKRHSRTLVCERCNAQPATVRCVEERVSLCQNCDWSGHNNNNNNSSSSSSNNHKRQTISCYSGCPSSSELASIWSFCLELAGQSGCEQEMGLMNIDDDGQTNQNCNDDDKKDGAGGGSSLRPETSSAAPATSSFPKEVRVCEDDFYGNLGMDEVDLALENYEELFGTAFNTSGELFGQGGIDCLFQKHHQAAAAAAPEGGNLVQPAESNDDSFMSSKTEPIICFTSKPAHSHNISFSGVTGDSSAGDFQECGASSSMQLSGEPPWYPQTSQDNNACSQSVTRNNAVMRYKEKKKARKFDKTVRYASRKARADVRRRVKGRFVKAGEAYDYDPLTPTRSY
Rsa1.0_00196.1_g00015	6.8e-19	59.5	14.4	RsaCOL-15	AtCOL9	MGYMCDFCGEQRSMVYCRSDAACLCLSCDRSIHSANALSKRHSRTLVCERCNAQPATVRCVEERASLCQNCDWSGHNNNNNSSTNHHKRQTISCYSGCPSSSELASIWSFCSDLAGQSVCEQEMGMMNIDDDGQTNQNCNEDKKDVVVGSSSRPETSFAAHANSSFVKDVGVCEDDFYDNLGMDEVDLALENYEELFGTAFNTSGQLFGQCGIDSLFQKHNQAAPEGGISVQPAESNDSFMSSKTEPIICYTSKPAHSNISFSGVTGDCSAGDFQECGASTSMQLLGDPPWYPQTSSHDNNGCSYSVTRNNAVMRYKEKKKARKFDKTVRYASRKARADVRRRVKGRFIKAGEAYDYDPLTPTRSY
Rsa1.0_00701.1_g00004	1.1e-18	58.8	12.6	RsaCOL-16	AtCOL12	MEPKCDYCATTQAIIYCKYDLAKLCLNCDVHVHSPNPLSRRHMRSLICDKCFSQPGIIQCLDHKVSYCQGCQWHVSNCSALGHRLQRLDPFSGCPSRTEFSRMWSSILESSVSSSVKPSIGSLPLVDPNNDMFNMSKINELDDLIGSSYSVMSQNNTYIQNLSDQSSFFSGDSKGCPDLLLKLEEGEEDLCEGLNLDNAPLNFDVGDDIICCSPQEHIESDHTLPNGLFVYKNIISVTDSNFTTDNPLEATSTGQKDCKSYQQSGPLQMNINIGLPLPTSPILFGQINPNIKGHESPVVDYQDCGMSTGFIMSDSPWESNLDVGSPQARNEAKLRYKEKKLKRTFGKQIRYASRKARADTRKRVKGRFVKAGDNYDYDPSSPTTNQ
Rsa1.0_00394.1_g00021	1.7e-18	58.2	17.1	RsaCOL-17	AtCOL9	MGYMCDFCGEQRSMVYCRSDSACLCLSCDRSVHSANALSKRHSRTLVCERCNAQPANVRCVEERVSLCQNCDWSGHNNNNNNNNSSSNDHKRQTISCYSGCPSSSELASIWSFCSDLPGESACEQEMGMMNIDDDDEDKKDVAVGSSSKPDENSSCYGLKDVEVCEDDFYGNLGMDEVDLALENYEELFGTAFNASGQLFGQGGIDSLFQKHHQAAAAAPERGSTVQPDESNDSFMSSKTEPIICYTSKNISFSGVTGESSAGDFQECGASSSVQLLGEPPWYPQTSSQDNNNACSHSVTRNNAVMRYKEKKKARKFDKRVRYASRKARADVRRRVKGRFVKAGEAYDYDPLTPTRSY
Rsa1.0_06258.1_g00004	3.6e-18	57.1	16.5	RsaCOL-18	AtCOL10	MVYCRSDAACLCLSCDRNVHSANALSKRHSRTLICERCNAQPASVRCSDERVSLCQNCDWSGHNNDATSQHKRQSLNCYSGCPSSEELASIWSFCMDLDFSSAGQSACEKEMGLMTIDEGTGEDKTNVQNVNVDQPGTSSALAKEFGVSEDDFCGNLIMNEMDLAFEKYDELFGTAYNSSKDLFEHGGIGSLFEKHEGSKAMQQQQQPAGSNAASEDSFMTCRTEPIICFSSQPAHSNISFSVVMGDSTSDCGASSMQKLSREITSQDETNASSHATTTRNNAVMRYKEKKKARKFDKRVRYVSRKERADVRRRVKGRFVKSGGAYDYDPMSPARSY
Rsa1.0_00923.1_g00011	2e-17	54.8	16.2	RsaCOL-19	AtCOL10	MGYMCDFCGEQRSMVHCRSDAACLCLSCDRNVHSANALSKRHSRTLICERCNAQPASVRCSDERVSLCQNCDWLGHNTGANSHHKKQTINCYSGCPSSEELASIWSFCLDLDFSEGGGRSACEQGMGLMTIDEGTGEKRTGVQDGNVDQPGTSSAAQRVDRSSVPESSTLAKGVGVSEDDFCGNLIMDEMDLAFEKYDELFGTAYNSSKDLFEHGGLESLFEKHEVVLSTLFFFFYQYLTNVKDVYMVLTLSLSLCSFLIQGKIMQQQPAESNAASGDSFITCRTEPIICFSSQPAHSNISFSGATGEANDIQDCGVSSSMQQVSREPPPWCPPTAQEISATTRNNAVIRYKEKKKARKFDKRVRYVSRKERADVRRRVKGRFVKSGEAYDYDPLSPTR…
Rsa1.0_00221.1_g00026	2.5e-17	54.5	13.1	RsaCOL-13	AtCOL13	MERGGEEEEGSHQQQHRICDYCESSVALVYCKADSAKLCLACDNKVHVTNQLFSKHFRSLLCDSCHDSPSSVFCDTESSVLCQNCDWQHHTSSSSLHSRRPLEGFSGCPSVTELLALVGLDDLTDKALFLPHPGGSSDQTPPQIVSLNDLVASDGSSHNYRAMDVPPLPKNRHATCGRHKDEMIRQLRELSRSEPSCMKYETLDAELDTSGFLFLEPGNDLFSSTFESQVSGLKWLEDQQADYYLYSDDNNVNRGGCTQQQEEQESSPVMVHVSTSTTTRSTHEINSLDRNSALSRYKAKKKSRRYEKHIRYESRKVRAESRTRIRGRFAKSDP
cultivar WK10039
ID	E-value	score	bias	Closest in NODAI	Closest in Arabidopsis	Protein Seq	Chr	Strand	Start	Stop
Rs095340	7.6e-21	65.7	15.5	RsaCOL-02	AtCOL6	MKSLANVVGGKTARACDSCVKRRARWYCAADDAFLCHSCDGKVHSANPLARRHERVRLKSASPGHSSSSPPHPPTWHQGFTRKARTRRGGKKSHAMVFHDLVPEMSSEDQSFEVEEQLIFEVPVLNPMGDEQRLNEPMETKTELPFMSICFKSSEEEDDNAESCLNGLFPTDIELAQFSADVEILLGGGADREFHAMDELGLGEMLKIDKEEVEEEEEVATVKVCDLDDADETTPFEISFEYEYSQRTTFEEKDEKEDVEKNMIDVGSVNEMSGSIKEENNEKIHMLRLDYESVISTWGGQGTPWTAHEPPQIDLNMLCCPTDSMVESGGEDHHHKYFRGLGLHMGDAGSGGREARVSRYREKRRTRLFSKKIRYEVRKLNAEKRPRMKGRFVKRSSIA…	R2	-	6540762	6542503
Rs383690	8.3e-21	65.5	15.5	RsaCOL-01	AtCOL6	MMKSLANAVGGKTARACDSCVKKRARWYCAADDAFLCHSCDGSVHSANPLACRHERIRLKTASAGKHRGDASSSPPHPATWHHGFTRKARTPRGGKKSHTMVFHDLVPEMSSEDFEVEEQLIFEVPVLNPMGDEQCFKETKTVFPMMPVCFKSSEEEDDNTESCLNGLFLTEMELAQFSADVETLLGGGTDREFHAMEELGLSEILKIEKEEVKEEEEFATREVCDLDAGNETSPFEISFDYESSHKTALEEDDEKEDVMKNLVDVGVNEMSGRIKEEKKEKVLMLRLDYETVISTWGSQGTPWTVLEPPEIDLDMLCCPTNSMGESGGEAHHHNHFRGLGLHMREAGDGGREARVSRYREKRRTRLFSKKIRYEVRKLNAEKRPRMKGRFVKRSSIAA…	R7	-	12864462	12866450
Rs459130	1.1e-20	65.2	15.4	RsaCOL-03	AtCOL5	MGFGLENIKSISGGWGAAARSCDACQSVSAAVFCRVDSAFLCITCDARIHSYTRHERVFLCEVCEQAPAAVTCKADAAALCVTCDSDIHSANPLASRHERVPVESFFDSAVAKISASTFGIVGDSAAVDLTAVPVMGGSEDLGLCPWLLPNDFNEPAKTEMKPSEFVFSDFDRLIDFEYPNTFNNHHPPQHNSSGADSLVPVQTKTEPLPLTKNDHCFDIDFCRSKLSAFTYPTQSISHSVSTSSLEYGVVPDGNTSSEISIPVNRNTTGDQASSMNREARVLRYREKRKNRKFEKTIRYASRKAYAESRPRIKGRFAKRTETENDDVFLSHVYASAAQYGVVPTF	R9	-	7486986	7488532
Rs077560	1.1e-20	65.1	15.4	RsaCOL-05	AtCOL5	MGFGLESIKSLSGGWGAAARSCDACKSASAAVFCRVDSAFLCIPCDTSIHTFTQRHERVYLCEVCEQAPASVTCKADAASLCVACDSDIHSANPLASRHERVPVEPFFDSAAAKISPSTFGVLGSSTTVDLTAVPVVGSADELGLCPWLLPNDFNEPAKIETGTEMKSSEFMFSDFDRLIDFEYPNTFGADSLVPVQTKTEPLPLTNNEHCFDIDFCRSKLSTFTYPTQSISHSVSTSSLEYGVVPDGTTSVPFNRSTITTSTATTGDQPSSMDREARVLRYREKRKNRKFEKTIRYASRKAYAESRPRIKGRFAKRTEAENDDVFFSQVYASAGHYGVVPTF	R2	-	23739885	23741353
Rs487760	1.3e-20	64.9	15.7	RsaCOL-06	AtCOL4	MASKLCDSCKSATAALYCRPDAAFLCLSCDSKVHAANKVASRHARVWMCEVCEQAPAHVTCKADAAALCVTCDRDIHSANPLARRHERVPITPFYDPVSGADGSGKHTAVNFLNDCYFADLDGNASREEEEEEAASWLLPNPKTAAPAVPGDSPEMNTGQQFLFPDLDLDYGTVDPKLESREQNSSGADGVVPVETRTVRVPTVNENCYELDFTGGSKSFTTYGHNCVSHSVSSSSLEVGVVPDGGSVADVSYPYGGPATSGTGTDPGTQRAVPLTSAEREARVMRYREKRKNRKFEKTIRYASRKAYAEMRPRIKGRFAKRTDTSESNDVVVGHGGMFSGFGLVPTF	R9	-	30491814	30493793
Rs168610	1.3e-20	64.9	15.7	RsaCOL-07	AtCOL4	MASKLCDSCKSATAALYCRPDAAFLCLSCDSKVHAANKLASRHARVWMCEVCEQAPAHVTCKADAAALCVTCDRDIHSANPLARRHERVPVTPFYDSVSDSDGSAKHAAVNFLDDCYFSDLDGNASREEEDEAASWLLPNPKTAALATAVPGDEPEMNTGQQYMFTDPDPYLDYGTVDPKVESQEQNSSGTTDGVVPVENRTVKVATAVNENCYELDFTGGSKGFTYGYNSISHSVSSSSLEVGVVPDGGSVGDVSYPYGGAATSVTDPGTQRAVPLTAAEREARVMRYREKRKNRKFEKTIRYASRKAYAEMRPRIKGRFAKRTDTNESSNDVVVGGHGGIFSGFGLVPTF	R4	+	11055026	11056851
Rs418040	3.4e-20	63.6	12.9	RsaCOL-08	AtCOL15	MSSTTERVPCDFCNERAAVLFCRADAANLCLPCDHHVHTANLLSRKHVRSQICDNCGNEPVSVRCFTDGLVLCQECDWDVHGSCSSVSDAHVRSVVEGFTGCPSALELAALWGIDLEGMKEEKKQVPMMMMMMESFGMQLDSWISGSDVMQQELVVPVPKETTAFKKGGSSSCGRFKQVLCKQLEELLKSGVDDDGGGEGEGEGGEGNMVLERLGWRRDEEEISGGAADVNQQQPPTTSFTSLLWNAANPSDGQRQSTQIWDFNLGQSREPEDSSRVEAAAYDIKDAASFKIKKNDTCSTKAKGVKEICQDDYNQSTTSGQVPVTSESSNLPITFGSEKGSNSSSELHFAETITGASSKTTRLVPTKADLELLAQNRDNAMQRYKEKRKTRRYDKTIRY…	R8	-	6472425	6474946
Rs398520	3.7e-20	63.5	18	RsaCOL-09	AtCOL1	MLKQESNWAQACDTCRSAACTVYCRADSAYLCTSCDAQVHAANRLASRHERVRVCQSCERAPAAFFCKADAASLCTACDSQIHSANPLARRHQRVPILPISGSMATNHSSETTEPENIVVVGQEEEDEAEAASWLLPSSVKNCGDNNNNNNNNNNNNNNSSQSNRFSVGEEYLDLVDYSSSMDKRFIGQSNQYQQDYNVPQRSYVADGVVPLQVDVSKGHMHHEQHNYQFGFTNVSSEAYGSSNGSPIHMVSLVPESTTTSDATVSPKAATEELPNAPVQMLSPMERKARVMRYREKKKTRKFEKTIRYASRKEYAEKRPRIKGRFAKRNEVDADQGLSTMVMFDTGYGIVPSF	R7	+	4318624	4320030
Rs195400	4.3e-20	63.2	15.5	RsaCOL-10	AtCOL3	MASRLCDSCRSAAATLYCRADAAFLCGECDGKIHTANKLASRHERVLLCQVCEQAPAHVTCEADAAALCVTCDRDIHSANPLSRRHERVPVTPFYDAPAQGGSPATTKSAASSNLFGEDADVSMEAVSWLLPNPSVKEGVVVEIPNLFADLDYSAVDPKMEASENSSGNDGVVPVQTKALFLNEDYFNFDVSASKTTFPHGYSCINQTVSSTSLEVPLVPEGGAVTTTNATPAVQLSPAEREARVLRYREKRKNRKFEKTIRYASRKAYAEVRPRIKGRFAKRTDSRVNDGGGDVGVYGGFGVVPSF	R4	+	32852267	32853576
Rs417050	5.1e-20	63	15	RsaCOL-11	AtCOL16	MKSLANAVRAKTARACDNCSKKQAHWFCAADDAFLCQSCDTSVHSANALARRHDRVRLKNSTSPLQEAATWHQWFTRKPRTPRGSGGKRNNNSPTFHGLVPEISAEDQTDSSDVEEQLMICQVPVVDPTVVEPKIKVPMMRSDDQEVDKDNAESCLNGFLPTDMELEDFAADVETLLGRGLDTEYYTMEELGLSNTEMFKVKKDNDRDGTTMPFDLNFGFYSQNTYEEDAIKNVESSGECVEVKEEEQKNVLMLNLDYDLVISTWGGQGLPWTSGGPPDIGITGSPAVSMVGNGGGSHKKRNVGGCLPSSGVGDGGREASVSRYREKRRKRLFTKKIRYEVRKQYAEIRPRMKGRFVKRSSLAVSAGNSP	R8	+	5951707	5953500
Rs398510	2.3e-19	60.9	15.9	RsaCOL-12	AtCO	MLKQESNNISNRDNNRGARACDTCRSTICTVYCHADSAYLCTSCDAQVHSANRVASRHKRVPVCESCERAPAAFMCEADDVSLCTACDSEVHSANPLARRHQRVPVVPITGNSCSSLATPHHTSVTEPEKRAVLVQDDREGKEDAKETASWVFPYSDKVNHNNNNQNNELLFSDDYLDLADYNSSMDYKFTGDYNQHQHKQDCTVPQTNYGGDRVVPLQLEETRGNLRHKQQNITYGSSGSQYNYNGSINHNANNPSMQTDFVPEPTARVTTASHQKTPKETIHQPPEPLVQMLSPMDREARVLRYREKRKRRKFEKTIRYASRKAYAERRPRINGRFAKMSETEVEDQEFNTMLMYHDTGYGIVPSFYGKNKEY	R7	+	4322683	4324271
Rs224450	4e-19	60.2	14.9	RsaCOL-14	AtCOL9	MGYMCDFCGEQRSMVYCRSDAACLCLSCDRSVHSANALSKRHSRTLVCERCNAQPATVRCVEERVSLCQNCDWSGHNNNNNSSSSSNNHKRQTISCYSGCPSSSELASIWSFCLELAGQSGCEQEMGLMNIDDDGQTNQNCNEDKKDVVAGGSSSRPETTSSFPKEVRVCEDDFYGNLGMDEVDLALENYEELFGTAFNTSGELFGQSGIDCLFQKHHQAAAAAAPEGGNLVQPAESNDDSFMSSKTEPIICFTSKPAHSHNISFSGVTGDSSAGDFQECGASSSMQLSGEPPWYPQTSQDNNACSQSVTRNNAVMRYKEKKKARKFDKTVRYASRKARADVRRRVKGRFVKAGEAYDYDPLTPTRSY	R5	+	3119477	3121717
Rs293280	6.6e-19	59.5	14.4	RsaCOL-15	AtCOL9	MGYMCDFCGEQRSMVYCRSDAACLCLSCDRSIHSANALSKRHSRTLVCERCNAQPATVRCVEERVSLCQNCDWSGHNNNNNSSTNHHKRQTISCYSGCPSSSELASIWSFCSDLAGQSVCEQEMGMMNIDDDGQTNQNCNEDKKDVVVGSSSKPETSFAAHANSSFVKDVGVCEDDFYDNLGMDEVDLALENYEELFGTAFNTSGQLFGQCGIDSLFQKHNQAAPEGGNSVQPAESNDSFMSSKTEPIICYTSKPAHSNISFSGVTGDCSAGDFQECGASTSMQLLGDPPWYPQTSSHDNNGCSYSVTRNNAVMRYKEKKKARKFDKTVRYASRKARADVRRRVKGRFIKAGEAYDYDPLTPTRSY	R6	+	2217021	2219192
Rs303700	1e-18	58.8	12.6	RsaCOL-16	AtCOL12	MEPKCDYCATTQAIIYCKYDLAKLCLNCDVHVHSPNPLSRRHMRSLICDKCFSQPGIIQCLDHKVSYCQGCQWHVSNCSALGHRLQRLDPFSGCPSRTEFSRMWSSILESSVSSSVKPSIGSLPLVDPNNDMFNMSKINELDDLIGSSYSVMSQNNTYIQNLSDQSSFFSGDSKGCPDLLLKLEEGEEDLCEGLNLDNAPLNFDVGDDIICCSPQEHIESDHTLPNGLFVYKNIISVTDSNFTTDNPLEATSTGQKDCKSYQQSGPLQMNINIGLPLPTSPILFGQINPNIKGHESPVVDYQDCGMSTGFIMSDSPWESNLDVGSPQARNEAKLRYKEKKLKRTFGKQIRYASRKARADTRKRVKGRFVKAGDNYDYDPSSPTTNQ	R6	+	8146814	8148398
Rs286200	1.6e-18	58.2	17.1	RsaCOL-17	AtCOL9	MGYMCDFCGEQRSMVYCRSDSACLCLSCDRSVHSANALSKRHSRTLVCERCNAQPANVRCVEERVSLCQNCDWSGHNNNNNNNNSSSNDHKRQTISCYSGCPSSSELASIWSFCSDLPGESACEQEMGMMNIDDDDEDKKDVAVGSSSKPDENSSCYGLKDVEVCEDDFYGNLGMDEVDLALENYEELFGTAFNASGQLFGQGGIDSLFQKHHQAAAAAPERGSTVQPDESNDSFMSSKTEPIICYTSKNISFSGVTGESSAGDFQECGASSSVQLLGEPPWYPQTSSQDNNNACSHSVTRNNAVMRYKEKKKARKFDKRVRYASRKARADVRRRVKGRFVKAGEAYDYDPLTPTRSY	R5	-	44368561	44372160
Rs314620	3.7e-18	57.1	16.5	RsaCOL-18	AtCOL10	MGYMCDFCNEQRSMVYCRSDAACLCLSCDRNVHSANALSKRHSRTLICERCNAQPASVRCSDERVSLCQNCDWSGHNNDATSQHKRQSLNCYSGCPSSEELASIWSFCMDLDFSSAGQSACEKEMGLMTIDEGTGEDKTNVQNVNVDQPGTSSALAKEFGVSEDDFCGNLIMNEMDLAFEKYDELFGTAYNSSKDLFEHGGIGSLFEKHEGSKAMQQQQQPAGSNAASEDSFMTCRTEPIICFSSQPAHSNISFSVVMGDSTSDCGASSMQKLSREITSQDETNASSHATTTRNNAVMRYKEKKKARKFDKRVRYVSRKERADVRRRVKGRFVKSGGAYDYDPMSPARSY	R6	+	16028809	16030646
Rs172830	1.6e-17	55	16.2	RsaCOL-19	AtCOL10	MGYMCDFCGEQRSMVHCRSDAACLCLSCDRNVHSANALSKRHSRTLICERCNAQPASVRCSDERVSLCQNCDWLGHNTGANSHHKKQTINCYSGCPSSEELASIWSFCLDLDFSEGGGRSACEQGMGLMTIDEGTGEKRTGVQDGNVDQPGTSSAAQRVDRSSVPESSTLAKGVGVSEDDFCGNLIMDEMDLAFEKYDELFGTAYNSSKDLFEHGGLESLFEKHEGKIMQQQPAESNAASGDSFITCRTEPIICFSSQPAHSNISFSGATGEANDIQDCGVSSSMQQVSREPPPWCPPTAQEISATTRNNAVIRYKEKKKARKFDKRVRYVSRKERADVRRRVKGRFVKSGEAYDYDPLSPTRSY	R4	+	13752183	13754178
Rs172840	1.6e-17	55	16.2	RsaCOL-19	AtCOL10	MGYMCDFCGEQRSMVHCRSDAACLCLSCDRNVHSANALSKRHSRTLICERCNAQPASVRCSDERVSLCQNCDWLGHNTGANSHHKKQTINCYSGCPSSEELASIWSFCLDLDFSEGGGRSACEQGMGLMTIDEGTGEKRTGVQDGNVDQPGTSSAAQGVDRSSVPESSTLAKGVGVSEDDFCGNLIMDEMDLAFEKYDELFGTAYNSSKDLFEHGGLESLFEKHEGKIMQQQPAESNAASGDSFMTCRTEPIICFSSQPAHSNISFSGATGEANDIQDCGVSSSMQQVSREPPPWCPPTAQEISATTRNNAVIRYKEKKKARKFDKRVRYVSRKERADVRRRVKGRFVKSGEAYDYDPLSPTRSY	R4	+	13741942	13743960
Rs366060	2.4e-17	54.4	13.1	RsaCOL-13	AtCOL13	MERGGEEEEGSHQQQHGICDYCESSVALVYCKADSAKLCLACDNKVHVTNQLFSKHFRSLLCDSCHDSPSSVFCDTESSVLCQNCDWQHHTSSSSLHSRRPLEGFSGCPSVTELLALVGLDDLTDKALFLPHPGGSSDQTPPQIVSLNDLVASDGSSHNYRAMDVPPLPKNRHATCGRHKDEMIRQLRELSRSEPSCMKYETLDAELDTSGFLFLEPGNDLFSSTFESQVSGLKWLEDQQADYYLYSDDNNVNRGGCTQQQEEQESSPVMVPVSTSTTTRSTHEINSLDRNSALSRYKAKKKSRRYEKHIRYESRKVRAESRTRIRGRFAKSDP	R6	+	53525172	53526500
Rs366180	2.4e-17	54.4	13.1	RsaCOL-13	AtCOL13	MERGGEEEEGSHQQQHGICDYCESSVALVYCKADSAKLCLACDNKVHVTNQLFSKHFRSLLCDSCHDSPSSVFCDTESSVLCQNCDWQHHTSSSSLHSRRPLEGFSGCPSVTELLALVGLDDLTDKALFLPHPGGSSDQTPPQIVSLNDLVASDGSSHNYRAMDVPPLPKNRHATCGRHKDEMIRQLRELSRSEPSCMKYETLDAELDTSGFLFLEPGNDLFSSTFESQVSGLKWLEDQQADYYLYSDDNNVNRGGCTQQQEEQESSPVMVPVSTSTTTRSTHEINSLDRNSALSRYKAKKKSRRYEKHIRYESRKVRAESRTRIRGRFAKSDP	R6	+	53574090	53575418
