# Supplementary material for: Genome-wide identification and characterization of CONSTANS-like gene family in radish (Raphanus sativus)
Source: PLoS One. 2018 Sep 24;13(9):e0204137. doi: 10.1371/journal.pone.0204137 (PMC6152963; doi:10.1371/journal.pone.0204137)
Supplement: S3 Table — (XLSX) [file pone.0204137.s004.xlsx]

## Sheet: S3
S3 Table. COL genes identified in representative plants
Species	Gene	Protein ID	Protein sequence
Amborella trichopoda	AtrCOL-01	evm_27.model.AmTr_v1.0_scaffold00073.16	MTSSAESRRAVVAAAAGAKTVRPCDSCGKGRARWYCAADDAFLCHACDGTIHSANSVARRHDRVRLKTSSSHRCEFVLPSWQRGKARSMRPHPNMKNPIDGAKPHANPLVVPQMQEESSPDEVDEQLLYQVPVFEPMAADLRSSPARATPADCKPTIDTPAEMAVAKFSAIPSLDMDLADFAADVESLLGQGLDEDAFGIEGLGLLDNYREEEEGVASRVKVEEEEDEDGIFGCSHHPDVAEVELSSETLEFNFDYDTPTTAGEDDEEKCRIVLEKSISLRLDYEAVISAWGRSPWTTGQRPEFNPDDCWPDPFTGNCVPEMSTYSEVGNATASDGGREARVSRYREKRRTRLFSKKIRYEVRKLNAEKRPRMKGRFVKRTSFPPTPYPF*
Amborella trichopoda	AtrCOL-02	evm_27.model.AmTr_v1.0_scaffold00006.243	MVKDEDGHPLLLGSGSNAWKTRRACESCRAVPSAIFCRADGAYLCTPCDGRVHSANLLASRHQRVLLCEVCEAAPASLTCKADAAALCASCDADIHAANPLASRHHRLPILPLSLKSGIQDRENGNQEEDERESEEEANSWLNIGGGGGGGGGGGGGGERNTVSNGCFYGDVESYLDIDFGVDGINGFEGGEMGMKDGGVGECIVPVQPSNSNNSDCINNNGSQSHMNGNNNSSSCNNLEFLEMEVCKDGYGYTASLSHSVSSSSLDVGVVPEANITDFSASHLRTSRLGDITTGHPLQMSHQFTPMDREARVLRYREKRKTRKFEKTIRYASRKAYAETRPRIKGRFAKRTDVEVEVDQFYSASLVAETGYGVVPTY*
Amborella trichopoda	AtrCOL-03	evm_27.model.AmTr_v1.0_scaffold00019.214	MSTANVSATTKPDSEPRGSGDAFSAPFAAQFPGHEAPPSAPWSVAKACEGCKATAALLFCRADSAFLCLGCDARVHGANKLASRHERVWVCEVCEQAPASVTCKADAAALCVACDADIHSANPLARRHERFPVVPFYEPPAPKSSASCLLVPDRGPKTTENAKLDDEDEDDDHNSIGADEAEAATWLLPNPKIGGGEMKSADYFFPEVDPYLDLEYGSPVDQRFQAHNGTDSVVPVQSKGMGNDQCLEFDFSRPKNGYSYTTASMSHSVSSSSLDVGVVPDGSAMTDISNPYSRTLKGGQDLVAHVPSQPSSHYPPMDREARVLRYREKRKNRKFEKTIRYASRKAYAETRPRIKGRFAKRTDIEVEVDRIYSSAAALMADTSYGIVPSF*
Amborella trichopoda	AtrCOL-04	evm_27.model.AmTr_v1.0_scaffold00061.184	MGPLCDFCGDQRSMVYCRSDAACLCLSCDRKVHSANALSRRHSRTLVCDRCSSQPAIVRCLDESTSLCQNCDWNGHGAPGSASGHKRQTINCYSGCPSATELSRIWTFVMDFPSTEDTTCEQGMGLMTIDENNVSNSWGSMENGDKVDFCVGSSRIPALDSMSQVDQQVVTSDFTPPKMCSTEIKGLGICDDDIYKDFNVDDVDLDFDDYEELFGGSHNPSGYLFDDAGVDSLFMGKNASVANSNAQSENSMEASSVRPDGSNVLTPCISRHVNTIQTTTCSEPIVSGHDRCTGLDLTFPVRQACSSVSLSFSGMTGESNAGDYQDCGISSTLFMGEPPWDLSGPEGTFPQSRDSAVLRYKEKKKTRKFEKKIRYASRKARADIRKRVKGRFVKAGEAY…
Amborella trichopoda	AtrCOL-05	evm_27.model.AmTr_v1.0_scaffold00066.82	MSSSIHLINGERRLPSFCLCFEHCLDELDWNLDFERQVNSGFENSKSSPGFGVRTMDSLCDFCGVQNAVVYCRPDAARLCLTCDRNVHSANALSSRHNRVLICEACSSHPATVRCFDDKVSLCQACDWNGFGCSMASGHNRQSLNGYSGCPSPSQIWSCVLDGSSANSHCLMTTINENGESNDCWEGEGNGGLIGLAGQSRIQELDNGNKCDLWMHASSATSGSNPAPFREEQQLEGRNESNESKHGCPQLKDTDFCDGDDLCEVLGISDDALNLENCGELFDGSESLIKDVFEDTTIDCFFMENNFSVADSNGQSDIAIEASSTAQQDCMTLPSMQFVGTPRSIQATTTCSATNQVISNPCSNSNSVNLGFPVRQFFSSISLPLSGLTTGDNTGSDYQ…
Aquilegia coerulea	AcoCOL-01	Aquca_068_00006.1	MKIDEGSGKVFAASWSLSAKPCDSCKSSSALLFCRADSAFLCIGCDSKIHTANKLASRHERVWMCEVCEQAPASVTCKADAAALCVTCDRDIHSANPLARRHERFPVVPFYESAASAIKSNAVNLLVPDESEHNNEDLDEDDDDEEDDDDHQNNNKNHHHAATGGVVVTCREEAEAASWLLPNPNHNNKLMETPDLNCADQYFFSDVDPYLDLDYSSPLTGRYHNSSGTGNDSVVPVQVPDHHHHQSAFIHHHEMDFCRSTKPSYNSYTTPSLSQSVSSSSMDVGVVPDGNCNAMTDISNPFVNGTTTTTTAEFNGTVPTGVVNQASQLTGMDREARVMRYREKRKNRKFEKTIRYASRKAYAETRPRIKGRFAKRTEIEAEVDRIYSSASCLMNDTSG…
Aquilegia coerulea	AcoCOL-02	Aquca_026_00289.1	MSSNKKTANALGGKTARACDSCMKKRARWYCTADDAFLCQTCDASVHSANSLARRHERVRLKTASLKPAEENPVENSHPAWHHGFRRKARTPRHGKPSQHQNKIEEPIVNLPLVPEIGSDEVSIDENEEHLLYRVPIFDPFVAELYASTTPNETTNTVDSATPTTTTPIGAESKIVLHDYGHDGTVDFENLPGLLPSDMDLADFAADVETLLGRGLDEDSFCMEGLGLLDTKEEIYYDHHSDKVKLEEDEEDVKNMVACHQFGSDLDLSRETLDLNFDCDSPTTGEEEEEKVNMTINYGYKGEEKISLRLDYDAVIAAWASQGSPWMNGDRPQFNPNDCWPDSLGTYPAEAHQMYGDMGSMGGHVAMGGDGGREARVSRYREKRRTRLFSKKIRYEVRK…
Aquilegia coerulea	AcoCOL-03	Aquca_005_00332.1	MGPLCDFCGEQRSMVYCRSDAACLCLSCDRNVHSANALSRRHSRTLLCERCSSQPATIRCLEEKTSLCQNCDWDGHGASTSSSSTHKRQTIKYYSGCPSAAELSRIWSFVLDFPAMEESNCEQRTGLMSIDENVSSSCWGSPGKTGMLENANGGNEVDKFDSWMASSSMCVPNPIPSQVDQTAGSVDSSTSKKYTSETKGLGLCEDDFCEDFDVDDMELNFENYEELFGNSQTNSEQLLENGGLDSLFGVKDMSVADSSCHGGYDTEGVSAKKGKVVQPTCSNGVSTDSAMSAKTEPNLYYHARQGHSSLSFSGLTGESSAGDYQDCGVSPMLLMGDSSLYPLGAENTHPSFSRDSAVMRYKEKKKSRKFDKKIRYASRKARADVRKRVKGRFVKAGDA…
Aquilegia coerulea	AcoCOL-04	Aquca_002_01005.1	MMKKEMRSGSGGGGWSRVCDSCRAAACAVFCRADSAYLCTGCDARMHGANQLVSRHERVWVCEACESAPAAFTCKADAASLCTTCDADIHSANPLARRHHRVPILPISGCLYGPSANYPSRPLGSVADMEDGFLTSEVGEELEEDDDETSSWLLLNPVNPVKNSNPSNGFLFGGEDEYLDFEEYNSCTENQYQDQYKQQQQQQQNSFSIQHNQVKNDGNDSVVPVQYGTMDQHHHQHNLHLEMDHEASSKPGFNFTTSLTHSVSMSSMDASIVPDSTMSETSNMHSRTPKGTIDLFSSPPLQMPAQFSPMDREARVLRYREKRKTRKFEKTIRYASRKAYAETRPRIKGRFARRTDVEVEVDQMFATSVMAESGYGIVPSF*
Aquilegia coerulea	AcoCOL-05	Aquca_093_00008.1	MGHLCDFCGQQRATVYCQSDAASLCLSCDQNVHSANALSRRHSRTLLCQKCNSQPASVRCLHHQLSYCQTCDWNEHCTSTSPTTHERQTVNCYLGCPSAEQLSKILSFVPDVSSANEYACEQKMGLMSIDENTVTNYLVPPESNNTVDPCVTGKRSNDGNEGQFGVWTGSSSMPTMNPLQCTQLAGTVADSTTTKPTPLGLEGLGIIEDDFCNDFNVDDVDINFENYEELFGICQNHREQDIENGGIDNLFGMPDMSAVGSGCQGGFFTKGSLAGKDSLMQSLCRDTVSADSAMSAKTEPNFCYSAMPAHSSLSLSFSGLTGESAAGDYQDSGVSSMLLMDEPPWFPPGPDNSFPSASRDSAVMRYKEKKKARKFEKKIRYESRKARADVRKRVKGRFV…
Aquilegia coerulea	AcoCOL-06	Aquca_005_00443.1	MWMEDVRCEYCKVARAVVYCKPDTARLCLQCDSNVHSTNPFSQRHLRSLICDRCKSEPAIIRCLDDKVSLCHNCDCNGQGCRVGHRRLPLNFYSGCLSYTEFFRLWSSVLDTCSLRELNLKSDQQGQWEHEESESGFVGFTGDNVLNELEQPCVGSSSVIPSRASIIPFNGDQQQVFTKELNLPQQGFPTLKEFEICEGNDFCEGFNINDVELNIDNRNEMLGCAQSHSNFQFENVGVDSLSIHKNFAAADSYQTNEIAIEALSLEQNDLIPLQSSCVAGISNVVHGVNSALSQVLPNPSCNMNLGFPIGQVNSSMSVSLSNLSCESSAADYQDCGVSPVFLQGESPWDANMETSCPQARDKAKMRYKEKKKNRTFGKQIRYASRKARADTRKRVKGRF…
Aquilegia coerulea	AcoCOL-07	Aquca_021_00034.1	MGERIPCDYCGDEKAILFCRADSAKLCLLCDLHVHSANDLSKKHLRSQICDNCNSEPVSIRCSTDNLVLCQECDWDAHGNCSVSASHERNPIEGISGCPSAIELASIWGFDLVEKNTTNNNNSSSVSSLPSIQEDSNSVFSNWSSLDSILYIDSWIGSNSIENNNLQELIAKEEEENSNSNLNRNSASFLYPNVPCAQIPQASSKKGQNPSCGKHKQLILKQLLQLFKRDLNRDAEDLSPGTPTQQGSAEGIDLQKGVCVGDLMDANQMMQQQLPYTSLLMSSVETDHKGNVRLLEDHHLWGCNPPSSESSQIWDFNLGRSRDHEAPNQLEDGYSTNSEGFMIQTYTDFTKKTPSETTKVLEDVYGINCSTTGHHMKSDYNTSKKPASSRRTLTSESNN…
Aquilegia coerulea	AcoCOL-08	Aquca_003_00860.1	MVDSSHSTTPQTQNNELNEEKNTPHQFKQRLCDFCGESKALLYCRADSAKLCFNCDKQVHSTNQLFTKHTRYQLCDFCDSNPSSILCSTENLVLCQNCDWDLHGKSSSSSSSVHDRRSIEGFSGCPSGVELCSIFGIEDVKDKCFMNCGGGYLEESDLYSTPPDVGVDGFSDLLVWETPPIFSIDDLIGSNDSTQSFQAIGVPSLPKNRNTTCGKYKEEILSQLREMVKLENCFIDDGEDLESLLGFQPLVPELNSQPGKVSRSSEHRVEPILFSLNEKNEDKWEKNSCDMAVQVPCPSACLKSYAVTKSSIDLVDDGTDANGDHDSYLQPVIIETPCIVPKVALHKPITQNRDSLISRYKEKKKTRRYDHHIRYESRKARAEGRSRIRGRFAKIEH*
Arabidopsis thaliana	AtCOL7	AT1G73870.1	MVVDVESRTASVTGEKMAARGCDACMKRSRASWYCPADDAFLCQSCDASIHSANHLAKRHERVRLQSSSPTETADKTTSVWYEGFRRKARTPRSKSCAFEKLLQIESNDPLVPELGGDEDDGFFSFSSVEETEESLNCCVPVFDPFSDMLIDDINGFCLVPDEVNNTTTNGELGEVEKAIMDDEGFMGFVPLDMDLEDLTMDVESLLEEEQLCLGFKEPNDVGVIKEENKVGFEINCKDLKRVKDEDEEEEEAKCENGGSKDSDREASNDKDRKTSLFLRLDYGAVISAWDNHGSPWKTGIKPECMLGGNTCLPHVVGGYEKLMSSDGSVTRQQGRDGGGSDGEREARVLRYKEKRRTRLFSKKIRYEVRKLNAEQRPRIKGRFVKRTSLLT*
Arabidopsis thaliana	AtCOL6	AT1G68520.1	MMKSLASAVGGKTARACDSCVKRRARWYCAADDAFLCHACDGSVHSANPLARRHERVRLKSASAGKYRHASPPHQATWHQGFTRKARTPRGGKKSHTMVFHDLVPEMSTEDQAESYEVEEQLIFEVPVMNSMVEEQCFNQSLEKQNEFPMMPLSFKSSDEEDDDNAESCLNGLFPTDMELAQFTADVETLLGGGDREFHSIEELGLGEMLKIEKEEVEEEGVVTREVHDQDEGDETSPFEISFDYEYTHKTTFDEGEEDEKEDVMKNVMEMGVNEMSGGIKEEKKEKALMLRLDYESVISTWGGQGIPWTARVPSEIDLDMVCFPTHTMGESGAEAHHHNHFRGLGLHLGDAGDGGREARVSRYREKRRTRLFSKKIRYEVRKLNAEKRPRMKGRFVKR…
Arabidopsis thaliana	AtCOL8	AT1G49130.1	MTSHQNIKISEKIMISKYQEDVKQPRACELCLNKHAVWYCASDDAFLCHVCDESVHSANHVATKHERVCLRTNEISNDVRGGTTLTSVWHSGFRRKARTPRSRYEKKPQQKIDDERRREDPRVPEIGGEVMFFIPEANDDDMTSLVPEFEGFTEMGFFLSNHNGTEETTKQFNFEEEADTMEDLYYNGEEEDKTDGAEACPGQYLMSCKKDYDNVITVSEKTEEIEDCYENNARHRLNYENVIAAWDKQESPRDVKNNTSSFQLVPPGIEEKRVRSEREARVWRYRDKRKNRLFEKKIRYEVRKVNADKRPRMKGRFVRRSLAIDS*
Arabidopsis thaliana	AtCOL16	AT1G25440.1	MMKSLANAVGAKTARACDSCVKRRARWYCAADDAFLCQSCDSLVHSANPLARRHERVRLKTASPAVVKHSNHSSASPPHEVATWHHGFTRKARTPRGSGKKNNSSIFHDLVPDISIEDQTDNYELEEQLICQVPVLDPLVSEQFLNDVVEPKIEFPMIRSGLMIEEEEDNAESCLNGFFPTDMELEEFAADVETLLGRGLDTESYAMEELGLSNSEMFKIEKDEIEEEVEEIKAMSMDIFDDDRKDVDGTVPFELSFDYESSHKTSEEEVMKNVESSGECVVKVKEEEHKNVLMLRLNYDSVISTWGGQGPPWSSGEPPERDMDISGWPAFSMVENGGESTHQKQYVGGCLPSSGFGDGGREARVSRYREKRRTRLFSKKIRYEVRKLNAEKRPRMKGR…
Arabidopsis thaliana	AtCOL5	AT5G57660.1	MGFGLESIKSISGGWGAAARSCDACKSVTAAVFCRVDSAFLCIACDTRIHSFTRHERVWVCEVCEQAPAAVTCKADAAALCVSCDADIHSANPLASRHERVPVETFFDSAETAVAKISASSTFGILGSSTTVDLTAVPVMADDLGLCPWLLPNDFNEPAKIEIGTENMKGSSDFMFSDFDRLIDFEFPNSFNHHQNNAGGDSLVPVQTKTEPLPLTNNDHCFDIDFCRSKLSAFTYPSQSVSHSVSTSSIEYGVVPDGNTNNSVNRSTITSSTTGGDHQASSMDREARVLRYREKRKNRKFEKTIRYASRKAYAESRPRIKGRFAKRTETENDDIFLSHVYASAAHAQYGVVPTF*
Arabidopsis thaliana	AtCOL3	AT2G24790.1	MASSSRLCDSCKSTAATLFCRADAAFLCGDCDGKIHTANKLASRHERVWLCEVCEQAPAHVTCKADAAALCVTCDRDIHSANPLSRRHERVPITPFYDAVGPAKSASSSVNFVDEDGGDVTASWLLAKEGIEITNLFSDLDYPKIEVTSEENSSGNDGVVPVQNKLFLNEDYFNFDLSASKISQQGFNFINQTVSTRTIDVPLVPESGGVTAEMTNTETPAVQLSPAEREARVLRYREKRKNRKFEKTIRYASRKAYAEMRPRIKGRFAKRTDSRENDGGDVGVYGGFGVVPSF*
Arabidopsis thaliana	AtCOL4	AT5G24930.1	MDPTWIDSLTRSCEANSNTNHKRKRERETLKHREKKKKRFRERKMASKLCDSCKSATAALYCRPDAAFLCLSCDSKVHAANKLASRHARVWMCEVCEQAPAHVTCKADAAALCVTCDRDIHSANPLARRHERVPVTPFYDSVSSDGSVKHTAVNFLDDCYFSDIDGNGSREEEEEEAASWLLLPNPKTTTTATAGIVAVTSAEEVPGDSPEMNTGQQYLFSDPDPYLDLDYGNVDPKVESLEQNSSGTDGVVPVENRTVRIPTVNENCFEMDFTGGSKGFTYGGGYNCISHSVSSSSMEVGVVPDGGSVADVSYPYGGPATSGADPGTQRAVPLTSAEREARVMRYREKRKNRKFEKTIRYASRKAYAEMRPRIKGRFAKRTDTNESNDVVGHGGIFSG…
Arabidopsis thaliana	AtCOL2	AT3G02380.1	MLKEESNESGTWARACDTCRSAACTVYCEADSAYLCTTCDARVHAANRVASRHERVRVCQSCESAPAAFLCKADAASLCTACDAEIHSANPLARRHQRVPILPLSANSCSSMAPSETDADNDEDDREVASWLLPNPGKNIGNQNNGFLFGVEYLDLVDYSSSMDNQFEDNQYTHYQRSFGGDGVVPLQVEESTSHLQQSQQNFQLGINYGFSSGAHYNNNSLKDLNHSASVSSMDISVVPESTASDITVQHPRTTKETIDQLSGPPTQVVQQLTPMEREARVLRYREKKKTRKFDKTIRYASRKAYAEIRPRIKGRFAKRIETEAEAEEIFSTSLMSETGYGIVPSF*
Arabidopsis thaliana	AtCOL1	AT5G15850.1	MLKVESNWAQACDTCRSAACTVYCRADSAYLCSSCDAQVHAANRLASRHERVRVCQSCERAPAAFFCKADAASLCTTCDSEIHSANPLARRHQRVPILPISEYSYSSTATNHSCETTVTDPENRLVLGQEEEDEDEAEAASWLLPNSGKNSGNNNGFSIGDEFLNLVDYSSSDKQFTDQSNQYQLDCNVPQRSYGEDGVVPLQIEVSKGMYQEQQNFQLSINCGSWGALRSSNGSLSHMVNVSSMDLGVVPESTTSDATVSNPRSPKAVTDQPPYPPAQMLSPRDREARVLRYREKKKMRKFEKTIRYASRKAYAEKRPRIKGRFAKKKDVDEEANQAFSTMITFDTGYGIVPSF*
Arabidopsis thaliana	AtCOL15	AT1G28050.1	MSSSERVPCDFCGERTAVLFCRADTAKLCLPCDQQVHTANLLSRKHVRSQICDNCGNEPVSVRCFTDNLILCQECDWDVHGSCSVSDAHVRSAVEGFSGCPSALELAALWGLDLEQGRKDEENQVPMMAMMMDNFGMQLDSWVLGSNELIVPSDTTFKKRGSCGSSCGRYKQVLCKQLEELLKSGVVGGDGDDGDRDRDCDREGACDGDGDGEAGEGLMVPEMSERLKWSRDVEEINGGGGGGVNQQWNATTTNPSGGQSSQIWDFNLGQSRGPEDTSRVEAAYVGKGAASSFTINNFVDHMNETCSTNVKGVKEIKKDDYKRSTSGQVQPTKSESNNRPITFGSEKGSNSSSDLHFTEHIAGTSCKTTRLVATKADLERLAQNRGDAMQRYKEKRKTR…
Arabidopsis thaliana	AtCOL14	AT2G33500.1	MGTSTTESVVACEFCGERTAVLFCRADTAKLCLPCDQHVHSANLLSRKHVRSQICDNCSKEPVSVRCFTDNLVLCQECDWDVHGSCSSSATHERSAVEGFSGCPSVLELAAVWGIDLKGKKKEDDEDELTKNFGMGLDSWGSGSNIVQELIVPYDVSCKKQSFSFGRSKQVVFEQLELLKRGFVEGEGEIMVPEGINGGGSISQPSPTTSFTSLLMSQSLCGNGMQWNATNHSTGQNTQIWDFNLGQSRNPDEPSPVETKGSTFTFNNVTHLKNDTRTTNMNAFKESYQQEDSVHSTSTKGQETSKSNNIPAAIHSHKSSNDSCGLHCTEHIAITSNRATRLVAVTNADLEQMAQNRDNAMQRYKEKKKTRRYDKTIRYETRKARAETRLRVKGRFVKA…
Arabidopsis thaliana	AtCO	AT5G15840.1	MLKQESNDIGSGENNRARPCDTCRSNACTVYCHADSAYLCMSCDAQVHSANRVASRHKRVRVCESCERAPAAFLCEADDASLCTACDSEVHSANPLARRHQRVPILPISGNSFSSMTTTHHQSEKTMTDPEKRLVVDQEEGEEGDKDAKEVASWLFPNSDKNNNNQNNGLLFSDEYLNLVDYNSSMDYKFTGEYSQHQQNCSVPQTSYGGDRVVPLKLEESRGHQCHNQQNFQFNIKYGSSGTHYNDNGSINHNAYISSMETGVVPESTACVTTASHPRTPKGTVEQQPDPASQMITVTQLSPMDREARVLRYREKRKTRKFEKTIRYASRKAYAEIRPRVNGRFAKREIEAEEQGFNTMLMYNTGYGIVPSF*
Arabidopsis thaliana	AtCOL11	AT4G15250.1	MEARCDFCGTEKALIYCKSDSAKLCLNCDVNVHSANPLSQRHTRSLLCEKCSLQPTAVHCMNENVSLCQGCQWTASNCTGLGHRLQSLNPYSDCPSPSDFGKIWSSTLEPSVTSLVSPFSDTLLQELDDWNGSSTSVVTQTQNLKDYSSFFPMESNLPKVIEEECSGLDLCEGINLDDAPLNFNASNDIIGCSSLDNTKCYEYEDSFKEENNIGLPSLLLPTLSGNVVPNMSLSMSNLTGESNATDYQDCGISPGFLIGDSPWESNVEVSFNPKLRDEAKKRYKQKKSKRMFGKQIRYASRKARADTRKRVKGRFVKSGETFEYDPSLVM*
Arabidopsis thaliana	AtCOL12	AT3G21880.1	MEPKCDHCATSQALIYCKSDLAKLCLNCDVHVHSANPLSHRHIRSLICEKCFSQPAAIRCLDEKVSYCQGCHWHESNCSELGHRVQSLNPFSGCPSPTDFNRMWSSILEPPVSGLLSPFVGSFPLNDLNNTMFDTAYSMVPHNISYTQNFSDNLSFFSTESKGYPDMVLKLEEGEEDLCEGLNLDDAPLNFDVGDDIIGCSSEVHIEPDHTVPNCLLIDKTNTSSFTGSNFTVDKALEASPPGQQMNINTGLQLPLSPVLFGQIHPSLNITGENNAADYQDCGMSPGFIMSEAPWETNFEVSCPQARNEAKLRYKEKKLKRSFGKQIRYASRKARADTRKRVKGRFVKAGDSYDYDPSSPTTNN*
Arabidopsis thaliana	AtCOL9	AT3G07650.1	MGYMCDFCGEQRSMVYCRSDAACLCLSCDRSVHSANALSKRHSRTLVCERCNAQPATVRCVEERVSLCQNCDWSGHNNSNNNNSSSSSTSPQQHKRQTISCYSGCPSSSELASIWSFCLDLAGQSICEQELGMMNIDDDGPTDKKTCNEDKKDVLVGSSSIPETSSVPQGKSSSAKDVGMCEDDFYGNLGMDEVDMALENYEELFGTAFNPSEELFGHGGIDSLFHKHQTAPEGGNSVQPAGSNDSFMSSKTEPIICFASKPAHSNISFSGVTGESSAGDFQECGASSSIQLSGEPPWYPPTLQDNNACSHSVTRNNAVMRYKEKKKARKFDKRVRYASRKARADVRRRVKGRFVKAGEAYDYDPLTPTRSY*
Arabidopsis thaliana	AtCOL10	AT5G48250.1	MGYMCDFCGEQRSMVYCRSDAACLCLSCDRNVHSANALSKRHSRTLVCERCNAQPASVRCSDERVSLCQNCDWSGHDGKNSTTTSHHKRQTINCYSGCPSSAELSSIWSFCMDLNISSAEESACEQGMGLMTIDEDGTGEKSGVQKINVEQPETSSAAQGMDHSSVPENSSMAKELGVCEDDFNGNLISDEVDLALENYEELFGSAFNSSRYLFEHGGIGSLFEKDEAHEGSMQQPALSNNASADSFMTCRTEPIICYSSKPAHSNISFSGITGESNAGDFQDCGASSMKQLSREPQPWCHPTAQDIIASSHATTRNNAVMRYKEKKKARKFDKRVRYVSRKERADVRRRVKGRFVKSGEAYDYDPMSPTRSY*
Arabidopsis thaliana	AtCOL13	AT2G47890.1	MEAEEGHQRDRLCDYCDSSVALVYCKADSAKLCLACDKQVHVANQLFAKHFRSLLCDSCNESPSSLFCETERSVLCQNCDWQHHTASSSLHSRRPFEGFTGCPSVPELLAIVGLDDLTLDSGLLWESPEIVSLNDLIVSGGSGTHNFRATDVPPLPKNRHATCGKYKDEMIRQLRGLSRSEPGCLKFETPDAEIDAGFQFLAPDLFSTCELESGLKWFDQQDHEDFPYCSLLKNLSESDEKPENVDRESSVMVPVSGCLNRCEEETVMVPVITSTRSMTHEINSLERNSALSRYKEKKKSRRYEKHIRYESRKVRAESRTRIRGRFAKAADP*
Brassica oleracea	BolCOL-01	Bol028665	MMKNLANVVGGKTARACDSCLKRRARWFCAADDAFLCHSCDGSVHSANPLARRHERVLLKSASPGKQRHDSSSPPHPPTWHQGFTRKARTPRGGKKSHTMIFHDLVPEMSSEDQSFEVEEQLIFEVPVLNPMCHEKCLNESVESKIELPLMSMCFKGSDEEDDNAESCLNGLFPTDTELAQFSADVEILLGGGTDREYNMEELGLGEMLKVEKEEVEEEEELATIEVCDLDVADEITPFVISFEYEYSQKTNLEEEDEKQDVENNMIDVGVNEMSCSIKEEKNEKVHMLRLDYESVISTWGGQGTPWTAREPPQIDLNMLCCPTDSMVESGGEAHHHNYVRGLGLHMGEAGREARVSRYREKRRTRLFSKKIRYEVRKLNAEKRPRMKGRFVKRSSIAA…
Brassica oleracea	BolCOL-02	Bol003306	MMKSLANAVGGKTARACDNCVKKRARWYCAADDAFLCHFCDGSVHSANPLACRHERVRLKTASAGKHRHASSSPPHPATWHQGFTRKARTPRGGKKIHTMVFHDLVPGMSSEDQIYEVEEQLIFEVPVLNPMGYEQCLKESVGTKIVFPMMPVCFKSSEEEDNNTESCLNGLFPTQMELAQFSADVETLLGGGSDREFHAMEELGFGEMLKIEKEEVKEEEEVATREVCDLDDANEISPFEISFDYESSHKTAFEEDDEKEDVMKNLVDVGVNEMSGRIKEEEKEKVLMLRLDYENVISAWGSHRTPWTALEPSEIDLDMLRRQTNSVCESGGEAHHHNHFRGLGLHMREAGDGGREARVSRYREKRRTRLFSKKIRYEVRKLNAEKRPRMKGRFVKRS…
Brassica oleracea	BolCOL-03	Bol041805	MSSSERHPCDFCGERAAVLFCRADTAKLCLPCDQQVHTANLLSKKHVRSQICDNCGNEPVSVRCFTDNLVLCQDCDWDVHGSCSVSDAHVRSAVEGFSGCPSALELAALLGVDLGGRKEENEGSSTTMMMMTTMESFGMQLDSWVTGSNVLQELVVPVPKETTSFRKRGSSCGRYKQVLCKQLEELLNNGDGEAREGLMVPEMTERMGRARDAEEINSGGEVIQQPPTTSFTSLLWNADNPSASSGGGRTTQIWDFNLGQSRDTKDAYVTKDDKSFTINSFVDLMNDTCSTKPKGVKQICQDDCYRPTSSQVPATSESSNLPLTFSSEKGSNSAASCKTTRVVATKSDLEQLAQYRDNAMQRYKEKRKTRRYDKTIRYESRKATADTRLRVKGRFVKAT…
Brassica oleracea	BolCOL-04	Bol023652	MKNLANAVGAKTARACDSCVKKRARWYCAADDAFLCQSCDTLVHSANPLARRHERVRLKSASPVATKYSSHNHSASSPPLEAATWHQGFTRKPRTPRGSGKKNNLSIFHDLVPEISAEDQTDSYEIEELLICQVPVLDPMVAEQFLNDVIEPKIEFPMITIDDQEDEDNAESCLNGFFPTDMELEEFAADVEILLGRGLDVTESYAMEELGLSNTEMFKIEKDEIEEEEGEETKAMNMGIGCGEDRGDGDGTVAFELRFDHDSHNTYEEEAIKNVECIKVKEEEQKNVLMLSLNYESVISTWGGQGQPWMSGEPPERDIDISDKPVVSMEINGGESHHKHYVGGCLPSSGFGDGGREARVSRYREKRRTRLFSKKIRYEVRKLNAEKRPRMKGRFVKRA…
Brassica oleracea	BolCOL-05	Bol022384	MCEVCEQAPAHVTCKADAAALCVTCDRDIHSANPLARRHERVPVTPFYDSVSDSDGSATHAAVNFLDDCYFSDLDGNASREEEDEAASWLLPNPKTKTALAAAAEAVPGDSPEMNTGQQYLFPDLDLDCGTFDPKVESQEQNSSGTDGVVPVENRTVKVAAVNENCYELDFTGGSKGLTYGYNSISHSVSSSSLEVGVVPDGGSVADVSYPYGGAATSVTDPGTQRAVPLTAAEREARVMRYREKRKNRKFEKTIRYASRKAYAEMRPRIKGRFAKRTDTSESNDVVVGHGGIFSGFGLVPTF
Brassica oleracea	BolCOL-06	Bol036182	MASKLCDSCKSATAALYCRPDAAFLCLSCDSKVHAANKLASRHARVWMCEVCEQAPAHVTCKADAAALCVTCDRDIHSANPLARRHERVPVTPFYDSVSGADGSGKNTAVNFLNDCYFTDLDGNVSREEEEEEAASWLLPNPKTTAPAVPGDSPEMNTGQGFMFPDLDLDYGTVDPKLESREQNSSGTDGVVPVETRRVGVPTVNENCYELDFTGGSKGFTTYGHNCISHSVSSSSLEVGVVPDGGSVADVSYPYGGPATSGTDPGTQRAVPLTSAEREARVMRYREKRKNRKFEKTIRYASRKAYAEMRPRIKGRFAKRTDTSKSNDVVGHGGMFSGFGLVPTF
Brassica oleracea	BolCOL-07	Bol043150	MIPERQEDVKRPRDCELCLNKHAVWYCASDDAFLCHVCDESVHRANQVATKHDRVCLITNEISNGVLQGTARKPVWHSWFRRKPRTPRVRCERKPQGKVDDERRREGPHVPEIGGETNEEDENLTSLVPEFQGFIEMGFFLSNHDGSEETMRQFNVDHETDEMEDLCYIEEEGKTNGDKACHEQSLTICKNEYDINPTLVTTKTEENAKQRNMLLRLNYENVIAAWDKQESPTTATWNQNEFNNTSNFQLVPPGIEEKNVSNRSEREARVWRYRDKRKNRLFEKEIRYEVRKVNADKRPRMKGRFVRRSLTNDS
Brassica oleracea	BolCOL-08	Bol008435	MSSSERVPCDFCNERAAVLFCRADAAKLCLPCDRHVHTANLLSKKHVRSQICDNCGSEPVSVRCFTDSLVLCQECDWDVHGSCSVSDAHVRSVVEGFTGCPSALELGASWGIDLEGRKEEEKQVPVRMESFGMELDSWISGSNVLQELVVPVPKKGGSSCGRYKQVLGKQLEELLKSGGGGDDGGCNGEAGEEGNMVPEMQERFGWRRDEEEISGGGGEVNQQPPTTSFTSLLWNASDGQKQSTQIWDFNLGQSREPEVNSRMEAAAYVTKDAASFKINSFVEVKKNDTCSTKAKGVKEIFQDDYNQSTSGQVPVTYESNNLPISFGSEKGSNSSSELNFTEKFAGTSCKSTRLVATKADLERLAQNRDNAMQRYKEKRKNRRYDKTIRYESRKARADT…
Brassica oleracea	BolCOL-09	Bol024985	MKSLANGVRAKTARTCDNCLKKRAHWFCAADEAFLCQSCDTSVHSANLLARRHERVPLKDTSPQQEAPTWHHGFTRKPRTPRGSGKRNNSSTFHDMVPEITAEGQTDSSEVEGPLICQVPVLDPMVVEPKIKFPTMRSGVMIDGHEDEDKDESCLNEIFPTNMEVEDFAADVETLLGHGLDKESYTMEELGLSNTEMLKKDEIEDKETKAMNMDIEICDDDQGNRDGTMPFDLNYPQNAYEEDAIKNVESNGECVQAKEEKKKNVLMLSLDYDQVISTWGGQGLPWTSGGPPDIDINISGSPVVSKRDNGRKSRKKRRGGGRLPSSVVGDGGREARVSRYREKKKTRSFTKTIRYEVRKLNAENKPRMKGRFVKRASLAASAGNSPLGVNN
Brassica oleracea	BolCOL-10	Bol014511	MASRPCDSCRSAAATLFCRADAAFLCGECDGKIHSANKLASRHERVWLCQVCEQSPAHVTCKADAAALCVTCDRDIHSANPLSRRHERVPVTPFYDAPSAQGGSSSAAKSASSSANFLNTEDADVSMEAASWLLPNSSVKEGVVEIPNLFADLDYSAVVDPKMEASENSSGNDGVVPVQTKALFLSEDYFSFDISASKTTFPHGFSCINQTVSSTSLDVPLVPEGGAVAEISRTAATPAVQLSPAEREARVLRYREKRKNRKFEKTIRYASRKAYAEVRPRIKGRFAKRTDSRVNDGGDGGVYGGFGVVPSF
Brassica oleracea	BolCOL-11	Bol021256	MHQPPLETHQPERCRPTTSTVSEIEEVIDSERTTLLNGLSSLEPVRRRVSGKSPADGGSRRICRQPSFGRDIGHAAKETYLVTRLSFKLLRYLGVGYRWIMKLLALTCYAMLLMPGFLQVAYMYFFSSQVRRSVVYGDQPRNRLDLYLPSNNDGMKPVVVFVTGGAWIIGYKAWGSLLGMQLAERDIIVACVDYRNFPQGTISDMVTDASQGISFVCNNISAFGGDPNRIYLMGQSAGAHIAACALLEQATKESKGESISWRVSQIKAYFGLSGGYNLYNLVDHFHNRGLYRSIFLSIMEGEESFDKFSPEVRLKDPIVGKAASMLPPIMLFHGSSDYSIPCDASKTFADALQAVGAKVELILYNGKTHTDLFLQDPLRGGKDELFDDIVSVIHADDDE…
Brassica oleracea	BolCOL-12	Bol003181	MNSSERAPCDFCGERTAFLFCRADAAKLCLPCDHRVHKANLLSRKHVRSRICDNCGSEPVSVRCFTDDLVLCLECDWDVHGSCSHVRSAVEGFSGCPSALELAALLGADLEGRKEEKEVPTMMMMMMTMESFGMELDSWVSGSNVLQIVPVTSDTTTFKKRSSSCGRYKQVLCKQLEEMLKGEDNDGDGGGEAKEGIMVPVMPERLGWARDSYESEVIHQPPTTSFSSLMWNAANPSGGQSTQIWDFNLEQSREPEDTIRTEAAACVTKDAASFKVNSIVKLLNDACSTKAKRVKEIFQDDYKRLASGQVPATSENNNNLPITFGSNTSNELCFTENTGGTSCNKATRVVATKADLEQLAQNRGNAMQRYKEKRKNRRYDKTIRYESRKARADTRLRVK…
Brassica oleracea	BolCOL-13	Bol043295	MKSLSSAVGAKTARACDSCVKRRARWYCAADDAFLCQSCDTLVHSSNLLARRHERALLKSASKHSNHNHNHSPSSPPHEAATWHHGFTRKPRTPRGSGKKNNLSIFHDLVPEISVEDQTEGCELEEQLICQVPVLDPTVAEQILNDVVEAKIEFPIMRSGVMMDDQEDEDNDESCLNGFFPTGMELEEYAADVESLLGRGLDTESYAMEELGLSKTETFKIEKEEETKDMNIGICDDDRDGTMPFELSFDYESHNTYEEEALKNVESSGECITVKEEEQKNVLMLRLNYESVISTWGGQGPPWTSGEPPERDIDISGWPVVSMGGNVRESQQKHHVGGCLPSSGFGDGGRAARVSRYREKRRTRLFSKKIRYEVRKLNAEKRPRMKGRFVRRASLAVSA…
Brassica oleracea	BolCOL-14	Bol030489	MLKQESNWAQTCDTCRSAACTVYCRADSAYLCTNCDAQVHAANRLASRHERVRVCQSCERAPAAFFCKADAASLCTACDSQIHSANPLARRHQRVPILPISGSMVTNHSSETTETEDILVVEQEEEDEAEAASWLLPSSVKNCGDNNNNNSQDNRFSVSDEYLDLVDYSKYQQDYNVPQRRSYVADGVVPLQVEVSKGNHMHHEQHNFQFGFTNFSSEASPIHMVSLVPESTLSETTVSHPRSPKAATEELPEAPVQMLTPIERKARVMRYREKKKTRKFEKRIRYASRKEYAEKRPRIKGRFAKRNEVDADQDLSTMVMFDTGYGIVPSLI
Brassica oleracea	BolCOL-15	Bol007693	MVYCRSDAACLCLSCDRSVHSANALSKRHSRTLVCERCNAQPATVRCVEERVSLCQNCDWSGHNNNNNNSSSSSSNNHKRQTISCYSGCPSSSELASIWSFCLELAGQSGCEQEMGMMNIDDDGQGNQNCNEDKKDVAGSSSRPETSSAAPATSSFPKDVRVCEDDFYGNLGMDEVDLALENYEELFGTAFNTSGELFGQGGIDSLFQKHHQAAAPDGGNLVQPAESNDDSFMSSKTEPIICFTSKPAHSNISFSGVTGDCSAGDFQECGASSSMQLSGEPPWYPQASSQDNNASSHSVTRNNAVMRYKEKKKARKFDKTVRYASRKARADVRRRVKGRFVKAGEAYDYDPLTPTRSY
Brassica oleracea	BolCOL-16	Bol030488	MFKQESNNICNRENNRGARACDTCGSTICTVYCHADSAYLCNSCDAQVHSANRVASRHKRVRVCESCERAPAAFICEADDVSLCTACDLEVHSANPLARRHQRVPVVPITGNSCSSLATANHTTVTEPEKRVVLVQEDAKETASWLFPKNSDNHNNNNNQNNELLFSDDYLDLADYNSSMDYKFTSQYNQPQHKQDCIVPEKNYSGDRVVPLQLEETRGNLRNKQQNITYGSSGSQYNNNGSINHNAYNPSVETDFVPEQTAPDTTISHPKTHKGKIAQLPEPLIQILSPMDREARVLRYREKKKRRKFEKTIRYASRKAYAERRPRINGRFAKMSETEVEDQEYNTMLMYCDTGYGIVPSFYGQK
Brassica oleracea	BolCOL-17	Bol008165	MGYMCDFCGEQRSMVYCRSDDACLCLSCDRSIHSANALSKRHSRTLVCERCNAQPATVRCVEERVSLCQNCDWSGHNNNNNSNSLSSHHKRQSISCYSGCPSSSELASLWSFCSDLAGQSVCEQEMGMMNIDDDGQTNQNCNEDKKDVIVGSSSRLETSYAAHANSSFAKDIGVCEDDFYDNLGMDEVDLALENYEELFGTAFNSSGHLFGQCGIDSLFQKHQAAPEVGNSVQPAESNDSFMSSKTEPIICYTSKPAHSNISFSGVTGESCAGDFQECGASSSVQLLGDPPWYPQTSQQDNNACSHSVTRNNAVMRYKEKKKARKFDKTVRYASRKARADVRRRVKGRFIKAGEAYDYDPLTPTRSY
Brassica oleracea	BolCOL-18	Bol000733	MLKEESNESYATRACDTCRSAACTVYREADSTYLCTNCDARVHAAKRVRVGDSCESAPAAFLCKADAASLCTACDAEIHSANPLASRHQRVPISANSCGYMATDADNNDMLVGDEDEVASWLMVNPGKNNNNGFLFGVEYLDLVDYSSGTDNQLEDQYSQYQRSLGGGEDGVVPLQVEESTSHMQQSQHNFHLSGCSTEAHYNYISVVPESTSSDTTVQHAKEAIDQASGPPTQMVQQLNPADREARVLRYREKKKRRKFEKTIRYASRKAYAEVRPRIKGRFAKRIDMEADAEQLFSTSLMSNTSYGIVPSF
Brassica oleracea	BolCOL-19	Bol023231	MEPKCDYCATTQAIIYCKYDLAKLCLKCDVHVHSPNPLSRRHMRSLICEKCFSQPAVIRCLDQKVSYCQGCQWHVRSCSALGHRLQSLEPFSGCPSPTEFSRMWSSILEPSVSSLVNPSIGSLPSVDPNNDMFEMSKINELDDLIGSSYSMMSQNITYIQNLSDQSSFFSGDSKGCPHLILKLEEGEEDLCEGLNLDNAPLNFDVGDDIICCSPQEHIESDQTLPNGLLAYKNIISVTDSNCTTDNPLEATSTGQQECKSYHQSGPLQMNINIGLPLPTSPILFGQINPNIKGHESTAVDYQDCGMSTGFIMSDSPWESNLEVGSPQTRNEAKLRYKEKKLKRTFGKQIRYASRKARADTRKRVKGRFVKAGDNYDYDPSSPTTNQ
Brassica oleracea	BolCOL-20	Bol033974	MGYMCDFCGEQRSMVYCRSDSACLCLSCDRSVHSANALSKRHSRTLVCERCNAQPATVRCVEERVSLCQNCDWSGHNNNKTLSSNNHQRQSISCYSGCPSSSELASIWSFCSDLAGESACEQEMGMLNIDDDGQTKQNCNEDKKDETSSAAQATNASFAKDVGVCEDDFYGNLGMDEVDLALDNYEELFGTAFNTSVHLFGQGGVDSIFQKHHQAAPPEGGNLVQPAESNDDSFMSSKTEPIICYTSKPAHSNISFSGVTGESSAGDFQECGASSSVQLTGEPPWHPQTSQSVTRNNAVMRYKEKKKARKFDKRVRYASRKARADVRRRVKGRFVKAGEAYDYDPLTPTRSY
Brassica oleracea	BolCOL-21	Bol043289	MKSLASAVGAKPARACDSCVKRRARWYCAADDAFLCQSCDSLVHSANLLARRHERVLFKSASKHSNHNHNHSPSSPPHEAATWHHGVSRKPRTPRGSGKKNNLLIFHDLVPEISVEDQTESCELEEQLICQVPVLDPTVAEQLLNDVAEAKIEFPIMRSGVMMDDQEDEDNAESCLNGFFPTDMELEEYAADVESLLGRGLDTESYAMEELGLSKTETFKIEKEEETKDMNIGICDDDRDATAPFELSFDYESHNTYEEVIKNIEGSGECVKVKEEEKKNVLMLRLNYDSVISTRGGQGPPWTSGEPPERDIDISSWPFVSMGGNVRESQQKHHVGGCLPSSGFGDGGREARASRYREKRRTRLFSKKIRYEVRKLNAEKRPGMKGRFVKRASLAVSAM…
Brassica oleracea	BolCOL-22	Bol033105	MGYMCDFCNEQRSVVYCRSDAACLCLSCDRNVHSANALSKRHSRTLICERCDAQPASVRCSDERVSLCQNCDWSGHNNDATWHHKRQSINCYSGCPSSEVLASIWSFCLDSDLDFTSAGQSACEQEMGLMTIDEGTGEEKTGVQNVNVDQPGTSSALAKEFGVSEDDFCGNLMMDEVDLAFEKYDELFGTAYNSSKDLFEHGGIGSLFGKHEGSKAMQQPAGSNAASEDSFMTCRTEPIICFSSQPAHSNISFSVVMGESSDCGASSMEKLSREITSQEETNASSHATTRNNAVLRYKEKKKARKFDKRVRYVSRKERADVRRRVKGRFVKSGEAYDYDPMSPARSY
Brassica oleracea	BolCOL-23	Bol043091	MGYMCDFCGEQRSMVHCRSDAACLCLSCDRNVHSANALSKRHSRTLICERCNAQPASVRCTDERVSLCQNCDWLGHNGATNSHHKKQTINCYSGCPSSEELASIWSFCLDLDLDFSKGGQSACEQGMGLMTIDEGTGEKRSGGHDANVDQPGTSSAAQEKSTLAKGLGVSEDDFCGNLIMDEMDLAFEKYDELFGTAYNSSKDLFEHGGLESLFEKHEGKTMQQPAESNAASGDSFMTCRTEPIICFSSQPAHSNLSFSGATAEGNNAGDFQDCGVSSMQQVSKETPLWCPPAAQEISATTRNNAVIRYKEKKKARKFDKRVRYVSRKERADVRRRVKGRFVKSGEAYDYDPLSPTRSY
Brassica rapa	BraCOL-01	Bra030070	MSSSERHPCEFCGERAAVLFCRADTAKLCLPCDQHVHTANLLSKKHVRSQICDNCGNEPVSVRCFTDNLVLCQDCDWDVHGSCSVSDAHVRSALEGFSGCPSALELAALLGVDLGGRKEENEGPTMESFGMQLDSWVTGSNVLQELVVPVPKETTSFRKRGSSCCGRYKQVLCKQLEELFNNGDNDGDGEGEGGGEAREGLMVPEMPERMGRARDAEEINSGGEVIQQPPTTSFTSLLLNADNPSASSAGRTTQIWDFNRDNAMQRYKEKRKTRRYDKTIRYESRKATADTRLRVKGRFVKATEAPYP
Brassica rapa	BraCOL-02	Bra033925	MMKNSANVVGGKTARACDSCLKRRARWYCAADDAFLCHSCDGSIHSANPLARRHERVLLKSASPGKQRHDSSSPPHPPTWHQGFTRKARTRRGGKKSHTMIFHDLVPEMSSEDQSFEVEEQLIFEVPVLNPMCHEKCLNESMETKIELPLMSMCFKGSDEEDDNAESCLNGLFPTDTELAQFSADVEILLGGGTDREYNMEELGLGEMLKVEKEEVEEEEEVATIEVCDLDAADEITPFVISFEYEYSQKTNLEEEDEKQDVENNMIDVGVNEMSCSIKEEKNEKVHMLRLDYESVISTWGGQGTPWTARETPQIDLNMLCCPTDSMVESGGEAHHHNYVRGLGLHMGEAGREARVSRYREKRRTRLFSKKIRYEVRKLNAEKRPRMKGRFVKRSSIAA…
Brassica rapa	BraCOL-03	Bra032273	MIPERQEDVKRPRDCELCLNKHAVWYCASDDAFLCHVCDESVHRANQVATKHDRVCLKTNEISNGVLQGTARKPVWHSWFRRKPRTPRVRCERKPQGKVDDERRREGPHVPEIGGETNEEDENLTSLVPEFQGFIEMEFFLNNHDGSEETMRQFNVDHETDEMEDLCYIEEEGKTNGDEACHEQSLTSCKNEYDINPTLVTTKTEENAKQRNLLLRLNYENVIAAWDKQESPTTATWNQNEFSNTSNFQLVPPGIEEEKVSNRSEREARVWRYRDKRKNRLFEKKIRYEVRKVNADKRPRIKGRFVRRSLTNDF
Brassica rapa	BraCOL-04	Bra024750	MKNLANAVGAKTARACDSCVKKRARWYCAADDAFLCQSCDTLVHSANPLARRHERVRLKSASPVATKYSSHNHSASCPPLEAATWHQGFTRKPRTPRGSGKKNNLSIFHDLVPEISAEDQTDSYEIEEQLICQVPVLDPMVAEQFLNDVVEPKIEFPMITIDDQEDEDNAESCLNGFFPTDMELEEFAADVEILLGRGLDVTESYAMEELGLSNTEMFKIEKDEIEEEEGEETKAMNMGICCGEDRGDGDGTVAFELRFDHDSHNTYEEEAIKNADCIKVEEEEQKNVLMLSLNYESVISTWGGQGQPWLSREPPERDIDISDKPVVSMEINGGESHHKHYVGGCLPSSGFGDGGREARVSRYREKRRTRLFSKKIRYEVRKLNAEKRPRMKGRFVKRA…
Brassica rapa	BraCOL-05	Bra020425	MGFGLESIKPLSGGWGAAARSCDACKSASAAVYCRFDSAFLCITCDTSIHSFTRHERVYLCEVCEQAPAAVTCKADAASLCVTCDSDIHSANPLASRHERVPVESFFDSAVAKISPSTFGVLGDSTTVDLTAVPVIGNADELGLCPWLLPHDFNEPAKIETVTELKSSEFMFSDFDRLIDFEYPNTFGADSLVPVQTKTEPLPVTNNDHCFDIDFCRSKLSTFTYPTQSISHSVSTSSLEYGVVPDGTTSVPFNRSTITTSTGTTGEQPSSMDREARVLRYREKRKNRKFEKTIRYASRKAYAESRPRIKGRFAKRTETENDDVFFSQVYASAGQYGVVPTF
Brassica rapa	BraCOL-06	Bra012475	MKSLASAVGAKTARACDSCVKRRARWYCAADDAFLCQSCDTLVHSANLLARRHERVLLKSASKHSNHNHNHSPSSPPHEAATWHHGFTRKPRTPRGSGKKNNLSIFHDLVPEISVEDQTESCELEEQLICQVPVLDPTVAEQILNDVVEAKIEFPIMRSGVMMDDQEDEDNAESCLNGFFPTDMELEEYAADVETLLGRGLDTESYAMEELGLSNKEMFKIEKEEETKDMNIGICDDDRDATAPFELSFDYESHNTYEEEVIKNIEGSGECVKVKEEEQKNVLMLRLNYDSVISTWGGQCPPWTSGEPPERDIDISNWPFVSMGGNVRESQQKHHVGVCLPSSGFGDGGREARVSRYREKRRTRLFSKKIRYEVRKLNAEKRPRMKGRFVKRASLAVSA…
Brassica rapa	BraCOL-07	Bra036528	MASKLCDSCKSATAALYCRPDAAFLCLSCDSKVHAANKLASRHARVWMCEVCEQAPAHVTCKADAAALCVTCDRDIHSANPLARRHERVPVTPFYDSVSGTDGSGKHTAVNFLNDCYFTDLDGNVSREEEEEEAASWLLPNPKTTAPAVPGDSPEMNTGQGFMFPDLDLDYGTVDPKLESQEPNSSGTDGVVPVETRRVGVPTVNENCYDLDFTGGSKGVITYGHNCISHSVSSSSLEVGVVPDGGSVADVSYPFGGPATSGTDPVTQRAVPLTSAEREARVMRYREKRKNRKFEKTIRYASRKAYAEMRPRIKGRFAKRTDTNESNDVVGHGGMFSGFGLVPTF
Brassica rapa	BraCOL-08	Bra009805	MASKLCDSCKSATAALYCRPDAAFLCLSCDSKVHAANKLASRHARVWMCEVCEQAPAHVTCKADAAALCVTCDRDIHSANPLARRHERVPVTPFYDSVSDSDGSAKHAAVNFLDDCYFSDLDGNASREEEDEAASWLLPNPKTTTAVATAAEAVPGDSPEMNTGQQYLFPDLDLDYGTVDPKVETQEQNSSGTDGVVPVENRTVKVATVNENCYELDFTGGSKGFTYGYNSISHSQVSSSSLEVGVVPDGGSVADVSYPYGGAATSVTDPGTQRAVPLTAAEREARVMRYREKRKNRKFEKTIRYASRKAYAEMRPRIKGRFAKRTDTNDSNDVVVGHGGIFSGFGLVPTF
Brassica rapa	BraCOL-09	Bra023541	MLKQDRNWTQVCNTCRSAACTVYCRADSAYLCATCDAQVHAANLLASRHERVRVCEACERAPAAFFCKADAASLCIACDSQIHLVNPLARRHQRVPILPISSMATNHSSETTAMTGPENIVVMGQEEEDETEVASWLLPSSEKNSGNNNNSLDLVDYQQDYNVPRSRYARDGVVPLQVEESKAHMHHEQHNFQFGFTNVSSGCHMVSLVPESTTSDTTVLLHSPSPKAATDQLPDPSTQILSPGEREARVMRYREKKKTRKFEKRVRYASRKAYAETRPRIKGRFVKREEVDAEADQGFSTMTMFNTGYGVVPSL
Brassica rapa	BraCOL-10	Bra010908	MSSSSERVPCDFCNERAAVLFCRADAAKLCLPCDRHVHTANLLSKKHVRSQICDNCGSEPVSVRCFTDSLVLCQECDWDVHGSCSVSDAHVRSVVEGFTGCPSALELGALWGIDLEGRKEEEKQVPVTMESFGMELDSWISGSDVLQELVVPVPKKGGSSCGRYKQVLGKQLEELLRSGGGGVDDGECDGEAGEEGNMVPEMQERLGWRRDEEEISGGGEVNQQPQTTSFTALLWNAANTSDGQRQSTQIWDFNLGKSREPEDSSRMKAAYVTNDAASFKINSFVEVKKNDTCSTKAKGVKEIFQDDYNQSTSGQVLTCESNNLPITFGSEKGSNSSSELNFTENIGGTSCKSTRRVATKADLERLAQNRDNAMQRYKEKRKTRRYDKTIRYESRKARA…
Brassica rapa	BraCOL-11	Bra008668	MLKQEGNWAQTCDTCRSAACTVYCRPDSAYLCTSCDAQIHEANRLASRHERVRVCQSCERAPAAFFCKADAASLCTACDSQIHSANPLARRHQRVPILPISGSMVTNHSSETTEAEDIVVVGQEEEDEAEAASWLLPTSVKNCGDNNNNNNNSQDNRFSVGEEYLDLVDYSKYQQDYNVPQRRSYVADGVVPLQVEVSKSLSHMHHEQHNFQFGFTNVSSEASPIHMVSLVPESTLSETTVSNPRSPKAATEELPEAPVQMLSPMERKARVMRYREKKKTRKFEKTIRYASRKEYAEKRPRIKGRFAKRNEVDAEEADKAFSSMVMFDTGYGIVPSF
Brassica rapa	BraCOL-12	Bra032061	MASRPCDSCRSAAATLFCRADAAFLCGECDGKIHTANKLASRHERVLLCQVCEQSPAHVTCKADAAALCVTCDRDIHSANPLSRRHERVPVTPFYDAPSNADVSMEAASWLLRNPSVKEGGVEIPNLFADLDYSGVDPKMEASENSSGNDGVVPVQTRALFLSEDYFNFDISASKTTFPHGFSCINQTVSSTSLDVPLVPEGGAVAEMSRTTAAPALQLSPAEREARVLRYREKRKNRKFEKTIRYASRKAYAEVRPRIKGRFAKRTDSRVNDGGEVGVYGGFGVVPSF
Brassica rapa	BraCOL-13	Bra041077	MSSSERVPCDFCGERTAVLFCRADTAKLCLSCDHHVHKANLLSRKHVRSRICDNCGNEPVSVRCFTDDLVLCQECDWDVHGSCSHVRSAVEGFSGCPSALELAALLGVDLEGRKQEKEMSLMMMMTMESFGMELDSWSFGSNVLQELIVPVTDHTTTFKKRSSSCWRFKQVLCKQLEELLKGEDNDGDGGGGEAKEGIMVPVMPERLGWARDADDSEFIHQPPTTTSFSSLISGCQSTTQIWDFNLGQSREPEDTIRTEAAACVTKDVASFKVNSIVKLLNDACSTKAKRVKEIFQDGYKRSTSGQVPATSENNNNLPITFGSNTSNELCFTENTGGTSCNKATRVVAIKADLEKLAQNRGNAMQRYKEKRKNRRYDKTIRYESRKARADTRLRVKGRF…
Brassica rapa	BraCOL-14	Bra029666	MGYMCDFCGEQRSMVYCRSDAACLCLSCDRSVHSANALSKRHSRTLVCERCNSQPATVRCVEERVSLCQNCDWSSHNNNNNSSSSCKNCDWFSHNNNNNSSSSSNNHKRQTISCYSGCPSSSELASIWSFCLDLAGQSGCEQEMGLMNIDDDGQNNQNCNEEKKDVAGSSSRPETSSAAPATSSFPKDVRVCEDDFYGNLGMDEVDLALENYEELFGTAFNTSGELFGQGGIDSLFQKHHQAAAPEGGNLVQPAESNDDSFMSSKTEPIICFTSKPAHSNISFSGVTGDSSAGDFQECGASSSMQLSGEPPWYPQTSQDNNASSHSVTRNNAVMRYKEKKKARKFDKTVRYASRKARADVRRRVKGRFVKAGEAYDYDPLTPTRSY
Brassica rapa	BraCOL-15	Bra040020	MGYMCDFCGEQRSMVYCRSDAACLCLSCDRSIHSANALSKRHSRTLVCERCNAHPATVRCVEERVSLCQNCDWSGHNNNNNSNSLSSHHKRQSISCYSGCPSSSELASIWSFCSDLAGQSVCEQEIGMMNIDDDGQTNQNCNEDKKDVIVGSSSRLETSYAAHANSPFAKDIGVCEDDFYDNLGMDEVDLALENYEELFGTAFNSSGHLFGQCGIDSLFQKHQAAPEGGNSVQPAESNDSFMSSKTEPIICYTSKPAHSNISFSGVTGESCAGDFQECGASSSMQLLGDPPWYPQTSQDNNAFSHSVTRNNAVMRYKEKKKARKFDKTVRYASRKARADVRRRVKGRFIKAGEAYDYDPLTPTRSY
Brassica rapa	BraCOL-16	Bra008669	MFKQESNNIGSEENNTGPRACDTCGSTICTVYCHADSAYLCNSCDAQVHSANRVASRHKRVRVCESCERAPAAFMCEADDVSLCTACDLEVHSANPLARRHQRVPVVPITGNSCSSLATANHTTVTEPEKRVVLVQEDAKETASWLFPKNSDNHNNNNQNNELLFSDDYLDLADYNSSMDYKFTGQYNQPTQHKQDCTVPEKNYGGDRVVPLQLEETRGNLHHKQHNITYGSSGSHYNNNGSINHNAYNPSMETDFVPEQTAPDKTVSHPKTHKGKIEKLPEPLIQILSPMDREARVLRYREKKKRRKFEKTIRYASRKAYAERRPRINGRFAKISETEVEDQEYNTMLMYYDTGYGIVPSFYGQK
Brassica rapa	BraCOL-17	Bra021464	MLKEESNESGGTRACDTCRSAACTIYREADSTYLCTTCDARVHAAKRVRVCDSCESAPAAFFCKADAASLCTACDAEIHSANPLARRHQRVPITSNSCGSMATDGDNNVMMVSEEKEDADEVASWLMLNPGKNNQNNGFLFGVEYLDLVDYSSSIDNQFEDQYSKYHRSFGGGEDGVVPLQLEESSTSHMQQSQHNFHLGVNYGYSTEPQYSYVSVVPESSSDTTVQHAKETIDQVCGPPTQMVQQLTPADREARVLRYREKKKRRKFEKTIRYASRKAYAEVRPRIKGRFAKRIDMEADAEQLFSTSLMSNTSYGIVPSF
Brassica rapa	BraCOL-18	Bra001264	MGYMCDFCGDQRSMVYCRSDSACLCLSCDRSVHSANALSKRHSRTLVCERCNAQPATVRCVEERVSLCQNCDWSGHNNNSTSSNDHKRQTISCYSGCPSSSELASIWSFCSELAGESACEQEMGMMNIDDDGQTKENCNEDKKDETSSAAQATNASFAKDVGVCEDDFYGNLGMDEVDLALDNYEELFGTAFNTSVHLFGQGGVDSLFQKHQQAAAPEGGNLVQPAESNDDSFMSSKTEPIICYTSKPAHSNISFSGVTGESSAGDFQECGASSSVQLTGEPPWHPQTSQSVTRNNAVMRYKEKKKARKFDKRVRYASRKARADVRRRVKGRFVKAGEAYDYDPLTPTRSY
Brassica rapa	BraCOL-19	Bra023858	MEPKCDYCATTQAIIYCKYDLAKLCLKCDVHVHSPNPLSRRHMRSLICEKCFSQPAVIRCLDQKVSYCQGCQWHVRSCSALGHRLQSLEPFSGCPSPTEFSRMWSSILESSVSSLVNPSIGSLPLVDPNNDMFEMSKINELDDLIGSSYSMMSQNITYIQNLSDQSSFFSGDSKGCPDLILKLEEGEEDLCEGLNLDNAPLNFDVGDDIICCSPQEHIESDQTLPNGPLAYKNIISVTDSNFTTDNPLEATSTGHQDCKSYHQSGPLQMNINIGLPLPTSPILFGQINPNIKGHESTAVEYQDCGMSTGLIMSDSPWESNLEVGSPQTRNEAKLRYKEKKLKRTFGKQIRYASRKARADTRKRVKGRFVKAGDNYDYDPSSPTTNQ
Brassica rapa	BraCOL-20	Bra020709	MGYMCDFCNEQRSMVYCRSDAACLCLSCDRNVHSANALSKRHSRTLICERCNAQPASVRCSDERVSLCQNCDWSNHNNDATSQHKRQSINCYSGCPSSEELASIWSFCMDLDFSSAGQSACEQEMGLMTIDEGTGEDKPGVQNVNLDQPGTSSALAKDIGVSEDDFCGNLMMDEVDLAFEKYDELFGTAYNSSKDLFEHGGIGSLFEKHEGSKAMQQPAGSNAASEDSFMTCRTEPIICFSSQPAHSNISFSVVMGDSNAGDFQDCGASSMQKLSREIITSQEETNASSHATTRNNAVLRYKEKKKARKFDKRVRYVSRKERADVRRRVKGRFVKSGEAYDYDPMSPARSY
Brassica rapa	BraCOL-21	Bra004035	MMKSLANAVGGKTARACDSCVKKRARWYCAADDAFLCHSCDSSVHSANPLACRHERVRLKTASAGKHRHASSSPPHPATWHQGFTRKARTPRGGKKSHTMVFHDLVPEMSSEDQRYEVEEQLIFEVPVLNPMGNEQCLKETKIVFPMMPVCFKSNEEEDDNTESCLNGLFPTEMELAQFSADVETLLGGGTDREFHAMEEIGFGEMLKIEKEEVKEEEEVATREVCDLDDANETSPFEISFDYESSHKTAFEEDDEKEDVMKNLVDVGVNEVTGRIKEEKKEKVLMLRLDYETVISTWGSQGTPWTALKPSEIDLDMLCCQTNSMCESGGEAHHHNHFPGLGLHMREAGDGGREARVSRYREKRRTRLFSKKIRYEVRKLNAEKRPRMKGSSGTLFFSL…
Brassica rapa	BraCOL-22	Bra037499	MVHCRSDAACLCLSCDRNVHSANALSKRHSRTLICERCNAQPASVRCTDERVSLCQNCDWLGHNGATNSHHKKQTINCYSGCPSSEELASIWSFCLELDFSKGGQSACEQGMGLMTIDEGTGEKKSGGHDVDVDQPGTSSAAQEKSTLAKGPGVSEDDFCGNLIMDEMDMAFEKYDELFGTAYNSSKDLFEHGGLESLFEKHEGLIQGQQPAESNAASGDSFMTCRTEPIICFSSQPAHSNISFSGATGEGNNAGDFQDCGVSSMQQVSKETPLWCPPTAQEISATTRNNAVIRYKEKKKARKFDKRVRYVSRKERADVRRRVKGRFVKSGEAYDYDPLSPTRSY
Brassica rapa	BraCOL-23	Bra032471	MHIMSSPMCDHCNMGKAVVYCKTHLARICSQCDRKLHHYVTMDSPDHSRLLLCEKCVSQAADVQCLEQGLCLCQTCVPNATVTSRFPFCNVSNNHSGYSFPRDLDLDSFSSSLSSSLTDLSWGYHFVPLSPKNGDSSSSSSVIFQNFDNHTKNNSDQRGQMLQPDYMDNSKDFSYSGLEGYETKDIENVWLNNFDDNKGVLLDQKEYLYREELILTDQLIDAIMKHNDEITTEVIHTDYNIEALGNASCEDSNTNQMIQSKAKEETNNNVGILFPNAHIHDECRPSQLILTDVDEMLPWDDQLLESPIYTPQYRLEAKKRYLEKKKKRKFGKKIRYESRKSSADTKKRLKGRFTKADAEYDYDPRANNTTKEVYKTKT
Brassica rapa	BraCOL-24	Bra004423	MEKEEEEGSHQQHRICDYCESSVALVYCKADSAKLCLACDNQVHVTNQLFSKHFRSLLCDSCDDSPSSVFCDTESSVLCQNCDWQHHTSASSLHSRRPLEGFSGCPSVTELLALVGLDDLTDKALFLPHPGGGSEQTLPQIVSLNDLVASDGSSHNYRAMDVPPLPKNRHATCGRHKEEMIRQLRELSRSEPSCLKYETLDNDAELDTTGFLFLEPGNDLFSSTFESQVSGLKWFEDQQEDYYPYSDDNNVNQRGCCTHQQQEQESSPVMVPVSTSTTTRLTHEINSLERNSALSRYKAKKKSRRYEKHIRYESRKVRAETRTRIRGRFAKSHP
Brassica rapa	BraCOL-25	Bra010994	MKSLANCVRAKTARTCDNCLKKQAHWFCAADEAFLCQSCDTSVHSANLLARRHERVRLKDSTSPQQEAPTWYRGFTRKPRTPRGSGKRNNSSTFQDMVPEISAEGQTDSSEVEGPLICQVPVLGPMVVEPKIKFPTMRSGVMIDGHEDEDKDESCLNGIFPTNMEVEDFAADVETLLGHGLDKESYTMEELGLSNTEMFKKDEIEDKETKAMNMDIEIGDDDQGNRDGTLPFDLNYPQNAYEEDAIKNVESSGECVQAKEEKKKNVLMLSLDYDQVISAWGGQGLPWTSGGPPELDINISGSPVVSKVSKRDNGRKSRKKRRVGGCLPSSVVGDGGREASVSRYREKKKTRSFTKTIRYETVVPYDKETEEEVIAVLKIAMACLSISPEKSLSTKRIWE…
Capsella rubella	CruCOL-01	Carubv10020384m	MKSLASAVGGKTARACDSCVKRRARWYCAADDAFLCHGCDGSVHSANPLARRHERVRLKSASSGKHRHVPTSPPPTWHQGFTRKARTPRGGKKSHTMVFHDFVPEMSTEDQAESYEVEGQLIFEVPVMNPMVEEQCFNESVETKIEFPMRPVCFKSSDEEDEDNAESCLNGLFPTDIELAQFTADVETLLGGGAERDFQPTGELGLGEMMKIEKEEVEEEEGVATRDMCDLDEVDETSPFEISFDYESASKTSTNEEEEEDEKEDVMKNVMDMGVNEMSGKIKEENKEKALMLRLNYESVISTWGGQGIPWTAQQPSEIDLDMVCCPTDSMGESGVDQAHHYNHFRGLGLRMGEAHGDGGREARVSRYREKRRTRLFSKKIRYEVRKLNAEKRPRMKGR…
Capsella rubella	CruCOL-02	Carubv10009230m	MKSLANAVGAKTARACDSCVKRRARWYCAADDAFLCQSCDSLVHSANPLARRHERVRLKTASPAAAKHSNHSPSASPPHGAATWHHGFTRKARTPRGSAGKKNNLSTFHDLVPEISVEDQTDSYELELEEQLICQVPVLDPLVAEQFLNDVVEPKIEFPMIRSGVLIDEEEDNAESCLNGFFPTDMELEEFAADVETLLGRGLETESYAMEDLGFSNTEMFKVEKDEIEEEEVEDIKAINMEIFDDDRKDVDGTVPFELTFDYESSHKTAEEEEIKNVESSGECVVKVKEEEGKNVLMLRLNYDSVISTWGGQGQPWTSGEPPELDIDISSWPPVSMGETKGDLSHQKQYVSVCLPSSGFGDGGREARVSRYREKRRTRLFSKKIRYEVRKLNAEKRPR…
Capsella rubella	CruCOL-03	Carubv10026653m	MGFGLESIKSISGGWGAAARSCDACKSVTAAVFCRVDSAFLCITCDTRIHSFTRHERVWVCEVCEQAPAAVTCKADAAALCVTCDSDIHSANPLASRHERVPVESFFDSAETAVAKISASSTFGILGSSATVDLTAVPVMADDLGLCPWLLPNDFNEPAKIEIGTENMKSSDFMFSDFDRLIDFEFPNSLSHHHQPSGGDSLVPVQTKTEPLPLTNNDHCFDIDFCRSKLSAFTYSTQSLSHSVSTSSLEYGVVPDGNTNNCVPEIPIPFNRSGITSSTAATTGGDQTNSMDREARVLRYREKRKNRKFEKTIRYASRKAYAESRPRIKGRFAKRTETENDDVFLSHVYASAAQYGVVPTF*
Capsella rubella	CruCOL-04	Carubv10001230m	MASKLCDSCKSATAALYCRPDAAFLCLSCDSKVHAANKLASRHARVWMCEVCEQAPAHVTCKADAAALCVTCDRDIHSANPLARRHERVPVTPFYDSVSSDGSVKHTAVNFLDDCYFSDLAGNGSREEEEEEAASWLLLPNPKASAATATTTTAMVAGTAAEEVPGDSPEMNTGQQYLFSDPDPYLDLDYGNVDPKVESLEQNSSGTDGVVPVENRTVRVPTVNENCYELDFTGGSKGFAYGGGYNCISHSVSSSSLEVGVVPDGGSVADVSYPYGGPATSGADPGSQKAVPLTSAEREARVMRYREKRKNRKFEKTIRYASRKAYAEMRPRIKGRFAKRTDTSESNDAVGHGGIFSGFGLVPTF*
Capsella rubella	CruCOL-05	Carubv10020393m	MVVDVESRAPSVTGGKTAARGCDLCMKRSRASWYCPADDAFLCQSCDASIHSANSLAKRHERVRLQSSSSPELPMKTKTAEKTTSVWYEGFRRKARTPRNKLFQIEDVNKNSNDPLVPDLGVEEEEDGVFSFSSTDENDASLSCCVPVFDPFSDMVIDDDSFGLVPDGVHITNSSGEFGEIEKAIMDDEGLVGFLPFDMDLEEIVMDVESLLEEEQPSLGVKELNSIGVVKEETNVGFEFDSKDLKRVKDEEEAQEEEEEEVKCEHGESTEGSDREACEDEDRKTSLFLRLDYEAVISAWDNHGSPWKTEIKPEFNLDDCLLEGNTYPSHVMGGFEEWTSAVGSVTRRQGRDGGGSDVEREARVLRYREKRRTRLFAKKIRYEVRKLNAEQRPRIKGRF…
Capsella rubella	CruCOL-06	Carubv10023746m	MASSRLCDSCKSTAATLFCRADAAFLCGPCDSKIHTANKLASRHERVYLCEVCEQAPAHVTCKADAAALCVTCDRDIHSANPLSSRHERIPITPFHDSVSGSVKSASSFVNDDDDDDGEAASWLLPKEGGETEISNFFTDLEYPKIEVTSEENSSGNDGVVPINNKLVFLNNDYFNIDISASKGFSFINQSDLSRSLDVALVPESGGGATTATATATVTMPVVQLSPAEREARVLRYREKRKNRKFEKTIRYASRKAYAEMRPRIKGRFAKRTESRGDDGGGDGGVYGGFGVVPSF*
Capsella rubella	CruCOL-07	Carubv10015501m	MLKEESNESGTWARACDTCRSAACTVYCEADSAYLCNTCDARVHVANRLASRHERVRVCQSCESAPAAFFCKADAASLCTACDAEIHSANPLARRHQRVPILPLSANSCDSMAPSEADDADNDEDDREVASWLLPNPGKTSGNQNNGFLFGVEYLDLVDYSSSLDNQFDDHQYSQYQQSFGGDGVVPLQVEESTNHLKQSQHNFQLGINYSGAHYNSSIKDLNYSASVSSMDISVVPESTASDITVHHPRTTRETIDQLSGPPTPMVQQLTPMEREARVLRYREKKKTRKFDKTIRYASRKAYAEIRPRIKGRFAKRIEIEAEAEEIFSASLMSETGYGIVPSF*
Capsella rubella	CruCOL-08	Carubv10009731m	MMPKYQEDVKKQPRACDLCPDKHAVWYCASDDAFLCYVCDESVHSANHVATKHKRVCLRTPSDVLGGTTSNPVWHSGFRRKARTPRSRYEKKTQEKKEDERRREDPRVPEIGGEAMFFIPEPNDDEDDMTSLVPEFEGFTEMGFFLTNHNGTQETTKQFNFEDEIDAMEDLYYIEEAATKTNGAEACPGQSLISCKKDYDNVITISAKTEVIEDYENNTRQRNMLLRLNYENVIAAWDKQESPREATRNQNEFNNTSNFQLVPPGIIEEKRVTSRSEREARVWRYRDKKKNRLFEKKIRYEVRKVNADKRPRMKGRFVRRSLATES*
Capsella rubella	CruCOL-09	Carubv10001279m	MLKEESNWAQACDSCRSAACTVYCHADSAYLCTSCDAQIHAVNCLASRHERVRVCQSCERAPAAFFCKADAASLCIACDSEIHSANPLARRHQRVPILPISGNSYGSMETNHSCETTVTEPENSLVVGQEEEDRDEAEAASWLLPNLGKNNGNNHSQNFSIGDEYLDLVDYSSSMEKQFTDQSNQYQQPCNVPERSYRGDGVVPLQVDESRGHMHHGQHNLELGITYAPRSSNGSISHMVHVSSMDLIVVPESTTSDATVSQPRSPKAVTDQLTEPPPQMLSPVEREARVLRYREKKKMRKFEKTIRYASRKAYAEKRPRIKGRFAKRNEADAEADQTFSTTITFDTGYGIVPSL*
Capsella rubella	CruCOL-10	Carubv10023307m	MGSSTTVACDFCGERTAVLFCRADSAKLCLPCDQHVHSANLLSRKHVRSQICDNCSKEPVSVRCFTDNLVLCQECDWDVHGSCSSAAAHERSAVEGFSGCPCVSELAAVWGIDLEGKKKEEEREEERLTENFGMALDSWVSGSNIVQDLIVPYDTPMKKQSFSLGRSKQVVYRQLEELLKRDFVSCEGDGDGDGRGEIMIREGINGGSNMSQLSPTTSFTSLLLSTEYQSSCGNAATQWNAASHTTDQKAHNTQIWDFNLGKSRNPEEPSPVEPKGSTFTLNNATHIKNDTTNVKALRDSYQDDCIRSSSTKGQEISKSNNVPAAIHSHKSSNNSSDLHFTEHVVIPSTKTTRLVAATNADLERMAQNRDNAMQRYKEKKKTRRYDKTIRYETRKARAE…
Capsella rubella	CruCOL-11	Carubv10001192m	MLIQESNDISSGENNRARACDTCRSNVSTVYCHADSAYLCMSCDAQVHSANRVASRHKRVGVCESCERAPAAFLCEADDASLCTACDSEVHSANPLARRHHRVPILPISGNSYSSMATHHRSERTMDDQEKMPVVDEETSKEANEDAKEVVSWLFPNSDKNSGNHNNNNQNNVLLFSDAYTDLADHNSSMDYQFTGQYNQQEQDCGVPQTSYGGDRVVPLQLEESRGHLNHNEHNFQFDITYGSSGSHYTDKGSQNNNAYISSIETGVVPVSTACFTTASHPRTPKATIDKLPDPPSQMVTQLSPTDREARVLRYREKRKTRKFEKTIRYASRKAYAERRPRVNGRFAKRIEIEDEDHGFNTMLMYETGYGVVPSF*
Capsella rubella	CruCOL-12	Carubv10006202m	MDAQCDYCGTEKALIYCKSDSARLCLNCDVNVHSANPLSQRHTRSFLCEKCFLQPTAIHCLNEKVSLCQGCQWNASNCTGLGHILQNLNPYSGCPSPSDFTKVWSSNSEPSVSNWVSPFDDCTKINELVDWDGLSASMITQTQNLKENSILFMESNLPKVIEEECSGLDLCEGINLDDAPLNFNASNYIIGCPSPDQTKCYKYEGSSYKEDNNNIDLSSLFLPALSGGNVVPSMSLSMSNITRESSTTDYQDCGISPGFLIGDSPWESSAEVSYNPKSRDEAKKRYKQKKSKRMFGKQIRYASRKARADTRKRVKGRFVKAGENFEYDPSLIM*
Capsella rubella	CruCOL-13	Carubv10016442m	MSPSIEPKCDHCATAQAVIYCKSDLAKVCLNCDVHVHSANPLSHRHTRSLICQKCFSQPAVIRCLDDKVSYCQGCHWHASDCSVLGHTLQSLNPFSGCPSPTDFNRMWSSILEPSFSGLVSPLVGSLPLNDPNNNTAFGMAKINELDGLIASSYSLVSHNNISYTQSFSDQSSFFSDESKGCPDFVLELEDDLCEELNLDNAPLNFDVGDDIIRFSSEEPDHMVPKCLFSDKDNTSVTASNFTIDKALETTSPGQQDCTNYLSGPFQMNINTIGLPLPPSPVLFGQIHPTMSPTISNITGESSAADYRMSPGFIMSEAPWESNLELPCPQARNQAKLRYKEKRLKRSFGKQIRYASRKARADSRKRVKGRFVKAGDNYDYDPSSPPNNQ*
Capsella rubella	CruCOL-14	Carubv10013971m	MGYMCDFCGEQRSMVYCRSDAACLCLSCDRSVHSANALSKRHSRTLICERCNAQPASVRCVEERVSLCQNCDWSGHSNSNNNSSSTSSSSSPPQHKRQTISCYSGCPSSSELASIWSFCLDLAGQSICEQELGLMNIDDNVPTTDKICIEDKKQVLPGSSSVPETSSAAQGTSSFAKKDVGVCEDDFYGNLGMDEVDLALENYEELFGVAFNPSEELFGHGGIDSLFQKHQTAPEGGNSVQPACSNDSFMSSKTEPIICFASKPAHSNISFSGVTGESSAGDFQECGASSSLQLSGEPPWYPPASQDNNACSHSVTRNNAVMRYKEKKKARKFDKRVRYASRKARADVRRRVKGRFVKAGEAYDYDPLTPTRSY*
Capsella rubella	CruCOL-15	Carubv10028191m	MGYMCDFCGEQRSMVYCRSDAACLCLSCDRNVHSANALSKRHSRTLICERCNAQPASVRCSDERVSLCQNCDWVGHDGANSTTTSHHKRQTINCYSGCPSSSELSSIWSFCLDLNMSSAGESACEQGMGLMTIDEVPGDKSCVQNVNVDKPGTSSAAQGMDRSSVPENTSLAKEVGVCEDDFNGNLNMEEVDMALENYEELFGAAFNSSRYLFEHGGIGSLFDKDEPPEGSIQGNSMQQPAMSNNASADDSFMTCRTEPIICYSSKPAHSNISFSGVTGESNAGDFQDCGASAMKQLSNEPQAWCPPTSQEIIASSHATTRNNAVMRYKEKKKARKFDKRVRYVSRKERADVRRRVKGRFVKSGEAYDYDPMSPARSY*
Capsella rubella	CruCOL-16	Carubv10023601m	MEDKEEGRRHRLCDYCDSSVALVYCKADSAKLCLACDKQVHAANQLFAKHFRSLLCDSCHDSPSSLFCDTERSVLCQNCDWQHHTSTSLHSRRPFEGFSGCPSVPEFLAILGLDDLAPDSGLLLDQAPPEILSLSDLVASGGSATHHFRATDVPPLPKNRHATCGKYKDEMIRQLRGLARSEPSCLKFEATDAEIDAGFQFLAPDLFPTCELESGLKWFDFDQQDEDFPYCSLLRNLSESDEKHENVDRNSSVMVPVSDCFNRPEEDNVVVPLCTTTREINSLERNSALSRYKEKKKSRRYEKHIRYESRKVRAESRTRIRGRFAKAADP*
Chlamydomonas reinhardtii	CreCOL-01	Cre06.g278159.t1.1	MSSCVVCAAAAVVWCQNDKALLCKDCDVRIHTSNAVAARHTRFVPCQGCNKAGAALYCKCDAAHMCEACHSSNPLAATHETEPVAPLPSVEQGAAPEPQVLNMPCESVAQSAASPAAWFVDDEKMGTTSFFDAPAVLSPSGSEAVVPVMSAPIEDEFAFAAAPATFKEIKDKLEFEALDLDNNWLDMGFDFTDILSDGPSDVGLVPTFDAVDEAADAVADAIVPTFEEEQPQLQQQEPLVLAPAPEESAASRKRAAAEEAAEEPAAKVPALTHQALLQAQAAAFQAVPQASALFFQPQMLAALPHLPLLQQPMMPAAVAPAPVPKSGSAAASAALAAGANLTREQRVARYREKRKNRSFAKTIRYASRKAYAEIRPRIKGRFAKKEEIEAWKAAHGGDD…
Chlamydomonas reinhardtii	CreCOL-02	Cre06.g278200.t1.1	MKKKGQAVGHAPKEADPLLCDVCALSTPEVYCEEDHARLCSQCDMTVHSANKVAQRHTRYPLCGVCHRTKATKTSKTAQQQGVDVCVACTSTLPKSSKLHKITGSLAAPALHSAQEQTQAQGSGSALDSGSALAEAPGGPGAGGRQAAQNVWVQDNTLALGSGIGPPGGSEARRQDAGPVRGARQKATGADVAGGRSSQGSPQSQEALMGTAAAVAAAVDAGGSGGAVAAGGSGSHGQLGLVAAAQHLRGGGSGGSGGSGGSGGADTPDVLDALFSSWGEEGGPTMMEEQEAAANAAEAGDLDLSMWADSPTGMGLGYGAGGVMVIGGGAAAAGEEPRGPKSGQALPANIDMAQLRQQAPIQQIQCQTATQCGEQQPAVMVPLGVLGTASTSIAAFGAP…
Chlamydomonas reinhardtii	CreCOL-03	Cre12.g534100.t1.1	MTAACVLCQATGPSLVLCIVDRAVLCGPCDIKIHSANPVAARHRRMPACESCARASTIYCHCDQAHLCEECHSSNPLSASHQTQPAGPLPPPPLAVPAVAPNSAREGNMIATAAAVPDTASESGTNNGSGAVTGATPHAAATEGAASAAGAAPELPSFWWPVGADAGLNGFGFGFPDDASKIQIHMSGVTPEASTLSGGGGAATGPGDALRRSSTVDSAAGAAAAAAAAAAALVPQVPDGADYSAAASPMALADASYLGAHGDDKDAVLDAMAFHEIKMEFEGGAEDSLGGGGGWGGLALPGGGFDFADLLTEEVAVGAAAGDETADPQRSEGSTAGVVPDLEAADPEAEAVARSAEVPRPASEFFQDLFPRSGADTTTASAAVKAEPVDAFGGFDTAD…
Chlamydomonas reinhardtii	CreCOL-04	Cre16.g675100.t1.1	MTPTCCVLAPAGAFPAGTAVTTAHLGSSSPAAAHSGQCTWCLSPAITYCESDKVLLCKSCDVRLHTSGLVASRHLRRIPCQSCFGRGAALRCRDCARGYYCEQCHDAIVAAVPTPGVCDPKDSRGLPPAHQTTPVGLLAPLPALPQDLLSDDPFMADALTCADVAAAAAGGPVAAHCRDDEEEEEDGGCTAAAAAAHSASGFAHAPSSSGGAGSTPASSVTVAVVARQRPAAPRVAGKWRGGISVTAAVLAAAAAAAATAAAADEEAAGSEEEPETPEENEPEAEARVEDEGQEAGEDAEMEDCAAAVPAAAAAGATTTACAMAEAAAGTGAAGDGHDPQQVEILVPLCRVPSSSAGGGGLCAACRGGVPPFDAEEAEPHEIGVAAVEREAVGGGKDGS…
Coccomyxa subellipsoidea	CsuCOL	64395	MKCQACQTAHAQVYCQESQAALCKGCSYVMGDITRFRLCALCECHPAKVFCHNDNAALCESCDADIHLSNPLALRHDRVPLGPLASDLPKVSAGSSRGWTGRQTDRRGTLGESALGGLHLTVSFWGSDLRAWAQDLFGPTNEAFAASDTDSCLERQTPFAPNHIGESDADASVLFVPKGKASLKEYDVFDLDNAFFGSDLLDFGEEFCQAPSSPSDGVVPTMDIMDSSASSNTSSQDYSAAAESPNTHAKMGSYSSQEMSDSLSYVPAMPTIPMGSQAIGAGSISPQGSSFEMPSIHLGSSVALDREARVMRYREKRKRRTFEKTIRYQSRKAYAEVRPRIKGRFATKEEVAAMKVAAAASGTALVPLCA*
Dunaliella salina	DsaCOL	Dusal.0007s00046.1.p	MASCLVCAAPASVYCQQDNAFLCTGCDVSIHTANALSKMHIRLPCCALCHRQVASVWCKEDAAHLCSVCDGEVHSSNPIPHARESVKPISSPHVTASACPTPCAMSGAQGAAPAVPQMEDSNSACGFHAAHSPPPACELGVQGKEGSCEVRSVAVVPEMPAPLEEADTGATAGAGEVFLPKAPSLPKGFDFLDLDNSWLDRLDTGFDFSDIFNAAPDAPPTDGLVPTLSDNRNGNSPQEDLLNSNGNAAAVHSAHEEHDLLVPSFSLSLPDELPLPQLGGGAPKRPAEDATDALLPASKQQRPSSYSMSAQQSAPFQLKQESQVPAPMMAAPQWQAAPAPALAPPPPPHRQPVHTTTTHHAPGYGAGAELTREQRVARYREKRKSRKFEKTIRYASRKA…
Eutrema salsugineum	EsaCOL-01	Thhalv10018663m	MMKSLANAVGGKTARACDSCVKRRARWYCAADDAFLCHSCDGSVHSANPLARRHERVRLKSSSSGKHRHASSSPPHRATWHQGFTRKARTPRGGKKSHTMVFQDLVPVMSSEDQSYEVEDQLIFQVPVLNPMVEEQCVNESMETKIEFPMMPLCFKSSDEEDENAESCLNGLFPTDMELAQFTADVETLLGGGIEREIHDMEELGLGEMLKIEHEEEEVATREVCDLNDADDETSPFEISFDYEYSNKTASEEEGEEEKEDVIKNMTGVKVNEMSCTVKEEKKENVPMLRLDYQAVISTWGGQGTPWTALEPPEIDLDMLCCSPNSTAHQHHNHFHGLGLRMGDAGDGGREARVSRYREKRRTRLFSKKIRYEVRKLNAEKRPRMKGRFVKRSSIAAAH*
Eutrema salsugineum	EsaCOL-02	Thhalv10007685m	MKSVANAVGAKTARACDSCVKRRARWYCAADDAFLCQSCDSLVHSANPLARRHERVRLKSSASPKHSNHNHNHSASSSSPLHEAATWHHGFTRKARTPRGSGKKSHPSIFHDLVPEISVEDQTDSYELEEQLICQVPVLDPMVAEQFLNDVVEPKIEFPTMRSGVMIHEDQEDEDNNAESCLNGFFPTDMELEEFAADVEILLGRGLDTESYAIEELGLSSNSEMFKIEKDELETEEETKAIMNMGIICDEDRDDDRDGMVPFELSFDYESHKTTTYEEEEVIIKKVEKSSLGECIKVEEEEQKNVLMLRLNYDSVISTWGGQGPPWTSGDPPELDIDISGWPAISMVGNGGESHHQKQYVGGCLPSSGFGDGGREARVSRYREKRRTRLFSKKIRYEV…
Eutrema salsugineum	EsaCOL-03	Thhalv10011633m	MKGHQNIKFQRKIMISEHQEDVKAQRDCELCLNKHAVWFCASDDAFLCHLCDESVHSANQVATKHERVCLRTNEISIRVLQGTTSKPVWHSGFRRKARTPRARCEKKPQENIDDERRREDPRVPEIGGQRMFFIPETNDDDGDEDLTSLVPEFHGFIEMEFFLSNYDGSEETTRPFNFEDEIDAMEDLCYNEDGEAKTDGDKACPDQSLMSSKNNVIAITTKKEEMEDYESNAKQMNMLLRLNYENVIAAWDKQESPRGAPINETEFNNISTFQLVPPGTEEKKMSSKSEREARVWRYRDKRKNRLFEKKIRYEVRKVNADKRPRMKGRFVRRSLASET*
Eutrema salsugineum	EsaCOL-04	Thhalv10000258m	MSSSRLCDSCKSAAATLFCRADAAFLCGECDGKIHSANKLASRHERVWLCEVCEQAPAHVTCKADAAALCVTCDRDIHSANPLSRRHERVPVTPFYDAAPGGGSAKSASSVNFVDEDADVSVEAASWLFPNPSIKYGGGEIPNLFSDLDYSAVDPKMEASENSSGNDGVVPVQNKLFLNEDYFNFDISTSKTFTQGPSCINQTVSSASLDVALVPEGGGMTEISNTTTTTTATPAVQLSPAEREARVLRYREKRKNRKFEKTIRYASRKAYAEMRPRIKGRFAKRTDSRSNDGGDVGIYGGFGVVPSF*
Eutrema salsugineum	EsaCOL-05	Thhalv10013919m	MGFGLKSIKSISGGWGAAARSCDACKSVAATVFCRVDSAFLCITCDTRIHSFTRHERVWVCEVCEQAPAAVTCKADAAALCVTCDSDIHSANPLASRHERVPVESFFDSAETAVAKISASTFGVLGSGTTVDLSAVPVMGHSEDLGLCPWLLPNDFNEPAKVEIGTEMKSSDFMFSDFDRLIDFEYPNSFNHQPPHNSAGADSLVPVQTKTEPLPLTNNDHCFDIDFCRSKLSAFTYPSQSISHSVSTSSLEYGVVPDGNTSVSEISIPFKRSTITGSTATTGDQASSMDREARVLRYREKRKNRRFEKTIRYASRKAYAESRPRIKGRFAKRTETENDDVFLSHVYASAAQYGVVPTF*
Eutrema salsugineum	EsaCOL-06	Thhalv10013895m	MLKEESNWAQACDTCRSAACTVYCRADSAYLCTSCDAQVHAANRVASRHERVRVCESCERAPAAFFCKADAASLCTACDSQIHSANPLARRHQRVPILPVSGDSYSSMATNHSSETTLTTDPENRQVVGQEEEDEDEAEAASWLLPNSGRNSGNNNNNNNNSQNNGLSIGDEYLDLVDYNSGLDKQFTDESNQYHQEDCNVPQRSYGGDGVVPLRVEESKGHHMHQEQYNFEFGFTNVSSGAHRSSNGSPSHMVSHIGAVPESATSDTTVSHPRSPKAVAEQLPDPPTQMLSPMDREARVMRYREKKKMRKFEKTIRYASRKAYAETRPRIKGRFAKRKEVDAEADKAFSTMIMFDTGYGIVPSF*
Eutrema salsugineum	EsaCOL-07	Thhalv10007673m	MGSSERVPCDFCGERTAVLFCRADTAKLCLSCDQHVHTANLLSRKHVRSQICDNCGNEPVSVQCFTDNLVLCQECDWDVHGSCSASDAHVRSAVEGFSGCPSALELAALWGVDLEGRKEENQVPLTMMDNFGIQLDSWVSGSNVLQELVVPVPKETTFKKRSSSCGRYKLVLCKQLEELLRSGVVGCGDDDGDGDGDCDRDGDCDGEVERGGGEGIMVPEMPERLEWTRDVEESNGEAGGTHQPPTTSFTSLLWSAANPSGGQSTQIWDFNLGQSRIPEETSRAEAAYVTKDAASFTINNFVDLMNDTCSTKPKVVKEICQGDYNRSTSGQVPATSESNNLPITFGGSEKGSNSSNELHFTEQIAGTSCKSTRLVATKADLERLAQNRGNAMQRYKEKK…
Eutrema salsugineum	EsaCOL-08	Thhalv10025713m	MEARCDYCGTEHALVYCKSDSAKLCLNCDVYVHSANPLSLRHTRSLICEKCLSQPALVNCLDEKVSLCQGCHWTASNCSGLGHRIQDLKLYSGCPSPVDYAKIWYSILDHSFSDSVSPFNDCTKMKELKDWDGLLTSTVTQTKNLKDHSSFFSKEYNLPNMIEEEQECSGLDLCEGIDLDDLPLNFNASDDIMGCSSLEHTKSYQYDEDSFEEEKSIDLSSLLRPALSENVVPSLSLPMSNITGESSATDYQDCGISSGFLIGNSPWESNIEVSPKSRDEAKKRYKQKKSKRMFGKQIRYASRKARADTRKRVKGRFVKSGETFE*
Eutrema salsugineum	EsaCOL-09	Thhalv10020880m	MEPKCDHCTTAQAVIYCKSDSAKLCLNCDVHVHSANPLSRRHTRSLICEKCFSQLGVIRCQDENVSYCQRCHWHTSNCSVLGHRLQSLNPFSGCPSPAEFVRMWSSILEPPVSGLVNPFVASLPLSNPNNAIFGMAKINELDRLVGSSYSMVPHNISYTQNLSDQSSFFSVESKGCPDLVLKLEEGEEDICEGLNLDNAPLNFDVGDDIIGCSSQEHIESDHTVPNCILVDKNNTSVTASNFTIGDNALEASSPGQQDCTSYHQSGPLQMNINTGLALPLPASPVLFGQIHPSMSLTISNITGESSAADYQDCGMSPGFIMSDSPWESNLEGRCPQARNQAKLRYKEKKLKRTFGKQIRYASRKARADTRKRVKGRFVKAGDNYDYDPSSPTTNN*
Eutrema salsugineum	EsaCOL-10	Thhalv10020967m	MGYMCDFCGEQRSMVYCRSDAACLCLSCDRSVHSANALSKRHSRTLVCERCNAQPATVRCVEERVSLCQNCDWSGHNNNNNSSSSSSSPSQNHKKQTISCYSGCPSSSELASIWSFCLDLAGQSVCEQEMGMMNIDDDGQTNQNCNEDKKDVVVGSSSKPETSSAAQGNSSFTKDVGVCEDDFYGNLGMDEVDLALENYEELFGTAFNPSGELFGQSGIDSLFQKHQAAPPDGGNSVQPAGSNDSFMSSKTEPIICFTSKPAHSNISFSGVTGESSAGDFQECGASSSMQLSGEPPWYPQTSQDNNACSHSVTRNNAVMRYKEKKKARKFDKRVRYASRKARADVRRRVKGRFVKAGEAYDYDPLTPTRSY*
Eutrema salsugineum	EsaCOL-11	Thhalv10015486m	MLKEESKDIGIGEYNMARACDTCRSTPCTVYCRADSAYLCTSCDAQVHSANRVASRHKRVQVCESCERAPAAFLCEADDASLCIACDSEVHSANPLARRHHRVPILPISGISYTSMATDPEKTVMVVDPKGGEEDAKEDASWLFPHSDIYNDSHKNHDQNNGFLFSDEYLELTDYNSRMDYKFTGQYTQHQQDCSVPQTSHGGDRVVPLQLDESRSHLQHNQHNFQFDISSGSHYSYNGSINHNACTETDFVPESIASDARTPKVTMDQPLPDPPTQLSPMDREARVLRYREKKKTRRFEKIIRYASRKAYAERRPRINGRFVKSREIEIEAEEDQCFNTMLMYDTGYGIVPSF*
Eutrema salsugineum	EsaCOL-12	Thhalv10004423m	MGYMCDFCGEQRSMVYCRSDAACLCLSCDRNVHSANALSKRHSRTLICERCNAQPASVRCTDERVSLCQNCDWSGHNGNSSHHKRQTINCYSGCPSSDQLASIWSFCLDLDFSSARQSACEQEMGLMTIDEAGPGEKSGVENIDVDQPGTSSAAQGMDRSSVPENSPLAKELGVSEDDFCGNLIMDEVDLAFEKYEELFGTAYNSSKDLFEHGGIGSLFEKHEGSIQGNAMQQPAGSNAASGDGDSFMSCRTEPIICYSSKPAHSNISFSGVTGESNAGDFQDCGASSMQQLAKEPPPWCPPTSQEIKASSQATTRNNAVMRYKEKKKARKFDKRVRYVSRKERADVRRRVKGRFVKSGEAYDYDPLGPARSY*
Eutrema salsugineum	EsaCOL-13	Thhalv10001548m	MAEELLGSHRVCDYCDSSVALVYCKADSAKLCLACDKHVHVTNQLFSKHFRSLLCDSCDDSPSSVFCDSERSLLCQNCDWQHHHSSSSPPHSLRRPVEGFSGCPSVSDFLALVGLHDLTDKSLLLWDTPPEEEETVALHDLTTASSHHNFRAMDVPPLPKNRHATCGRHRDEMIRQLRELSRSEPNCLKYETPLDAGFQFLNDDDLFSTCDEASGLKWFEDQQDEQFPYSSLHNKFPSESDDYVSRRGCPPPESSSVMVVPVSTSSASRSALPCHEINSLERNSALSRYKAKKKSRRYEKHIRYESRKVRAESRTRVRGRFAKADP*
Nelumbo nucifera	NnuCOL-01	NNU_04365-RA	MMLKEEGSSGGSRGGWARMCDSCRSAACAVFCRADSAYLCAGCDARIHAVNQVASRHERVWVCEACERAPAAFTCKADAAALCTTCDADIHSANPLARRHHRVPILPIAGCLYGPSPTNPGRRVRPDINIEDGFMTQEGDEDIDEEDEDETASWLLLNPGKNDNNQNNNGFLLGGEVDEYLDLVDYSSCTDNQYNQQQHYSVQHKNDGSDSVVPVQCLAVKEEQQQQNLHLDMDYDASKPGFSYSHSVSLSSMDASVVPDAMMNDISNSHSRPPKGTIDLFSSPLAMPPQFTPMDREAKVLRYREKRKTRKFEKTIRYASRKAYAETRPRIKGRFAKRTDVEVEVEQMFSTTVLAESGYGVVPSF
Nelumbo nucifera	NnuCOL-02	NNU_07533-RA	MMIKEEGGSGGTGGGGGWARMCDSCCSAPCAVYCRADSAYLCAGCDARIHDQVVSQHERVWICEVCERAPAAFTCKADAAALCTTCDADIHSANPLARRHHRVPILPISGCLYGPSGMNPGRPVRPEINIEDEFMTQEADEEDEDEAASWLLLNPVKNNNQNNSGLLFGGEVDEYLDLVDYNSCTENQYNDHYYQQNQCSVQQKNEGSDSVVPIQCLAVKENQHNLQLEMDYEASKPGFSYTASLSHSVSFSSIDASVVPDGIMNDISNSHSRPPKGTIDLFSSPPLPMPPQFTPMDREAKVLRYREKRKTRKFEKTIRYASRKAYAETRPRIKGRFAKRTDVEVEVDQMFSTTVLAESGYGIVPSF
Nelumbo nucifera	NnuCOL-03	NNU_07680-RA	MSSDKKAANAVGGKTARACDSCLRKRARWYCAADDAFLCQGCDSSVHSANPLARRHERVRLKTASIKPMLNDGFLVENSAPAWHQGFTRKARTPRHVKPAALQPPKVEEPILLNPLPLVPEMGGEESSPDDNEEQLLYRVPIFDPFVAELCTPATFNEPAMTTNDATTAEDMGSERKALLPDGHDFDNDLTGETDKLPVFLLSDMDIAEFAADVETLLGRGLDDDSFGMEDLGLLDCKEEENMEHCFRSGRVKVEVEEVEAVVGCQQVEPGLGMTRESLDLNFNSDSPTTAEEEEVEEKAVKEAANSNVVTNMNSGYKGDKMSSKISLRLRLNYEGVICAWASKGSPWTTGERPQFNPDDDCWPDCMGTYPMEVYHHHPYGEMGGVGGHVTMGNGGREA…
Nelumbo nucifera	NnuCOL-04	NNU_00499-RA	MSSDKKVANAVGGKTARACDSCLRKRARWYCAADDAFLCQGCDASVHSANPLARRHGRVRLKTASFKPNDDSLVENYVPAWHQGFTRKARTPRHGKPTALQQSKSTDHEEPIPNPLPLVPEMGSEEASPDENEEQLLYRVPIFDPFVAELCTPATSNEASMTANDSSTAAVGTETKAFLHEGHDVTGDMDNLPGFLPSDMDLVEFAADVETLLGKGLDEDSFGMEGLGLLDCKDEEKTDCCFGSGRVKVEEEEVEAAVECHVEVELEHDMARETLDLNFDYDSPTTAEDEVEEKMVTGATMMVTNGGCKAEETTRKTSLKLDYEAIISAWANKGLPWTTGDRPLFNPDDCWPDCMGTCPMTEVHHYHPYGEMGGVGGHVTAGDGGREARVSRYREKRRT…
Nelumbo nucifera	NnuCOL-05	NNU_15002-RA	MAIDEESGKGYPASWSLSAKPCDSCKSASALLFCRADSAFLCFNCDAKVHGANKLASRHERVWMCEVCEHAPASVTCKADAAVLCVTCDRDIHSANPLARRHERIPVVPFYESAASAMKSNVANLLVPDGLLKSSDEDDDRNDKEEDNDTCREEAEAASWLLPNPNPPKLMETPDLKSGDYFFSDVDPYLDLDYGSSMETRYHHQNSANADSVVPVHTKPPPPPLMNTSDRCFDMGFCRSKPSYGYTTPTLSQSVSSSSLDVGVVPDGNSNAISDITNPFGRKGGVDAGGGNHGAPQLSGMDREARVLRYREKRKNRKFEKTIRYASRKAYAETRPRIKGRFAKRVEIDSEVDRIYSSTAAFIADTGYGVVPSF
Nelumbo nucifera	NnuCOL-06	NNU_16442-RA	MDPVCDFCGVARAVVYCRSDITRLCLNCDSFVHSANAISQRHCRSLICNKCNSQPAVIGCLEDKMYLCQSCDSNGCGCTGPGHRRQAVTFYSGSPTALELSRIWPSNSNASSPPREVNASLEPPGLMSMNENCISNSWEPRDNGSSSAGLTTTNRLNELEPCTTFDPWACPSSVIQHSVSSMPYCEDKPPFFPEELKLSKAVSYDVQQGCSPLKDLEICHGGDLCEGLNMDGVELNFENSDEIFGCSESQPSHSFEDIGMDCLFMDKNFSVADSSCPSENVLEAPYISCMADNHLCSHLHQASSSSGQPDYIALQSSYGAGSATAVQGINSATDRVFLNPNHNKNINLSFPPQQVNSSLSLSFSNLTGESSVSDYQDCGVSPMFLTGESPWDSNLDTSC…
Nelumbo nucifera	NnuCOL-07	NNU_22255-RA	MEKNPRLTNSEGIPCDFCNEQIAVLYCRADSAKLCLFCDHHVHSANALSRKHLRSQICDNCSSEPAPIRCSTDNLVLCQECDWDAHGNCSISASHERNPLESFSGCPSATELASVWGFDLGDKKSLMPLPPSQLSQDNHMFPSWSALDSVVSVDSWVYKYAPVTLHDLMSPNENGPPLYPSVPSAEIPALSKRQNSNCGKQTQVIFKQLVELLKRDLVSGDGVVDELGPGTPGRTTQPGNIEALDLPDGGDVVADTNQLLQQQTPFTSLLMLPARLDPRESNRLIEDNIMWDCNPTDQAAQIWDFNLGKSRNHEEAGPLEVRYGSSNAGFIIKSYNDLIKGTSLTAKKVVDDIYEMNWFMTHDDISSQNNNSNNLAASQGPTTSESNNIPVLRASSSST…
Nelumbo nucifera	NnuCOL-08	NNU_04012-RA	MGQLCDFCGEQRSMVYCRSDAACLCLSCDRNVHSANALSRRHSRTLLCERCNSQSAIVRCVEEKISLCQSCDWNGHGSSTLGSAHKRQTINCYSGCPSAAELSRIWSSIIDSPSIDNSNCEQELGLMSIDDNSISNRWGPPEDNSMIDLSGDNILNELENMDKFGILMGSSSVPALNPIPYDVDQLAGSMDSTTPKLSCPGTKDLGLGEGDDLCEDFSVSDVDLNFENYEELFGISQNQSEQLFENGGLDNLFGIKDISGADSNYQDDFVAEGMSVGKIQAMQPTCSNAASADSMMSAKTEPNLYYPPRQAHSGLSISFSGMTGESSGGDYQDCGVSPALLMGEPPWHPPCAENSFPSTSRDSAVMRYKAKKKIRQFEKKIRYASRKARADVRRRVKGR…
Nelumbo nucifera	NnuCOL-09	NNU_01969-RA	MDQNPNKSRATQSIILCDFCNEEIAVIYCRADSAKLCLFCDQHVHSANALSRKHLRSQICDNCSSQPVSVRCSTDHLVLCQDCDWDAHGSCSLSATHERCPVEGFSGCPSALELSSIWGFNLADKKHAMQLPQSQVSQMGSDNFMMFPNWGSLNSVVSDDSWVYKSAAMTLQDLMLPSENGNSGTSMYPSVPSADIPLLSKKLSSSCGKQTQVIFKQLVELLKRDPVRGDGGGGGDGLGPGTPAQQSNMEDLELPDGGDGATDATQLLHQQTPFTSLLMLSTRMDLREINNRLIEDNIPWDCNPSDQAAQVWDFNLGKSRDHDEAGPLEAQYAASDAGFMFKSYQDLIKETPLPAKKVYDNIYDISYSMAHDNKSSQNNNSNNPAASQGPTTSESNNFP…
Nelumbo nucifera	NnuCOL-10	NNU_06912-RA	MAEFIRDPQSPEEEQEQPINVKGKEDDEQRQQQQNRETQKCLCDFCGELRALIYCRADTAKLCISCDHDVHSGNPLFGKHSRSQLCDACASNPASIYCSTENLVLCQNCDWDSHGGSSSTLHDRRPLEGFSGCPSAIELSSILGFEDVGYKSLLLREDDPEGNSFVSVHYGSMGDKLTDDLAWDTSVVSLDNLIVSTNLSQNFQAIGIPPPPKNRKTACGKHKEEMLHQLCKLAKLESLSSMNIEPGEIESLLGLETPILEQNLQSGYMHTGIEHNTGITLLSGYDASVLQWHGDCGEPADQVPISLTYSENHLEESLLVLGKPTEDCGTVSHANAGYKEQSQCPIVTESLPILARTFQHELTRIDRGSVISRYKEKKKARRYDKHIRYESRKVRAESR…
Nelumbo nucifera	NnuCOL-11	NNU_17261-RA	METPKEKLKQQRNVSRRANGLETKKMEKVCEFCAESKPVVYCKADAAYLCLSCDSRVHSANSLSEKHFRALLCDGCRNHPAYSRCLDHRMLMCHGCDQKLHAIDSQHKKRAMSSYRGCPSARDFAVLWGYDLNELCASGFQDQLVSASSGSLSPSVANLDIARNLCPLTEVSSLTEVESNSLQGTQRETCIILQQILDLERLQLTERKSHSSLIRAEMQADIYSSKNNNSGPLGEDLDHNFLNPQGLSIDIQQMDRMNHELQVQPFPLPFSQLELLNSSSSSEIPLHGDIYWQCKSPAQTSQLWTQTMEDLEICEETVCNDDFNIPDVDLTFQNYEELFSGDQDHIRSLFGEKDIGFSSMDKDISLEKSDNGYSRAIEDISVVPSVYVSQSSHQYKSIG…
Nelumbo nucifera	NnuCOL-12	NNU_01295-RA	MVNFRGDPGRREQQQPRYVVEEAAEQDEQLQQQQHLAAKVTLHGLCDFCGESRAPLYCRADTAKLCFSCDREVHSGNPLFGKHSRSQLCDACASKPASIFCSTDNLVLCQNCDWDAHGGCSSSSSSSLHDRRPLEGFSGCPSAVDLSSILGFEDVGNKSLLLMGDAMDDCLVVSGPYGSMGMADSFTDELVRDTPVVSFDDLIVSSDSTHNFLPMVVPPLPKNRKSACGKHKEEILRQLCKLAKLERSLSSENGVVESFLGLQPSVQERSFQTGYVDTGIEHGTGPTLAPGFDVNAFQWHGDYSEAADQVPILITFPDNRSEENFLVLGEPGEDGSSGSHTNVGCKEQSQHLIIRESLQGLQKVGQHEPTRIDRDLAISRYKEKKKARRYNKHIWYESR…
Oryza sativa	OsCOL-D	LOC_Os02g39710.1	MEAVEDKAMVGVGGAVAAGYSSSSWGLGTRACDSCGGEAARLYCRADGAFLCARCDARAHGAGSRHARVWLCEVCEHAPAAVTCRADAAALCAACDADIHSANPLARRHERLPVAPFFGPLADAPQPFPFSQAAADAAAAREEDADDDRSNEAEAASWLLPEPDDNSHEDSAAAADAFFADTGAYLGVDLDFARSMDGIKAIGVPVAPPELDLTAGSLFYPEHSMAHSLSSSEVAIVPDALSAGSAAPPMVVVVASKGKEREARLMRYREKRKNRRFDKTIRYASRKAYAETRPRIKGRFAKRTADADDDDEAPCSPAFSALAASDGVVPSF*
Oryza sativa	OsCOL-K	LOC_Os02g49880.1	MSCSSEKAAGAVGGKAARACDSCLRRRARWYCAADDAFLCQGCDTSVHSANPLARRHERLRLRVSSPPPLTARASVEEEAAAAVGTTTTTTSKREGGVTPAWSKRKARTRRPQVKSVGQLLSRRLVVPEMAVESSDERKADEDGAHEELEGQLLYRVPVFDPSLAEFCSPPPIDDAAAASSSCFKEDAADGAVEDAKYPAAAASSPVQQLPDSFVNFEPTDAELREFAADMEALLGQGLDDSNELQDSFYMETLGLITPPVEESGRVKMELDGGVASNSRVSLPSCRAHPKPEDVESADVLDIDFNCTSPDEQKSSASNGAAADSQFFHRSLDLRLNYEAIIESWGNSPWTDGRPPHGQLDDFWPNDHHYSGLWAAGGGGHGAEVGMMTVRPRMDGPGR…
Oryza sativa	OsCOL-L	LOC_Os06g15330.1	MSSTAKAAAAGAVGAKSARACDGCLRRRARWYCAADDAFLCQGCDTSVHSANPLARRHERLRLRPSSPPPLVPPSGSGRRDEAVPAAWFKRKARTPRSHAAKSAAAFGQLLSRRLVVVPEAAAGSGGDSPEERKDEGEIVEEQEQLLYRVPIFDPALSEFCSPPPLEDAAAAVSCCNEDGAVENPTKPSMTTTTATTPPLQFFPDGQANFGPTDAELREFAADMEALLGRGLDDGNDEDSFCMETLGLIEPVDDDAGRVKVEADGDAGMTLAWCHELDTETSSGEMLDIDFDCGSPQAATTPDEKVGSSGPAAADDDAQLQQSNLALSLNYEAIIESWGTSPWTDGERPHVKLDDSWPRDYSGVWMAAAGVFGHGGEEQALTPRLGMDGGREARVSRYR…
Oryza sativa	OsCOL-E	LOC_Os06g44450.1	MMELRKYWGVGGRRCGACEASPAAVHCRGCGGVYLCTACDARPGHARAAHERVWVCEVCEVAPAAVTCKADAAVLCAACDADIHDANPLARRHARVPVAPIGSAAAAAVAAEAMLFGVAAAGAEAEAVEDKAAAEHHHHQQRQQHGALNLNVEAKDMKLDYLFSDLDPYLNVEFARFPHADSVVPNGAGAGAAIELDFTCGLGVGVGGAKQSYSSYTATDLAHSGSSSEVGVVPEAMCGGGGAIDLDFTRPKPQPYMPYTATPPPSHSVVSAQMSSSVVDVGVVPERAAAMGEGREARLMRYREKRKNRRFEKTIRYASRKAYAETRPRIKGRFAKRADHDADDADADADDPAAVPSSYMLDFGYGVVPSF*
Oryza sativa	OsCOL-J	LOC_Os03g50310.1	MASAAAATGAALGARTARACDGCMRRRARWHCPADDAFLCQACDASVHSANPLARRHHRVRLPSASSSPASSPRSAAAPRAGSDDPDAPAWLHGLKRRPRTPRTKPGGGGKHDASAATVAAAAASAVPDLEAEESGIVGDTDHDVGEEDDEDLLYRVPVFDPMLAELYNPVAADDEEQQIEQKPAARVVPFSEPSPEFASGSVEADGLSGFDVPDMELASFAADMESLLMGVDEGFDDLGFLDDEKPHVKLDLDMDMDFASISPAPAPEREERKRKRPEMILKLDYEGVIDSWARDGASPWFHGERPRFDPSESWPDFPAGSRGGLGAAVTAVTGGEREARVSRYREKRRTRLFAKKIRYEVRKLNAEKRPRMKGRFVKRAAALPPLPLPRHQHPPPPP…
Oryza sativa	OsCOL-C	LOC_Os04g42020.1	MEGDDKSAVVGGAYWGLAARACDACGGEAARLFCRADAAFLCAGCDARAHGPGSRHARVWLCEVCEHAPAAVTCRADAAALCAACDADIHSANPLARRHERLPVAPFFGALADAPKPGSGAHGGDAAAADDDGSNDAEAASWLLPEPDHGQKDGAVGATDELYADSDPYLDLDFARSMDDIKAIGVQNGPPELDITGGKLFYSDHSMNHSVSSSEAAVVPDAAAGGGAPMPVVSRGREREARLMRYREKRKSRRFEKTIRYASRKAYAETRPRIKGRFAKRTKGGAGADADADADADGEDEEMYSSAAAAVAALMAPGGSDADYGVDGVVPTF*
Oryza sativa	OsCOL-F	LOC_Os02g08150.1	MEMELGLGRYWGVGRRRCGACAVAPAAVHCRTCDGDGGGGGYLCAGCDAEHGRAGHERVWVCEVCELAPAAVTCKADAAALCAACDSDIHDANPLARRHERVPVHPIGSSAAPPPDALLLGGENDAAAAVDGGGGGKEVKLDFLFADFMDPYLGGSPELARFPHADSVVPNHNGSAGPAMELGFAGGGGAAVKPSYSSYTAASLGNSGSSSEVGLVPDAICGGGGGGIIELDFAQSKAAYLPYASTPSHSMSSSMDMGVAAPEMSDCAAAAAGRAYAAEGRAARLMRYREKRKNRRFEKTIRYASRKAYAETRPRVKGRFAKRADDHDAAAPPPQIMLDFAGYGVVPTF*
Oryza sativa	OsCOL-B	LOC_Os09g06464.1	MLKLEPEFPGLPQRCDSCRSAPCAFYCLADSAALCATCDADVHSVNPLARRHRRVPMGVVAAPGAGGAFVVRPAGGVNSSWPIREGRRCDYDDDDADAAGEEDEEATSWLLFDPLKDSSDQGLPPFGDALVADFLNLGGGAGEKEDASSSKDCSSSHGKSSEGSHEFAVPGEPVPERQGFGAVSMDITDYDASNFRRGYSFGASLGHSVSMSSLENMSTVPDCGVPDITTSYLRSSKSTIDLFTAAAGSPVAAHSIMSPPQFMGAIDREARVHRYREKRKTRRFEKTIRYASRKAYAETRPRIKGRFAKRSDTDLEVDQYFSTTADSSCGVVPTF*
Oryza sativa	OsCOL-G	LOC_Os08g15050.1	MMASDGSASPASCGGAACGVCGGAATVYCAADAAALCVPCDAAVHAANPLASRHDRVPLAVAMAAASSGVYDHLFAPDDDAASSWAAAAAAGAAVQGQGQGSPNDSSSSFTNDSAGGGGGGGAERSLFDLLSDVDIMSCGGGGLASSFDGAAAPPLWLHPGQLAALTPWSPADSVVVPTSAAGAVAAAAAAREERVRRYREKRKNRKFQKTIRYASRKAYAEARPRIKGRFVKRATTAAASSSSDDDSTAAAGVSGAGGAGAAATKEAKFWLSFSDDGRADGVGFYMDSTTAATAAYGVVPTF*
Oryza sativa	OsCOL-M	LOC_Os06g19444.1	MGALCDFCGEQRSMVYCRSDAASLCLSCDRNVHSANALSRRHTRTLLCDRCASQPAMVRCLVENASLCQNCDWNGHSAGSSAAGHKRQTINCYSGCPSSSELSKIWTFVSDIPNVAPEPNCEQGISMMSISDSGVSNQDNAAGDSSLLDIASATLMSDLGTAGKPKSLIGSSSEAGVNLLPLATDQMAGSVDSTSAKVPYTADQDMFSKDSIYEDFCVDDVDLSFENYEELFGTSHIQTEQLFDDAGIDSYFESKEIPSGNSDEQPKLMQPVTSNAVSADSGMSIPGAKGDSSLCIPVRQARSSISLSFSGLTGESSAGDYQDCGVSPVLLMGEPPWHPPGPEGSFAGATRDDAITRYKEKKKRRKFDKKIRYASRKARADVRKRVKGRFVKAGEAYDY…
Oryza sativa	OsCOL-A	LOC_Os06g16370.1	MNYNFGGNVFDQEVGVGGEGGGGGEGSGCPWARPCDGCRAAPSVVYCRADAAYLCASCDARVHAANRVASRHERVRVCEACERAPAALACRADAAALCVACDVQVHSANPLPAITIPATSVLAEAVVATATVLGDKDEEVDSWLLLSKDSDNNNNNNNNNDNDNNDNNNSNSSNNGMYFGEVDEYFDLVGYNSYYDNRIENNQDRQYGMHEQQEQQQQQQEMQKEFAEKEGSECVVPSQITMLSEQQHSGYGVVGADQAASMTAGVSAYTDSISNSISFSSMEAGIVPDSTVIDMPNSRILTPAGAINLFSGPSLQMSLHFSSMDREARVLRYREKKKARKFEKTIRYETRKAYAEARPRIKGRFAKRSDVQIEVDQMFSTAALSDGSYGTVPWF*
Oryza sativa	OsCOL-N	LOC_Os02g49230.2	MLISHPMLSNSSGSFHGLYQYTYISPTLTKEWKQTHHYPGRIPLNSTVEQKARKVAVLVALSASGSAPVLYRTMDALCDFCREQRSMVYCRSDAASLCLSCDRNVHSANALSRRHTRTLLCDRCVGQPAAVRCLEENTSLCQNCDWNGHGAASSAAGHKRQTINCYSGCPSSAELSRIWSFSMDIPTVAAEPNCEEGINMMSINDNDVNNHCGAPEDGRLLDIASTALMSDLPTGDKFKPLIGSSSGDGMNLLPLNSDQPAEPVSTTPKAPCVTDKDMFNDGSVYGDFCVDDADLTFENYEELFGTSHVQTEQLFDDAGIDSYFEMKDVPADESNEQPKPVQPECSNVASVDSGMSNPAARADSSHCIPGRQAISNISLSFSGLTGESSAGYFQDCGVS…
Oryza sativa	OsBBX23	LOC_Os07g47140.1	MARDDDPAKKLAVDGGVAAAARCCDFCGGLPAVVYCRADSARLCLPCDRHVHAANTVSTRHARAPLCSACRAAPAAAFHRGDGFLCSSCDFDERLRRGSIGGGGDELPLDDRAAVEGYTGCPSIGELAAILGVVGGDSDKPADDGWWSASWEEEAPQVLSLDDIIVPTTSCHGLRPLLTPPSPENQSSPDNGELDGEVVRQLGELARSEAAAQATFVAGDQLASWASPEFTSGHGDFGIEAASTTVPSCENETWIMSTDCTDPTDASKTDIAREEAPASSSAEPCLSSLVEISEICRSMSYSGSGIDNGGHDPSTLAIMPTQALPKKGVYDIAYPDRGTVISRYKEKRKNRRFDKQIRYESRKARADGRLRIKGRFAKSN*
Oryza sativa	OsCOL-O	LOC_Os08g42440.1	MKDGGGGGGRGQQQQWPCDYCGEAAAALHCRADAARLCVACDRHVHAANALSRKHVRAPLCAACAARPAAARVASASAPAFLCADCDTGCGGDDGAALRVPVEGFSGCPAAAELAASWGLDLPGGCGGEEEEADDAFFSALDYSMLAVDPVLRDLYVPCDPPEVVVAGGGRRLKGEALGHQLAEMARREAETAHPHTQPHSDLSPRTPRRTSAAASGRLQEKQAPPPLPHAAATAAPLPYTSLLMMAPANCTELMENNRVGDEDENVLWESTAPSVPPTQIWDFNLGKSRDHNENSALEVGFGSNNGGFMIKSYNDMLKEISSGTTKDLEDIYDSRYFAAAEDIMSTNVCQLSSKNPSTRSNKRKASSCASTIDGPTTSTSHVPAASGALGGSSNDRGS…
Oryza sativa	OsBBX28	LOC_Os09g33550.1	MTWRSCDYCGEAAAALHCRADAARLCVACDRHVHGANALSRRHVRAPLCARCEARPAAARVAAVAGAGGCGGGGEARFLCAGCADDDGAEAARVPVVGFSGCPGAAELAASWGLDLGGGGGRDEFEEDPFFPEAGYPMLAADRVLRDMYVPCDPPPEVAAGGRGRRLKGDSLCHQLAELARREMESAPAQANSGSISPSARRGSAAAIRHEAAAAAAAQRATLPYKSTPVTEAAGCGDVGNGEQFTDDNELVWQRTAPSDPPCQIWDFNLGKSRDHDEHSALELHFGPKDGGFMIKSYNDMIEEVSSSSRKDLQYIYDSTYSFATEDIVSANIYQLTPKQLSTATSGNRRHKNEQHGLTNDGPSSSRIVDVDRTLNSSPEEVAAVLAGENCITDQTVTG…
Oryza sativa	OsCOL-P	LOC_Os03g22770.1	MGQDEVEVGAEKKDQELPEVEVVEEEEEEGSKKAAAGCDYCGDAAAVVYCRADAARLCLPCDRHVHGANGVCSRHARAPLCAACAAAGAVFRRGAGGFLCSNCDFSRHRHGGERDPAAPLHDRSTVHPYTGCPSALDLAALLGISYSDKAAAATAAAGGDDGGWWAIWEEPQVLSLEDLIVPTTSCHGFEPLLTPSSPKIQNSPDGKVNEEVIRQLTELANSDGGGAQIWAHREAAQAGDHQLPSWGTTTQHNTGHGNFGTANSNEVATMPTPGYENGGWDNSDYPALNDPCKVEFTYEQPPASSAEACISSFVQMSELCPSMSNGSSMEETHQTNPGNGTPMQVLPKMPEFVPCPDRNLVISRYKEKRKTRRFDRQVRYESRKARADSRLRIKGRFAK…
Physcomitrella patens	PpaCOL-01	Pp3c8_1870V3.1.p	MARPKSTAHTNMATAMAIAGRASRACDGCGSQGARWYCEADNAYLCSRCDRSVHSANALASRHERVRLNPHGTVSQVPKKALVDTSGADGNDAHKPHHPRSTHTHFLPSRKRSRLCQRPNPHLQHAADISNPEHRRGKMKTESRNPGESHEVPNFITINIQESPLSFAHDSATGISMAEFCKGRATATAAMYVGVEDAYEELSSGDSGPDFLVPNGYTEDFDSAIGAPTEYHQNAGSPLDSGNGDEDSDNSHEMACVGDGLQLCGSDERYEGYPLEFSDIVGLGNGDAFEEDCENTSGFVDECCEVNGGGLGNGMECSLQAKMSLEQQKGFSFSKDFYYEVNQECIVPDSYDLIRKEVADVLRCSLEGEPMKHTPSLLQLNYEDVLSAWSDRCLWTDGK…
Physcomitrella patens	PpaCOL-02	Pp3c19_2450V3.1.p	MATSVVNSSAATAVAFSVCTARTCDVCANKNAQWFCSADDAYLCTACDTQVHSANALSRRHERIHLPAHGMRTQSHATGFQVPAEGQCGAYIMKRLHPHPEQVLPSRKRSRVSKPYSHHLRKLTRMVSKDLIKSEDLVAINAEAKLFDFLNTDEVLHGGNQEVPSLSIVMGADAACSPDIDLLSSDYKFQGNDHSASADSFAAFFKGKAAPSQTLFDDSDQFLVPDAFNFRFDVEISDPSTTPADAIIGLSSEAFFHSGDIPGLDGFESFVPDLSVPGNFGLNLDQELHNGVQAPSQPTEPASLGCKRNLAAPDHTTAGPFAKFFAQKPKSESQELISHDEIKREAKEMLKCCREGDGDAQMVPTLKLNLEDVLAAWSDKGEPWISSDESTSSGSDVGL…
Physcomitrella patens	PpaCOL-03	Pp3c7_25600V3.1.p	MPKSCDACHISSAVVYCRADAAYLCAGCDGKVHGANKLASRHERVWMCEVCEVAVAVVTCKADAASLCVSCDTDIHSANPLAQRHERVPVQPLFDCASSAREAHISVPFPESECHETLKGVEDSCVAEAGSWLLPHPKIPTNAIIRGSAAADEAPDSPFRARPFSPKLKKQKVDLAADIFSDVDPFLELDDATVTGIQPDSLVPVHIPEGSEDSPSLAHSMEPSFTTDFHLSEKSGYSFGTSTLTHSISCSSVDAAVVPDSSLSDISTPYPLDSQGAQELSGTRMPQQVSGPIDTVDREARVMRYKEKRQKRKFEKTIRYASRKAYAESRPRIKGRFAKRTDSDVEQLFSSCSMDSSFGVVPSF*
Physcomitrella patens	PpaCOL-04	Pp3c22_5440V3.1.p	MATKVANSSVAIAMAFAGRAVRACDVCAKKNAHWFCSADDAYLCTACDTQVHSANALSLRHERVRLSPNGTPMLSLAKESKVPDEAGCGIHRMKKLHPAPKQVQPARKRSKVTKPYSHHLRKLTRMVSKDMMKSEDSVAVKAELELFDFLDTDEFLNNGNQEVPSLSTVMDPDSPCSSDYDLLSSDYEIQESDHLASADSFASYFKGKAAHSQTFSDDSDQFLVPDAFDFCLNVDMPVATTTPADANIDLSGEAFFLPGDIPGLDGFESFVPEMGLTDDFSLTFDLALQNGLEAPIEATEPAKFEYKPNPAEPDHITAGPFAKFFAQKPKAESQELISPEQVKREAMEMLKCCREGDHEGLNMPSLKLNMKDILAEWSNRGEPWISSDDSISSGSDVGL…
Physcomitrella patens	PpaCOL-05	Pp3c2_35540V3.1.p	MTTRTACKSIVTAMAIAGQASRACDVCMNKSARWYCGADRAYLCEKCDIQVHSANALAQRHERVPLTPNAESTILARKDSPDTKNAKEILLRKPTMSKKLQAPPVNVLPSRKRFRTCRLHPFRQAKHSPGAKHAPNQLEEGDAKMKEDLLMFSETFETENFLVDVTQKVPSLIVVMQDSSPSSSELDVCSDFFQELRSDSQEVRSSPWSDSLAAFFKGKAAQEDCFPDDDTSDQFFLPDAFDDGINICCDMDGNISVAGDACFISNDIPGLSGFEDFGSREFVGDSLSFDFAFHDTLPRAFEGVGADTSEMGGISSKYNLVGAENDQFRTGPFVKFFSKIPRNEKKMHLTPENIKKEAKEILLCCREGLSEVNLGLAPTLRLNYEDVITAWSDRGEPWF…
Physcomitrella patens	PpaCOL-06	Pp3c11_6370V3.1.p	MPKSCDACQASSAVVYCRADAAYLCLGCDGKVHGANKLASRHERLWMCEVCEVAAAVVTCKADAASLCVSCDTDIHSANPLAQRHERVPVQPLFDCVSQFRGTHFSVLAPKNECNNNLLKGDEDPAVAEAVSWLLPHPKTLSSAILRGIAAADEAPAFPFRERPFSPKLKKLKVEQAADIYSDVDPFLVLDGGNGTGFQPDSMVPVHIPEGPDDSPSLANSTAPSSAINFRASQKSGCSYGTSTLTHSMSCSSVDAAVVPDSSLSDISTPYSKALDSQDSQDLSGALVPHQASKPIDTVDREARVMRYKEKRQKRKFEKTIRYASRKAYAESRPRIKGRFTKRTDSDVEQMFSSCTADSGFGVVPSSC*
Physcomitrella patens	PpaCOL-07	Pp3c7_23900V3.1.p	MATKVASRSMTTAIAIAGRASRACDVCANKSARWYCGADTAYLCDRCDTQVHSANALAKRHERVRLTVSGVPMKSSRKVTVTMADHDEDSEMPRKQSSLKKCHSAPVQVMSSRKRSRTSRPHPLKRRASEAKPTSKVSKVEDVKVKEELLTFSDIFDTEDFLVDDTQEVPAFITVAQDSSPSSSEFDLSSPELSPEFRSDFYGVCSPSEDSFAAYFKGKAAHNDFSDDVMADQFVVPDGVFDNCLDSGVNICCDVDSSISIAGDACFIPGDIPGLDGYEDDYSLCFHLALRDASPDSFGEDSAATATATVVHPTNNAVSVEADQFGNGPFAKFFAKKPKGEKVLLSPENIKSEAKEILRCSLEGLSEEDLRTAPTLRLNYEDVLTAWSDRGEPWVNPEN…
Physcomitrella patens	PpaCOL-08	Pp3c4_7080V3.1.p	MAGGGGIKGAVNNNVATAMAIAGRDSRACDVCGLHRARWYCSVDNAHLCRRCDQNVHSANALALHHERVRLDLQGNALHTPRKALKGNTSAPQNSLKSAAQMDHAAPSRKSFRQSRRPNTDASPPNSHKINRRGKEKSDSSHEVPNFVTVNIHESPFSFTHDSATAMSIAEYCKGRAAAAAAMAADVDTNEELSSGDSDQYLVPNGYLDDFESATVPTPGCRQQGCDPSDDAASNDALDDGEGKDQYDSGAFDQTNGLEFKRGSDQDRINEKYRLGFSEVVGMRDADDFEGESGYTEGEGEVEDEAYDQSCAYGDPERQRVSPFVKDLKSEYDVLDRLDLIKREVAAVLRCSLEAQEKKSAPPPLLRLNFDDVLSAWSDRSLWTDGRRPQTVPDDSSEA…
Physcomitrella patens	PpaCOL-09	Pp3c1_950V3.1.p	MTTKGASRSAATAMAIAGRASRACDVCASKSARWYCGADRAYLCDKCDTQVHSANALARRHERHRLTPSGVAMQPARKPAADLMKDKTFSQRKHTISKKTHASPVQVLPPRKRSRTSRPHPHRQAQHITEATPASKLHNAKDVEVEDEFLTVTDAFDTEDFLVDDTQEVPSLITVAQDSSPSSSELDLSSDFSPELNSDAQGGSSSPSSDSFVAYFKGKAAQDDCFSDDVMSDQFLVPDAFDDGINICCDMDGNISLAGDACFISGDIPGLDGFEDFGSRELSNNTYSFDLALRDSLPGAFEGDGAATSDARGTSLKQNVVGVENDQFSTGPFANFFAKNRKSETVHSSPENIKNEAKEILRCCLEGLTEEDMRTVPSLRLNYEDVITAWSDRGEPWVN…
Physcomitrella patens	PpaCOL-10	Pp3c12_21300V3.1.p	MPGGGVKDAATNSVATAMAIAGRASRACDVCGSQRARWYCNADNAYLCYRCDQNVHSANALALRHERVRLNSQGNISSQSPRKALVVDTSARKHSRNHTAHAAQSPPSRKRSRLSRRPNPHVSSPVDTLFKPHKASHRGSKVKSESSHEVPNFVTVNIQESSFSFTHDSATVMSMAEYCKGRAAAAAAAAMSMSVDVDTYEELSSGDSDQFLVPTGYLDDFESAAVAPVEDGSSPSEDAEDAPGYEENHHDITDAVDLRDGLELEGGSDDAYRLDFSDIVALREGDEDAFEGDYGETEGDAFEGECGDTEGDGEVEAAASNEQSCVDGFPEEQPNCVVPFTKEYLYKVKSENSVRDGFALIKKEVAAVLRCSLEGEEAKPAAPSLLRLNFDDVLSAWSD…
Physcomitrella patens	PpaCOL-11	Pp3c2_31580V3.1.p	MPKPCDACHVSSAAVFCRADAAYLCVGCDGKVHGANKLASRHERVWMCEVCEVAPAVVTCKADAASLCVACDTDIHSANPLAQRHERVPVTPLFESASPLRGPDFCVLVSENGCHDLLKGCEDASVVEAVSWLLPHPKISTNSIIRGSAAADEMGSSPFHDRPFSPKPKKQKVELPADIFSDVDPFLDLDDATVTGIQPDSLVPVHMPECSEDTDSLAHSMDPSFTKFPLSAKSGYSYGTSTLTQSISCSSLDAAVVPDSSLSDISTPYLDSQSSQDMSARLPHQTGGPIDTVDREARVLRYKEKRQKRKFEKTIRYASRKAYAESRPRIKGRFAKRTDSDMEQFGSVDSSFGVVPSF*
Physcomitrella patens	PpaCOL-12	Pp3c18_13350V3.1.p	MATKVANNSVAIAMAFAGRSARACDVCATKGAHWFCAADDAYLCTACDTQVHSANALSLRHERVRLSPNGTPLKSKASKEEERCGDHHHKSKKQHPSPAQVLPSRKRPRTSRPYSQHLKRLTQISSQMVHKVVKSEDNSFAAKAELESFDFLETDEFLNDGNQEVPSLSPAAEQESSPCSSDFETLSFDYEFQAGDHSASADSFSGFFKGKAAQTHNVLDDGDQFLVPDTFNFTLDAEMPDSTAAVPADSNIDLAGDAFFFPGDIPGLDGFESFVPDMNISDDFSMTFNLALQNGVEAFEGDAVATTGSALEACQLGPEPDRFITGPFARFFAQKMKAKLSEPMCAERIKSEAKEMLRCCREGEDEAQRVPTLQLNLADVLTAWSNRGEPWIDYRMPQL…
Physcomitrella patens	PpaCOL-13	Pp3c3_35020V3.1.p	MAGVKGAAHANVAMAMAIAGRASRACDVCGSQRARWYCEADNAHLCNRCDQSVHSANALALRHERVRLNPQDCTTQPLKKVVVDTLDASNKSRKSHHPRPTDKHSLPSRKRSRLSRRPNPHLRPPTSTSKSQHRRGKVKSEGRGAEDSHEVPNFITVNIQESPVSFAHDSATAMSMAEFCKERATAAASVYVDVEDAYEEISSGDTGPDFLVPNGYMDDFESAIGAPIGCHEDARSPFDSGNGAMDMNKSHDIMFMRNDLELCGSDEQYEDYPLDFSDIVGLRDGDAFEGDCGDTSELVDEVGEENKDEDGDGDGDGDGDGFECSLDARAQSNVCEDQGLVSYTQDFPYKVKQEYTVPDSYDLIKKEVAAVLRCSLQGEEVKPAPSLLRLNYEDIMSAW…
Physcomitrella patens	PpaCOL-14	Pp3c6_14410V3.1.p	METMCDFCGEGQATVYCRADSALLCLSCDRHVHSANALSQRHSRTLLCHGCNIRPAVVRCTTCQSCFCQTCDDDTHNSSVISAQHQRHVLECFTGCPSATELAALWACDDRSDVGATIASDSPRGLNSQWGGISGSTPTRSTAVRENQMSRALRVESSSGIAGVINMSSVVPPPLAKSSVLTSNPEVGQQEQVSAEKGISQQLQVLQVQDLSRPSPASLSDQQAKRQCMETQTSIQKQQESEQCSPIPVRVHSDQQSAQNSQGESSTVVGDGQSMKLEIGPNDIVNQGGTDSFWRSNALTQATQMWGQNMQDLGVCGDVADPCDDFSMADVDLFFDNYEEMFSSGTAPSGSTFEEMSPRRSSLGQDAANGSNEHARMQSIPEAELFKPINQGTASTAND…
Physcomitrella patens	PpaCOL-15	Pp3c14_11960V3.1.p	MFTMPAACEFCSEACATVHCRADSARLCLTCDRHVHGANALSKRHPRTLLCHSCNVRPAVVRCSSCHSSFCETCDDNKHKFALGTDQHQRHSFQCFTGCPSATELAILWASQANEPRKRAGDMLTSSSSKEGVQYSLESRNGAVAPNPSARSGARGSWSVDTQRMDDNSKIDANMSGSGPPPPLKKLVSTITTQELGHGREVFQQLEKLRAQDPAPSTKSKIPVSLYKSHPSKIVFEKQELLDHHAVPVREHSDHEPAQSSLPVVNKANKGSVEAQAVKLEVEANDNQGGTDAFWRSIPSNQTNQIWGQNMQDIGMCEEDERDLCSGFNISDVNLSFGNYEDIFSSTQDPTAATFPGCVPMNEATTNSSQMQSIPESDILRPLTGNDQSNFQDELKGLA…
Physcomitrella patens	PpaCOL-16	Pp3c5_12180V3.1.p	METTCDFCGEGQATVYCRADSALLCLSCDQHVHSANALSQRHSRTLLCHGCNMRPAGVRCTTCQNCFCQTCDDNTHSPSMMSAQHQRHVLECFTGCPSASELAALWACDNCSDVGGPISSVFSRGLNSKWAEIAGSSATRSTVARENQMGGAQRMDSSSGVAAVGVTNISSAAPPLLAKSAVLPSTSAVARQQEQGCIEKEISQQLQVLQVQDLARTSSASLPVQQAKRQCVNTQTSSQTQQESEQCSPMPVRRHSDQQPAQNSGVSGGESSMGVDDGQMMKLEDGPNDLVNQGGPDPFWRSNALTQATQMWGQNMQDLGVCGEVSDPCDAFSMADVDLFFDNYEDMFSSGSGPSRSSFEEISPRCSSIGQDSANASNDHARMQSIPEAELFKPINQDA…
Picea abies	PabCOL-01	MA_7292g0010	MVKEEDCKVPKEAGIVKEFQAWTMPKPCNVCRIASASLYCRADSAYLCSGCDVKVHGANKLASRHERVWLCEVCEQAPAAVTCKADAASLCVSCDADIHSANPLARRHDRVPIAASWLLPNPKSSAEGAKNCDDGGSCFGVDAGPPVNKAAGGYFSVVDLFPDVDPYLDLDYASPLEATGGTDSVVPVQSNVSSQDGAVSTPSDCFDTEKVTYSYTTTTSLSHSVSSSSLDVGVVPDATLSDMSRPLNRGVFELANPGVMNVGIQYVQLDREARVLRYKEKRKNRKFEKTIRYASRKAYAETRPRIKGRFAKRVDADVAQMYTSAELSYGLVPSF
Picea abies	PabCOL-02	MA_54929g0010	MVKEEDKDWHTVEDLHRGSHVDHKEFLRGIGGWRMSMPKLCDVCQVSNSVLYCRAHTAQLCLVCDVKIHGGSKASLCHERVWVCEVCEQAPAVVTCKADAAALCVSCDTDIHSANPLASRHERAPVIPFYECPNMPNNNTATNANNDNLDCNVLLNEDGGGDDPLKHDYVDDDYDDYDDDENDHNNLLNHQEEDNDAEICCAEEAATASWLIPEANRNNLTNINGGNSEGEDKMVKDKLKFKAYMQSIDFLQDVENYVDLEYLGTTTTITTPTTPTAHMGADSMVPVHTPEVIEHSSTKVSVETARSLDVDAASKCNYVYRTTSLNHCVSSSSIDVGIVPDSNTTTDISTPYHDPRGVFEIPPRVVHPGGHVEVMGREARVLRYREKRKNRRFEKTIRY…
Picea abies	PabCOL-03	MA_10192193g0020	MATGVGGRAARPCDACAQQRAQWYCSADDAHLCNACDTQVHTANTVACRHERVSLSTTTTAVPFPGAPLACWSSSWLRKRSLSGQRHGRSNPNGERPLGSTPATDAVLEDDADKEEEPLSWLWSSDEVDTPLSWLCNHHVKSEASEDVGYVKTELEPEGLLDLNFDFCLVNEREMEKMKVHEESKVHLRLNYEEVVSAWSDRGSPWAQAHPVMNPLDDTISDLAGDGGSSVFGLVPDLTSLGCGQSGREHVIGQVLVMIHGGDGQRPRAGGREACVMRYREKRQSRLFYKKIRYHVRKLNAENRPRMKGRFVKRTADASYESLAL
Populus trichocarpa	PtrCOL-01	Potri.015G054600.1	MISGRKAANAMGSKTARACDSCLRKRARWFCVADDAFLCQACDASVHSANQLASRHQRVRLETASSYRISSSLNTDQDYSPPAWHQGFTRKARTPRHNSNKSLLVQQLLKDDREKVLNPLPLVPEIGSEEEPNMAPDENEDDQLLCRVPVFDPFAAKMCDIVTSEDENMVVEVYGQEGACGLDNLPGFLPSDMDLAEFAADVENLLGREADEEYHDTKDLELLDCSKGEDEGQFCFADKVVKMKDEQEMETIIDCHFDQDFNMARESLLGWNFDYETLVDGDEEVEEKKVPVPETEMMNSTGYKEMKRNVSLRLDYESVIIAWANQGCPWTTGSRPELNPDDSWTDSMGACPKDVNNPYGGLGSHTRGGDGEREARVMRYKEKRRTRLFSKKIRYEVRK…
Populus trichocarpa	PtrCOL-02	Potri.008G120400.1	MICIKSSANAVGGKTARACDSCIKKRARWYCAADDAFLCQACDSSVHSANPLARRHERVRLKTASLKSLDLCSKENSVPSWHGGFTRKARTPRHGKPVSQSKIAETIRNIPIPLVPEVGSDEISHEDNEEEHLLYRVPIFDPFVADLCASTTISNEAGAIVPAGGNDGTDQRVADSNGVESKILIGAIERRDVESLPGFLPSDMDLAEFAADMESLLGRGLENESFGMEELGLMDCKEEKEFEVKGFPLWNGKVKVEDEENASVERKAVRKCYAGIETDMAKDPIFELSFDYNSSATCGEEDEKVGIEEGDLKNTRGEYEDDDGAKRKILLSLDYEAVMTAWASQGSPWTNGNRPDFDPDECWPDCMGICGAQLHHPYGDMISGLGAHPAMVDGGREAR…
Populus trichocarpa	PtrCOL-03	Potri.006G267700.1	MASKLCDSCKSATATLFCRADSAFLCVSCDSKIHAANKLASRHARVWVCEVCEQAPAHVTCKADAAALCVTCDRDIHSANPLAQRHERVPVTPFFDSSSAAHGGGAAVNFLEYRYLDDVNGGDDVSREEAEAESWLLPNPGGGNTKGVDSLDLNTGQYVFGAEMHPYLDLDRYVDQKVEVEVQEQNSSGTTDGVVPVQSNKLGFQAPALVNDNCCFELDFSAGSKTFAGGYGYNSLSHSVSSSSLDVGVVPDGSTLTDISNPYSRSVSNGMESANQTVQLSAVDREARVLRYREKRKNRKFEKTIRYASRKAYAETRPRIKGRFAKRTDSGVEVDRSSIYGFGVVPSF*
Populus trichocarpa	PtrCOL-04	Potri.018G013800.1	MASKLCDSCKSATATLFCRADSAFLCISCDSKIHAANKLASRHARVSVCEVCEQAPAHFTCKADAAALCVTCDRDIHSANPLASRHERVPITPFFDSSSTVHGGGEAVNLLEDRYFDEVDGGRGDVSREEAEAESWLLPNPGGGTTKGVDSMDLNTGQYVFGSEMDPYLDLDPYVDPKVEVQEQNSSGTTDGVVPVQSNKLGFQSPALVNDHCCYELDFSTGSKSFGGGYGYNSLSQSVSSSSLDVGVVPDGSGSTLTDISNPYCSRSVCNGMESANQTVQLSAVDREARVLRYREKRKNRKFEKTIRYASRKAYAETRPRIKGRFAKRTDTEVEVDRSSLYGFGVVPSF*
Populus trichocarpa	PtrCOL-05	Potri.006G173600.1	MGIEVESLKNLTGGWSVAAKRCDSCKTAAAAAFCRADSAFLCLNCDTKIHHSGVNSKIMSRHERVWMCEVCEQAPAAVTCKADAAALCVTCDADIHSANPLARRHERVPVEPFYDSAESIVKTSSAFNFLVPGDQNGVSAYDHNDEIEGVSWLLHGNHTTHDLNTKINIENPVVKTGDMFFCEMDPFLDFEYQNSMDGRYKQSHGGGGAGADSVVPVQNKPAPLPVIDHKNCFDIDFCRSKLTSFSSYPSQSLSHSVSSSSLDVGVVPDGNSMSDISYPFGRSMNTYTDPSMPISGSTTNQAAAQLAGIDREARVLRYREKRKNRKFEKTIRYASRKAYAETRPRIKGRFAKRTEMESDMDTLYNSPSSVPFLADTHYGVVPSF*
Populus trichocarpa	PtrCOL-06	Potri.010G125100.1	MICNKSLANAVGGRTARACDSCIKKRASWYCAADDAFLCQACDSSVHSANLLARRHERVRLKSASLKSSDAGSKDNSMPSWHGGFTRKARTPRHGKPVSRSKIEETTRNIPIPLVPEVGSDEISLEDNEEEHLLYRVPIFDPFAAELCTSTTVSNEAGAVVPAGGTDTDQRAADSSGTESKVLLGGSEGKDVESLHGFLPSDMDLAEFAADMESLLGRGLENESFGMEELGLMDCKEENELGVKGYPLGNGKVKVEEEEDAGMEEKAVRECHADIEIDIAKDPPFELSFDYDSPATCVEEDEKVGIEEGDLKNSDGEYEDDGGAKKKRRTLLSLDYEAVMTAWASQGSPWTNGYRPDFDADECWPDADCMGICGAQLHHPYGDVSGLGAHPAALVDGGR…
Populus trichocarpa	PtrCOL-07	Potri.T016900.1	MLKQESSGGGGGDNRARVCDTCRAAPCTVYCRADSAYLCAGCDARVHAANRVASRHERVSVCEACERAPAALLCKADAASLCTACDADIHSANPLARRHQRVPILPISGCLHGSPVGPAAGETEDRFTTQEGEETISEEEEDEAASWLLLNPVKNSKNQNNNGFLFGGEVDEYLDLVEYNSCTENQCSDQYNQQHYCVPPKSYGGDRAVPIQYGEGKDHQQQRQYHNFQLGLEYEPSKAACSYNGSISQSVSMSSMDVGVVPESTMSEISISQHRPPKGTMELFSSTAIQMPSQLSPMDREARVLRYREKKKTRKFEKTIRYASRKAYAETRPRIKGRFAKRKDVEVEDDQMFSSTLMAETGYGIVPSF*
Populus trichocarpa	PtrCOL-08	Potri.017G107500.1	MPRVTSLILSSPLVFFLQVSLILATNAHSLSYIAKDSITEIGIGREREEVMLKEESGGSGSGGVVNNWARVCDTCRAAACTVYCRADSAYLCAGCDARVHAANRVASRHERVRVCEACERAPAALLCKADAASLCTACDADIHSANPLARRHQRVPILPISGYLYGTQVGPAAGETEDQFMTQEGEETIGEEDEDEAASWLLLNPAKNSNNQNNNGFLFGGEVDEYLDIVEYNSCAENQYSDQYNQQHYSVPPKSCGGDSVVPIQYGEGKDHQQQQQQQHHNFQLGLEYEPAKAAYSYDGSVSQGVSMSSMDVGVVPESAMSEISISHQSAPRGTIDLFSSPPIQMPSQLSPMEREARVLRYREKKKARKFEKTIRYASRKAYAETRPRIKGRFAKRTD…
Populus trichocarpa	PtrCOL-09	Potri.014G170600.1	MGYVCDFCGEQRSMVYCRSDAASLCLSCDRNVHSANALSKRHSRTLLCERCNSQPALVRCAEERISLCQNCDWIGHGTSTSASTHRRQTINSYSGCPSASELSSIWSFVLDFPSRGESTCEQELGLMSIAENSTTDSWGPTENTIGQNASGVVEVNDRREIAKSGVWLGSSSIPESSSVPNNLDQTTRSANTSLPKLCCPGTKCPAPYEDADLYEDFNMDEMDLSLENYEELFGVTLNNSEELLENGGIDSLFGTKDMSGADSSCQGAVAAEGSSVGVVNAVQPASSNAASADSMMSNKTEPILCFTEKQGHSSLSFSGLNVESSAADYQDCGASSMLLMGEPPWCPPCPESPFSSANRSDAVMRYKEKKKTRMFEKKVRYASRKARADVRRRVKGRFV…
Populus trichocarpa	PtrCOL-10	Potri.007G121200.1	MESVCDFCGVEKAVVYCKPDSAKLCVHCDGCVHSANFLSRRHRRSLLCDKCSSLPAVARCFDEKLSICQGCDCSANGCSSLGHQLRALNCYTGCYSLAEFSKIWSSVLEGSSSGGFDSGWDSLNSAPINENCISSCLEQRDNEGDQVSMFPEVTNLPKDIGLPDGEDLCEGLNLDDIPLDFENSDEIFSCSETQSKYQFGDVGKDCMLMEKNLSVTGSNGFPAVSGQVHSSMSLPLSNIIGESSAADYQDCGLSPLFLTGESPWESHLDASSPQARDKAKMRYNEKKKTRTFSKQIRYASRKARADTRKRVKGRFVKAGEAYDYDPLLSSNF*
Populus trichocarpa	PtrCOL-11	Potri.003G166000.1	MVTHNSKTKETVPCDFCSEQTAVLYCRADSAKLCLFCDQHVHSANLLSRKHVRAQICDNCNSELVSVRCATDNLVLCQECDWDAHGSCSVSASHDRTIIEGFSGCPTALDLASIWGFDLEEKKQEPFQDLMVPNENSNNGNRNVDNVMVFGNVSKSPSCGKYKHVIYKQLVELLKRDLMGGGGGGGEGGGGGDDEGGDFGDGEGCDFGGGDGREGENLVPETQSRSAWREGVGFGNGNGNGNGGRFGNDNVGGGGSDGNVRGEQLLHEQMPFTSLLMLPTEVGVKSNGKLIGEDIMWDSNANAHGTQIWDFHLGQLRSHDESGQLEIEYGANDAGFVIKNFSEPMKETSLTNTKMLGNMYQMNCSIVHDDMASFNNNLNNNLTSSQGPATSESNNLPIA…
Populus trichocarpa	PtrCOL-12	Potri.T094400.1	MGIEVESLKNLTGGWSVAAKRCDSCKTAAAAAFCRADSAFLCLNCDTKIHHSQVNSKIMSRHERVWMCEVCEQAPAAVTCKADAAALCVTCDADIHSANPLARRHERVPIEPFYNSAESIVKTSTAFNILIPGENGVSGYDQNDDVEGVSWLLQSNHTTHDHNSKLQIENPVVKTGDMFFSEIDPFLELEYQNSIDASYEKIHGGAGADSVVPVQTKPAPLPVINHESCFDIDFCRSKLTSFSYSSQSLSHSVSSSSLDVGVVPDGNSMSDISYPFSRSMNTTTDPSMPLSGWTANQAATQLAGIDREARVLRYRERRKNRKFEKTIRYASRKAYAETRPRIKGRFAKRTEMESDMDNLYNSPSSVPFMADTQYGVVPSF*
Populus trichocarpa	PtrCOL-13	Potri.001G061800.1	MVTHKSKTKETVPCDFCSEQTAVLYCRADSAKLCLFCDQHVHSANLLSRKHVRSQICDNCSTEPVSFRCSTDNLVLCQECDWDAHGSCSVSASHDRTTIEGFSGCPSALDLASIWGFDLEEKKPEPLIENWSNNSCGVIHDLVNEPWVYDKSSGNLTFQDLMVPNENNNNGNRNIDNVMIFGNVTKSPSCGKYKHVICKQLFELFKRDLIGGGVEGEGCGFGDGEGCGFGGGDGGGETLVTQSRSGWRSGVKGVQFGNGNDGGFGDDNVVVCGGNGSGGNVRGEQLLQEQRPFTSLLMLPTEVDVKSNGRVVGGDITWDSNAKAHGTQVWDFHLGQLRNHDESGQLEIEYVANDAGFVIKDFGELMKETSSTSPKMLGDMYQMNCSTAHDDMTSFNNNL…
Populus trichocarpa	PtrCOL-14	Potri.002G214500.1	MGYICDFCGEQRSMVYCRSDAACLCLSCDQIVHSANALSKRHSRTLLCERCNSQPALVRRVEERISLCQNCDWMGYGSSTSASTHKRQTINCYFGCPSVSELSSKWPFILDFPSGGGSTCEQELGLMSIAENSTKNTLGPTENTICHNASGIVGVNDRCEIAKSGVWHEASSVPESSSVPNNLDQPTRSPNSSLPKLYCPGTKCPARYEDADLYEDFNMAEMDLNLENYEELFGVTLNNSEELFENGGIDSLFGTKDMPIVDSNCQGAFAAEGSSVGLVNTIQPTCSNAPSTDSMISSKTEPILCFTAKQGHSSLSFSGLTGESNAEDYQDCGASSMLLMGEPSWCPPCLESPLPSANRSDAVKRYMEKKKTRKFEKKVRYASRKARADVRRRVKGRFV…
Populus trichocarpa	PtrCOL-15	Potri.002G208100.1	MKPRQQQKRLCDYCNDTTALLYCRADSAKLCFSCDHEVHSTNQLFSKHTRSLLCDACHASPVSIFCQTEHSVFCQNCDWERHSLSSLSSTHIRRPIEGFTGCPSGNELMTILGFEDLGLKKSLFFSEESDGFLGSELDDGCSDLFLWDSPAVCIDDLIVSSDSGSNFQTLGVPPLPKNRNAACGQHKEEILCQLRELVRLKPDPYGNADIDPANILQSLDADPQPPNLNTIGDPGAFTSYKENLPDWLADYGEAANQVLFLSTLPSSNFEESCAVPDKEFNIIGSASHVHDDHAAEPQHLTIETLPALPNVVTHELNSQERDSAISRYKEKKKTRRYSKHIRYESRKVRAEGRTRIRGRFAKMDH*
Populus trichocarpa	PtrCOL-16	Potri.017G039300.1	MESVCDFCGVARAVVYCKPDSAKLCLHCDGCVHSANFLSRRHPRSLLCDKCSSQPAMARCLDEKMSVCQGCDCRANGCSILGHQLRALNCYTGCYSLAEFPKIWSSVLQGPSSGALDSGRDSLNSAPINENCINLCEGLNMDDIPLDFENSDGIFGCPESVIIGTTGFRNLHLGFPAGTGQVHPSMSLSLSNIIGESSAADYQDCGLSPIFLTGESPWESHLDASSPHARDKAKMRYNEKKKTRTQVLQKSLCFRKQIRYASRKARADTRKRVKGRFVKAGEA*
Populus trichocarpa	PtrCOL-17	Potri.001G323500.1	MEKCLNSKQKKDCFLFLPCEFCNSKAAILYCRADSAKLCLPCDQQIHSSNTLSLKHVRSQICDNCRAEPASIHCSNDNLFLCQDCDWDSHNSSFSVSSLHNRNPVEGFMGCPPVVELASLFGFDFKSDFFVDSDPGSCSFEQEAVNFQDFAVSSDDFSVLSSSGKSRQEVYKQLVEMGKRGMVRVNGDGAELGPDTPPSRCAVQWNLESLELENGDEELLHQQTPFTSLLMLPNHVDASENDCVSDLGFMWDCNYTHQGAQAWDFQLGTSLDCTIPGPQEEGYDVKDPGFMVKNYVDFTEDGAFATQKVLDDGHVTSCCSSTCEDNLSKNSCSNQQLSRYKPPTENCNNTPLIGLSPESMPGEPNAHIQVMEQPSLTWFETLNEVRQKGDAGLFAQNRG…
Raphanus sativus	RsaCOL-01	RSG31377.t1	MMKSLANAVGGKTARACDSCAKKRARWYCAADDAFLCHSCDGSVHSANPLACRHERVRLKTASAGKHRGDASSSPPHPATWHQGFTRKARTPRGGKKSHTMVFHDLVPEMRSEDFEVEEQLIFEVPVLNPMADEQCFKESKAVFPMMPVCFKSSEEEDDNTESCLNGLFPTEMELAQFSADVETLLGGGTDREFHAMEELGLSEILKIEKEEVKEEEEIATREVCDLDAANETSPFEINFNYESSHKSAFEDDDEKEDVIKNLVDVGVNEMSGRIKEEKKEKVLMLRLDYETVISTWGSQGTPWTALEPPEIDLDMLCCPTNTMGESGGEAHHHNHFRGLGLHMREAGDGGREARVSRYREKRRTRLFSKKIRYEVRKLNAEKRPRMKGRFVKRSSIAA…
Raphanus sativus	RsaCOL-02	RSG42550.t1	MKSLANVVGGKTARACDSCVKRRARWYCAADDAFLCHSCDGKVHSANPLARRHERVRLKSASPGHSSSSPPHPPTWHQGFTRKSRTRRGGKKSHAMVFHDLVPEMSSEDQSFEVEEQLIFEVPVLNPMGDEQRLNEPMETKIEFPLMSICFKSSEEEDDNAESCLNGLFPTDIELAQFSADVEILLGGGADREFHAMDELGLGEMLKIDKEEVEEEEEVATVKVCDLDDADETTPFEISFEYEYSQRTTFEEKDEKEDVEKNMIDVGSVNEISGSIKEENNEKIHMLRLDYESVISTWGGQGTPWTAHEPPQIDLNMLCCPTDSMVESGGEDHHHKYFRGLGLHMGDAGSGGREARVSRYREKRRTRLFSKKIRYEVRKLNAEKRPRMKGRFVKRSSIA…
Raphanus sativus	RsaCOL-03	RSG21446.t1	MGFGLENIKSISGGWGAAARSCDACQSVSAAVFCRVDSAFLCITCDARIHSYTRHERVFLCEVCEQAPAAVTCKADAAALCVTCDSDIHSANPLASRHERVPVESFFDSAVAKISASTFGIVGDSAAVDLTAVPVMGGSEDLGLCPWLLPNDFNEPAKTEMKPSEFVFSDFDRLIDFEYPNTFNNHHPPQHNSSGADSLVPVQTKTEPLPLTKNDHCFDIDFCRSKLSAFTYPTQSISHSVSTSSLEYGVVPDGNTSSEISIPVNRNTTGDQASSMNREARVLRYREKRKNRKFEKTIRYASRKAYAESRPRIKGRFAKRTETENDDVFLSHVYASAAQYGVVPTF
Raphanus sativus	RsaCOL-04	RSG07010.t1	MKSVANAVGAKTARACDSCVKKRARWYCAADDAFLCQSCDTLVHSANPLARRHERVRLKSASPAVSKYTNHNHSPSSPPHEAATWHQGFTRKPRTPRGSGKKNNLSIFHDLVPEISAEDQTDSYEIEEQLICQVPVLDPMVAEQFLNDVVEPKIEFPLMRIDDQEDEDNAESCLNGFFPTDMELEEFAADVETLLGHGLDVTESYAMEGLGLSNTEMFKIEKDEIEEDEGEETKAMNMGIGCGEDRDDGDGTVAFELRFDHESHNTYEEEAIKNVECIKVKEEEQKNVLMLSLNYDSVISTWGGQGPPWTSGEPPERDIDISDKPVVSMEINGGESHHKHYVGGCLPSTGFGDGGREARVSRYREKRRTRLFSKKIRYEVRKLNAEKRPRMKGRFVKRA…
Raphanus sativus	RsaCOL-05	RSG35888.t1	MGFGLESIKSLSGGWGAAARSCDACKSASAAVFCRVDSAFLCIACDTSIHTFTRHERVYLCEVCEQAPAAVTCKADAASLCVACDSDIHSANPLASRHERVPVEPFFDSAAAKISPSTFGVLGSSTTVDLTAVPVMGSADELDLCPWLLPNDFNEPAKIETGTELKSSEFVFSDFDRLIDFEYPNTFGADSLVPVQTKTEPLPLTNNEHCFDIDFCRSKLSTFTYPTQSISHSVSTSSLEYGVVPDGTTSVPFNRSTITTSTATTGDQPSSMDREARVLRYREKRKNRKFEKTIRYASRKAYAESRPRIKGRFAKRTEAENDDVFFSQVYASAGHYGVVPTF
Raphanus sativus	RsaCOL-06	RSG11754.t1	MASKLCDSCKSATAALYCRPDAAFLCLSCDSKVHAANKVASRHARVWMCEVCEQAPAHVTCKADAAALCVTCDRDIHSANPLARRHERVPITPFYDPVSGADGSGKHTAVNFLNDCYFADLDGNASREEEEEEAASWLLPNPKTAAPAVPGDSPEMNTGQQFLFPDLDLDYGTVDPKLESREQNSSGADGVVPVETRTVRVPTVNENCYELDFTGGSKSFTTYGHNCVSHSVSSSSLEVGVVPDGGSVADVSYPYGGPATSGTGIDSGTQRAVPLTSAEREARVMRYREKRKNRKFEKTIRYASRKAYAEMRPRIKGRFAKRTDTSESNDVVVGHGGMFSGFGLVPTF
Raphanus sativus	RsaCOL-07	RSG34470.t1	MASKLCDSCKSATAALYCRPDAAFLCLSCDSKVHAANKLASRHARVWMCEVCEQAPAHVTCKADAAALCVTCDRDIHSANPLARRHERVPVTPFYDSVSDSDGSAKHAAVNFLDDCYFSDLDGNASREEEDEAASWLLPNPKTAALATAVPGNEPEMNTGQQYMFTDPDPYLDYGTVDPKVESQEQNSSGTTDGVVPVENRTVKVATAVNENCYELDFTGGSKGFTYGYNSISHSVSSSSLEVGVVPDGGSVGDVSYPYGGAATSVTDPGTQRAVPLTAAEREARVMRYREKRKNRKFEKTIRYASRKAYAEMRPRIKGRFAKRTDTNESSNDVVVGGHGGIFSGFGLVPTF
Raphanus sativus	RsaCOL-08	RSG03422.t1	MSSTTERVPCDFCNERAAVLFCRADAAKLCLPCDHHVHTANLLSRKHVRSQICDNCGNEPVSVRCFTDGLVLCQECDWDVHGSCSSVSDAHVRSVVEGFAGCPSALELAELWGIDLEGMKEEKKQVLLPMMMESFGMQLDSWISGSDIMQQELVVPVPKETTAFKKGGSTSCGRYKQVLCKQLEEMLKSGVVDGGNGEREGEGEGGEGTMVPERLGWRRDEEEISGGGEVNQQQPQTTSFTSLLWNAANPSDGQRQSTQIWDFNLGQSREPEDTSRVEAAAYDIKDAASFKIKKNDTCSTKAKGVKEICQDDYNQSTTSGQVSENSNHPTTFGSEKGSNSSGELHFAETIAGTSCNKTTRLVPTKADLEQLAQNRDNAMQRYKEKRKTRRYDKTIRYES…
Raphanus sativus	RsaCOL-09	RSG01422.t1	MLKQESNWAQACDTCRSAACTVYCRADSAYLCTSCDAQVHAANRLASRHERVRVCQSCERAPAAFFCKADAASLCTACDSQIHSANPLARRHQRVPILPISGSMATNHSSETTEPENIVVVGQEEEDEAEAASWLLPSSVKNCGDNNNNNNNNNNNNNNSSQSNRFSVGEEYLDLVDYSSSMDKRFIGQSNQYQQDYNVPQRSYVADGVVPLQVDVSKGHMHHEQHNYQFGFTNVSSEAYGSSNGSPIHMVSLVPESTTTSDATVSPKAATEELPNAPVQMLSPMERKARVMRYREKKKTRKFEKTIRYASRKEYAEKRPRIKGRFAKRNEVDADQGLSTMVMFDTGYGIVPSF
Raphanus sativus	RsaCOL-10	RSG31262.t1	MASRLCDSCRSAAATLYCRADAAFLCGECDGKIHTANKLASRHERVLLCQVCEQAPAHVTCEADAAALCVTCDRDIHSANPLSRRHERVPVTPFYDAPAQGGSPATTKSAASSNLFGEDADVSMEAVSWLLPNPSVKEGVVVEIPNLFADLDYSAVDPKMEASENSSGNDGVVPVQTKALFLNEDYFNFDVSASKTTFPHGYSCINQTVSSTSLEVPLVPEGGAVTTTNATPAVQLSPAEREARVLRYREKRKNRKFEKTIRYASRKAYAEVRPRIKGRFAKRTDSRVNDGGGDVGVYGGFGVVPSF
Raphanus sativus	RsaCOL-11	RSG03335.t1	MKSLANAVRAKTARACDNCSKKQAHWFCAADDAFLCQSCDTSVHSANALARRHDRVRLKNSTSPLQEAATWHQWFTRKPRTPRGSGGKRNNNSPTFHGLVPEISAEDQTDSSDVEEQLMICQVPVVDPTVVEPKIKVPMMRSDDQEVDKDNAESCLNGFLPTDMELEDFAADVETLLGRGLDTEYYTMEELGLSNTEMFKVKKDNDRDGTTMPFDLNFGFYSQNTYEEDAIKNVESSGECVEVKEEEQKNVLMLNLDYDLVISTWGGQGLPWTSGGPPDIGITGSPAVSMVGNGGGSHKKRNVGGCLPSSGVGDGGREASVSRYREKRRKRLFTKKIRYEVRKQYAEIRPRMKGRFVKRSSLAVSAGNSP
Raphanus sativus	RsaCOL-12	RSG01423.t1	MLKQESNNISNRDNNRGARACDTCRSTICTVYCHADSAYLCTSCDAQVHSANRVASRHKRVPVCESCERAPAAFMCEADDVSLCTACDSEVHSANPLARRHQRVPVVPITGNSCSSLATPHHTSVTEPEKRAVLVQDDREGKEDAKETASWVFPYSDKVNHNNNNQNNELLFSDDYLDLADYNSSMDYKFTGDYNQHQHKQDCTVPQTNYGGDRVVPLQLEETRGNLRHKQQNITYGSSGSQYNYNGSINHNANNPSMQTDFVPEPTARVTTASHQKTPKETIHQPPEPLVQMLSPMDREARVLRYREKRKRRKFEKTIRYASRKAYAERRPRINGRFAKMSETEVEDQEFNTMLMYHDTGYGIVPSFYGKNKEY
Raphanus sativus	RsaCOL-13	RSG01107.t1	MERGGEEEEGSHQQQHGICDYCESSVALVYCKADSAKLCLACDNKVHVTNQLFSKHFRSLLCDSCHDSPSSVFCDTESSVLCQNCDWQHHTSSSSLHSRRPLEGFSGCPSVTELLALVGLDDLTDKALFLPHPGGSSDQTPPQIVSLNDLVASDGSSHNYRAMDVPPLPKNRHATCGRHKDEMIRQLRELSRSEPSCMKYETLDAELDTSGFLFLEPGNDLFSSTFESQVSGLKWLEDQQADYYLYSDDNNVNRGGCTQQQEEQESSPVMVPVSTSTTTRSTHEINSLDRNSALSRYKAKKKSRSTTTRSTHEINSLDRNSALSRYKAKKKSRRYEKHIRYESRKVRAESRTRIRGRFAKSDP
Raphanus sativus	RsaCOL-14	RSG23074.t1	MGYMCDFCGEQRSMVYCRSDAACLCLSCDRSVHSANALSKRHSRTLVCERCNAQPATVRCVEERVSLCQNCDWSGHNNNNNNSSSSSSNNHKRQTISCYSGCPSSSELASIWSFCLELAGQSGCEQEMGLMNIDDDGQTNQNCNDDDKKDGAGGGSSLRPETSSAAPATSSFPKEVRVCEDDFYGNLGMDEVDLALENYEELFGTAFNTSGELFGQGGIDCLFQKHHQAAAAAAPEGGNLVQPAESNDDSFMSSKTEPIICFTSKPAHSHNISFSGVTGDSSAGDFQECGASSSMQLSGEPPWYPQTSQDNNACSQSVTRNNAVMRYKEKKKARKFDKTVRYASRKARADVRRRVKGRFVKAGEAYDYDPLTPTRSY
Raphanus sativus	RsaCOL-15	RSG09942.t1	MVYCRSDAACLCLSCDRSIHSANALSKRHSRTLVCERCNAQPATVRCVEERASLCQNCDWSGHNNNNNSSTNHHKRQTISCYSGCPSSSELASIWSFCSDLAGQSVCEQEMGMMNIDDDGQTNQNCNEDKKDVVVGSSSRPETSFAAHANSSFVKDVGVCEDDFYDNLGMDEVDLALENYEELFGTAFNTSGQLFGQCGIDSLFQKHNQAAPEGGISVQPAESNDSFMSSKTEPIICYTSKPAHSNISFSGVTGDCSAGDFQECGASTSMQLLGDPPWYPQTSSHDNNGCSYSVTRNNAVMRYKEKKKARKFDKTVRYASRKARADVRRRVKGRFIKAGEAYDYDPLTPTRSY
Raphanus sativus	RsaCOL-16	RSG40602.t1	MEPKCDYCATTQAIIYCKYDLAKLCLNCDVHVHSPNPLSRRHMRSLICDKCFSQPGIIQCLDHKVSYCQGCQWHVSNCSALGHRLQRLDPFSGCPSRTEFSRMWSSILESSVSSSVKPSIGSLPLVDPNNDMFNMSKINELDDLIGSSYSVMSQNNTYIQNLSDQSSFFSGDSKGCPDLLLKLEEGEEDLCEGLNLDNAPLNFDVGDDIICCSPQEHIESDHTLPNGLFVYKNIISVTDSNFTTDNPLEATSTGQKDCKSYQQSGPLQMNINIGLPLPTSPILFGQINPNIKGHESPVVDYQDCGMSTGFIMSDSPWESNLDVGSPQARNEAKLRYKEKKLKRTFGKQIRYASRKARADTRKRVKGRFVKAGDNYDYDPSSPTTNQ
Raphanus sativus	RsaCOL-17	RSG03894.t1	MGYMCDFCGEQRSMVYCRSDSACLCLSCDRSVQSANALSKRHSRTLVCESCNAQPANVRCVEERVSLCQNCDWSGHNNNNNNNSSSNDHKRQTISCYSGCPSSSELASIWSFCSDLPGESACEQEMGMMNIDDDDEDKKDVAVGSSSKPDENSSCYGLKDVEVCEDDFYGNLGMDEVDLALENYEELFGTAFNASGQLFGQGGIDSLFQKHHQAAAAAPERGSTVQPDESNDSFMSSKTEPIICYTSKNISFSGVTGESSAGDFQECGASSSVQLLGEPPWYPQTSSQDNNNACSHSVTRNNAVMRYKEKKKARKFDKRVRYASRKARADVRRRVKGRFVKAGEAYDYDPLTPTRSY
Raphanus sativus	RsaCOL-18	RSG13348.t1	MGYMCDFCNEQRSMVYCRSDAACLCLSCDRNVHSANALSKRHSRTLICERCNAQPASVRCSDERVSLCQNCDWSGHNNDATSRHKRQSINCYSGCPSSEELASIWSFCMDLDFSSGGQSACEQEMGLMTIDEGTGEDKTDVQNVNLDQPGTSSALAKEFGVSEDDFCGNLIMNEMDLAFEKYDELFGTAYNSSKDLFEHGGIGSLFEKHEGSKAMQQQQPAGSNAASEDSFMTCRTEPIICFSSQPAHSNISFSVVMGDSTSDCGASSMQKLSREITSQEETNASSHATTTRNNAVMRYKEKKKARKFDKRVRYVSRKERADVRRRVKGRFVKSGEAYDYDPMSPARSY
Raphanus sativus	RsaCOL-19	RSG14263.t1	MGYMCDFCGEQRSMVHCRSDAACLCLSCDRNVHSANALSKRHSRTLICERCNAQPASVRCSDERVSLCQNCDWLGHNTGANSHHKKQTINCYSGCPSSEELASIWSFCLDLDFSEGGGRSACEQGMGLMTIDEGTGEKRTGVQDGNVDQPGTSSAAQRVDRSSVPESSTLAKGVGVSEDDFCGNLIMDEMDLAFEKYDELFGTAYNSSKDLFEHGGLESLFEKHEVVLSTLFFFYQYLTNVKDVYMVLTLSLSLCSFLIQGKIMQQQPAESNAASGDSFMTCRTEPIICFSSQPAHSNISFSGATGEGNDFQDCGVSSSMQQVSREPPPWCPPTAQEISATTRNNAVIRYKEKKKARKFDKRVRYVSRKERADVRRRVKGRFVKSGEAYDYDPLSPTRSY
Raphanus sativus	RsaCOL-20	RSG28563.t1	MIPEHQEDVKRPRDCELCLNKHAVWYCASDDAFLCHVCDESVHRANQVATKHERVCLKTNEISNGVLQGTTRKPVWHSWFRRKARTPRVRCEKKLQEKVDDEKRREDPRVPEIGGETNEDDEDLTSLVPEFQGFIEMEFFLSNHDGSEETMRQFNVEHETDAMEDLCYIEEEGKTNGDEACHEQSLMSCKNEYDINPTLVITKTEENRKQRNMLLRLNYQNVIAAWDKQESPTTATWNHNEFNTSNFQLVPPGIEEKKVSNRSEREARVWRYRSKRKNRLFEKKIRYEVRKEGLGSYGAPFGGKAAFLEAWRGVMTVKGSGRRLLGAVVVSGE
Selaginella moellendorffii	SmoCOL-01	185898	MTKPCDACQSGNAVIYCRADAAFLCCSCDNKVHCANKLASRHERVLVCEVCEHAPAAVTCKADAAALCVTCDSDIHSANPLARRHERVPITPFVDSSDGGAAPPPAPPILHDTGNANHDDEEESSAAEAASWLLPQPNNLAKSDGEKLGGGVESTDFYSTLKPSAPPPLRIEKLLLKSQAAANFDLFSDEDSYLDMDFLGALHSVTDSLVPIHTTGGALHSSSPVGSNADSYDLDVHDKSPPHAYCPGLSLSASSIDVGVVPDASLSDISTPQSRPTSSSVFGSGEAQAAAAPLHHATPLEPIAREARVLRYREKRKNRKFEKTIRYASRKAYAETRPRIKGRFAKRGEMDSYDASFGVVPSF*
Selaginella moellendorffii	SmoCOL-02	438000	MEKASSTSKSSSNLAATAMAIAGRALRPCDVCGRERAKWFCKADEAYLCENCDGSVHGANAVSLRHERFRMGPNGMLMKNVKRVSKFQLAEDISPTNSAAAVTAACAKDSHCPPRKKPRSSRSHSLGSNSSKESGKVKAEPKSPKEYAAEFQPCQESSHEVPIFDPLLEDFAASDDNSLGCTVPCATPPDEDDEEMCFTVPDDCDLDGFLDSEADLGVMDGIISGTIEMDGIADLGDVLGESECKTFTHDSFGIDFPAIFHSPSPNSDGSVADAFDSADAVKVKTEEAEELDKIKLEVDEMLGFAFSSASTVKEEEVEKKITLKLDYEDVLNAWSDRGPFWTEGPRPQTVPDDSLFDPASTLDYGLVPDFCMESTEVEAVGQVPVVNFGEDRLTPQGGR…
Selaginella moellendorffii	SmoCOL-03	141010	MAKRPNCDVCEMQRASLYCEADEAYLCHECDASVHGANTLASRHKRISFKQEQEEEEEEENLEENDGVCPAHNFADSSFSLSRPSTVDYPLGGVRIGDVTYARVSSHTGSGGASLIAPRRKEDEELHQVPRFVPVAQELPSLEPFRFHALASNGRASPVRSTRFMSLLEGEATDADENHGAPDEDGAQENQELGVVPDLVSPRTVEPAAAKPVAALPKGGPRLDKEREARVNRYREKRRTRMFSKKIRYEVRKIYAENRPRLKGRFVRRTNEIESLQCLWSEDQVRN*
Selaginella moellendorffii	SmoCOL-04	444089	MERPCDFCGDERATVYCKADAALLCLSCDRNVHDANALSRRHSRTLVCDMCVVQPAVVRCGAESKAFCQACDGKRHAEYRAMHHKRRAIVSYTGCPSSAELARLWYCDVSDEPGGNGSGNGSGKGSTSKCLETFQGWVPASSQSQQQLHHPSTPQSREKKIFQQLMILQNRPPQQGLGHQQREKAITQAQTLMPPPPPRPSTSSSNGVAEIQYQTAQLGLHSPSSKPESGEIFPQQGENAWKAASPDQQLWNNAQDMGIDDICKALTADDVNVFDNYEDLFLSAQDAAGTPFQDIGIACPSMAPAMSSKSMQNGCSSMDTANSLQSDASESACRGPFHPAAAAGNVQFSPRPACSSGVSGDSSGTEYADCASVFYSAGELWSSTSSDPAAASEARGNAM…
Solanum lycopersicum	SlyCOL-01	Solyc12g096500.1.1	MGTENWSLTAKLCDSCKTSPATVFCRADSAFLCLGCDCKIHAANKLASRHARVWVCEVCEQAPASVTCKADAAALCVTCDRDIHSANPLARRHERFPVVPFYDFAVAKSHGGGDTDADAVDDEKYFDSTNENPSQPEEEAEAASWILPTPKEGTDQYKSADYLFNDMDSYLDIDLMSCEQKPHILHHQQHQHNHYSSDGVVPVQNNNETTHLPGPVVDGFPTYELDFTGSKPYMYNFTSQSISQSVSSSSLDVGVVPDHSTMTDVSNTFVMNSSSGAIAGAGADVVPNAVSGLDREARVMRYREKRKNRKFEKTIRYASRKAYAETRPRIKGRFAKRTETEIDSLITVDASYGVVPSF*
Solanum lycopersicum	SlyCOL-02	Solyc05g009310.2.1	MVSERKLASAMGGKTTRACDNCIKKRARWYCPADDAFLCQNCDASVHSANPLARRHERVRLKTSSLKQTSSPSSSSDDYFPDLESPLSISSVSVSVSVPSWHRGFTRKARTPRQGRKASKSAGDGDVIRKNPIHLVPEILSDENSLDENEEEQLLYRVPILDPFVGHLYSSSTAPTDADSEFKLESKEMTLQDDICNVDLNRFHEMLPSEMELAEFAADVESLLGKGLDDESFDMEGLGLLGVCNKEENSMISHEKVKIEDEGEMEVVTKTTSPTTHNHQYNHTHDHDIDINEDTFEFKFDYDSSINIIGDDEVVTNDENKKKILLNLDYEGVLKAWADQRCPWTNGERPELDSNESWPDCMGNYMGIMNENVTIVDRGREARVTRYREKRRTRLFSKK…
Solanum lycopersicum	SlyCOL-03	Solyc03g119540.2.1	MMTSESKTANAIGGKTARACDSCLSKRARWFCPADDAFLCQSCDVSIHSANQLASRHERVRLETCSNKSTITKLVDKTHQPSWHQGFTRKARTPRNGKKAQIRQWKKNEENRVPEIGSEENSLDENEFENEEQLLYRVPIFDPFEAELCNVPDETGSIVDLDILLNTEDACHDLNLPEFLSSDIELAEFAADVETLLGGEEEQSTQLLNADFENNKAIKIEVEDEEMRAVVACHLDPELDMEREALNWNFDEYYEETVEQKVMAADAAVTEFIASAEEYSGSSTKSDEKNRLFLSLNHEAVISAWPNQSSPWTNGIRPHFNPDDYWPDFFSETSVGNYGGHVRCGDGGREARVSRYREKRQNRLFSKKIRYEVRKLNAEKRPRLKGRFIKRSSSLFSVP…
Solanum lycopersicum	SlyCOL-04	Solyc04g007210.2.1	MSSEKKLANAMGAKTARACDNCIRKRARWYCAADDAFLCQSCDSSVHSANPLARRHERVRLKTSSFKSSDDFPNLESTVSGLGSGSGSGSDSIPSWHCGFTRKARTPRYGNKHAKRVKSTEEEEEEEEMKNPIQLVVPEILSDENSHDENEEEQLLYRVPIFDPFMADGSNYGNEYSSNKVDFNQDMNTFQGLLAPSEMELAEFAADVVSLLGKGLDDEESFNYMEGLGFLEKHDEKLVKVEDEGEVGFVNMISTNNQVDYSEFDMVGETFELKFDYDSQVINNLDEDNKKVEFLEINYDSGKNNNKIMLNLDYESVLKSWGDKRFPWTTGVRPEVDFNDCWPVCMGNCGKIHSYGDIAIMNGHGGGVVDEGREARVLRYKEKRRTRLFSKKIRYEVRK…
Solanum lycopersicum	SlyCOL-05	Solyc07g006630.2.1	MGIFREAPNCFPGGWNIGAAARMAKSCEYCHLAAALVFCRTDNTFVCLSCDTRLHARHERVWVCEVCEQAAASVTCRADAAALCVACDRDIHSANPLARRHERVPVVPFYDPVESVVKSTAATLLVSINGTTTTATTTATITPELGKVDTCIGHHENNNDPWIPPNTITSKLPLNTEMKGMDFIFTDSENFLDFDYPACVDTQSQPHYNSSNDSVVPVQANTPIKSLPFHHQEKHFEIDFTQSHIKSYNTPSLSVSSSSLDVGIVPDGSSISEISYPYIRTMNNSNSSIDLSNSANHQGEKLLGLDREARVLRYREKKKNRKFEKTIRYASRKAYAETRPRIKGRFAKRTDGSAGAGEFDDVDGIFSGTDFIAAESRYGVVPSFLT*
Solanum lycopersicum	SlyCOL-06	Solyc02g089540.2.1	MLKKENSNNWARVCDSCHSATCTVYCRADSAYLCAGCDARIHTASLMASRHERVWVCEACERAPAAFLCKADAASLCASCDADIHSANPLARRHHRVPIMPIPGTIYGPPAVHTITGGSMMIGGTTGEGTEDDGFLSLNQDADDTTIDEEDEDEAASWLLLNPPVKNNNKNNNYGMLFGGEVVDDYLDLAEYGGDSQFNDQYSVNQQQQHYSVPQKSYVEDSVVPVQNGQRKSLILYQTPQQQQSHHLNFQLGMEYDNSNTGYGYPASLSHSVSISSMDVSVVPESAQSETSNSHPRPPKGTIDLFSGPPIQIPPQLTPMDREARVLRYREKKKNRKFEKTIRYASRKAYAETRPRIKGRFAKRTDVEAEVDQMFSTQLMTDSNYGIVPSF*
Solanum lycopersicum	SlyCOL-07	Solyc02g089520.1.1	MLKKENSGGLDGSSNYWARVCDSCRSVTCTIYCQADSAYLCADCDARIHAASLVTSRHKRVWVCEACERAPAAFLCKADAASLCASCDADIHSANPLAHRHHRIPIITIPGTLYGPPAVETVGGDSMMISGSTGEGTEDDGFLSLTQDADDTIIDEEDEDEDEAASWLLLNHPVKNNNKNNVNNNNNQTNNYDMLFGGEVVDDYLDLAEYGGDSQFNDQYNVNQQQQQYFVPQMSYGGDSVVPVQDGQGKPLIFYQQQQQQQQSHHQNFQLGMEYDNSNTRLGYPASMSHSVSVVSMDVSVVPESALCETSNSQPRPQKGTIELFSGHPIQIPLLTPMDREARVLRYREKKKNRKFEKTIRYASRKAYAETRPRIKGRFAKRTDVEAEVDQMFSTQLMT…
Solanum lycopersicum	SlyCOL-08	Solyc08g006530.2.1	MVAESWSTTAKRCDACKATPSTVFCKADMAFLCLTCDSKIHAANKLASRHARVWVCEVCEHAPASVTCKADAAALCTTCDQDIHSANPLARRHERIPVVPFYDSASASSSRGAAADGNDDPQQHDDDTEEEEAEAESWLLQAPSTNNNTQGIEYKSVEYLFSDVDPYVEMDIIADQKPSNDIAQLHNQEEYKEDCVVPHVQNNKNDIQLQGPVVDGYPTYEIDFSGGSKPFMYNFTSQSISQSVSSSSMEVGVVPDHNTMTDVSNTFVRNSAIDGLPNPVSSLDRKARVLRYREKRKNRKFEKTIRYASRKAYAETRPRIKGRFAKRTENEVGDSLVASDASYGVVPSF*
Solanum lycopersicum	SlyCOL-09	Solyc05g046040.1.1	MDPLCDLCGEVRAVVYCKSDSARLCLQCDDYVHSPNLISRRHSRSFICDKCNSQPSIVRCMDEAISLCERCDWDGNGCIGTGHRLKKLNPYTGCPSPDEFTKMLSQVLEMPIGTDTNFGSFGNSLGSSLSINENNSSLENKVNEDSFVSSKLLASNYKFEAWSIPPEPNYLNSYQIDLAPFSEGSGLSKQDCPIKDLGLQEGDDLSKGVDFDDVTLDFNCSYEILPDSRQTGFSDENKELDCLVMEKNSSVTGSNNVETSHEATSSVQQEYMGLQSSQISAAASSTNLLQTMSANANCMLMNSTCNGSIGALPFLPAPIHPSMSLSLSNITGESCAEQDCGLSPGFLNEAPWDLSLENCPQKRHEAKMRYNEKKKTRTFGKQIRYASRKARADTRRRVK…
Solanum lycopersicum	SlyCOL-10	Solyc05g024010.2.1	MSPGESRPCDFCNQQIAVLYCRADTAKLCLFCDQLVHSANALSKKHLRSQICDNCGSEPVSIRCDTDKLVLCQECDWDAHGSCAVSGAHDRSPVEGFSGCPSASDLASAWGLDIESKKLHQQHTVLEYPSWMSKDAPPSSVLLQDLMVPSAINSAIYSTKQTPTCGKQKQVIFKQLIELFKRDLADGVGAGAEDLVPKTPNATSDWQGNINVSIMDGVTQKPQQQQPQNVPFTSSIMPHNPKDSDQMVERNILWRGNSFDQNTQIWDFNLGQLRSHEQSSSLEADYSESDMACMMKSYGELIKGTSLATSKVLGLSGINCSVVHDDMTAFSNNSNNRAASQGPATSESNNLPRIKTSSDLGCVKPKCGGVSTDLNFMDQSIVVGGDNTGEETLKADMEL…
Solanum lycopersicum	SlyCOL-11	Solyc05g020020.2.1	MCEFCGEQRSIVYCRSDAACLCLSCDRNVHSANALSQRHSRTLLCERCNSQPAIVRRVEEKVSLCKNCDSIGHAGSGTGSVHNRQALSSYTGCPSAAELSTIWSFLLDNSLGGDSTCEKGMGSMSITDNRLTDSRAPQGKFNSQDASATVEVSEIHTPGKSSILVGSSMPNLGSKLNKVEHIAGSVNISSSKDCYSGVKASTIYEDDPFSQDFNMDEVDLSFENYEELFSGSLDNPNQLFENDDIDGLFGTKDMSVSDSSCQDANAVEGSSIRTVMSILPACSKAESADSLMSCKTEPTVCFARQASILSFSNLGGESNGGDYQECGASTMLLMGEPPWCHPCPESSLASSSRSDAVLRYKEKKKTRKFDKHVRYASRKARADVRRRVKGRFVKAGDAY…
Solanum lycopersicum	SlyCOL-12	Solyc09g074560.2.1	MTEVKKDEENHHQHLCDFCGNNTALLYCRADSAKLCFTCDREVHSTNQLFTKHTRWLLCNLCDSSPASILCCTETSVLCQNCDWESHNKLLSLHERRPLEGFTGCPSVSELLSILGFEDLGKKELLCGGDDGAYGFSDWVIWDAPSVVTLDDLIANNNESRHNYQAIGVPPLPKNRNAACGKHKEEILGQLRELSKLEPNSGDDQDENVPTTGFQSMEPVQNCPLRYKGSGFMQRSDQHVVPSSEGSAFHWHGDTGEFVDQGFSSSLTDCFIETKCLLPDRDSDVCDASGGGNEEQSHHPTTTETFQMVPKVVHRELNSQERETAVSRYKEKKKTRRYEKHIRYESRKARAETRTRIKGRFAKMDYRDSSVHQ*
Solanum lycopersicum	SlyCOL-13	Solyc07g045180.2.1	MGYICEYCGEQRSIVYCRSDSACLCLSCDRNIHSANALSQRHSRTLVCERCNSQPAIFRCVEERVSLCQNCDWLAHASSGTCSTHKRQALSCYTGCPSAVELSTIWSFILGDPSVCDSTCEQGMGSMSITDCQPGDSQHPQVKEKSQDISSDEAKDLHNLVKSAPFMGSSMPSLDNELPNVELLVASTNLTWSKVKNSGTKGYNDPFYDDFNMDEVDLSIENYKELFGVSIDNCDQLFKNEDIDDFFGMKDMSVAESSFQGVNAVEVIVDNGKAPGSAVGKVNAVKSACSNAASAESMMSCKTEPPTLCFAMQQSSFSFSNLTGESNAGDCQDCGASSMLRMGEPSWHPPCPESSMPSTSRSDAVSRYKEKKKTRQFDKRVRYVSRKARAEVRRRVKGR…
Vitis vinifera	VviCOL-01	GSVIVT01036037001	MASKLCDSCKSAPPTLFCRADSAFLCVACDSKVHAANKLASRHARVWMCEVCEQAPAHVTCKADAAALCVTCDRDIHSANPLARRHERVPVVPFYDSAAAAAKSNAVNLLLAESSDLNSSHYMFSDIDPYLDLDYPSMDPKLQSQQQQQSSGTDGVVPVQNKSVQAPLVNDNCFDMDFSGSKSFYNGQSLSQSVSSSSLEVGVVPDGNAMVDVTNPFGRSMNTGSESANQTAQISSGIDREARVLRYREKRKNRKFEKTIRYASRKAYAETRPRIKGRFAKRSEIEVDYSSSGALTADSGYGVVPSF*
Vitis vinifera	VviCOL-02	GSVIVT01011897001	MISEKNVANAVGGKTARACDSCIRKRARFYCAADDAFLCQACDMSVHSANPLARRHERVRLKTASLKLPGADSLENSMPSWHQGFTRKARTPRHGKPAAHPAFKSDELTRNPLPFVPEIGADETSYDDNEEQLLYRVPIFDPFVAELCASTNSNEAVTTVANDTETADVTGSETKALVAGRGHDVDSLHGFLPSDMDLAEFAADVESLLGKGLDNESFGMEGLGLIDCKEKESVEYSLHSGRVKLEEEEDIGGVMACQADAEIDMTREPFELNFDYGSPATCEEEEEKVAVGAMDMNNKVDDPKKKNKILLRLDYEAIITAWASQGSPWTNGHRPELDPDDCWPDCLGTCGIQVHHPYGEFGGMGEQQAAMGDGGREARVSRYREKRRTRLFSKKIRYE…
Vitis vinifera	VviCOL-03	GSVIVT01036499001	MADTCLAPHLGAEFAFTSVARNMESDACHSKGFSTTPTCLFRLPTVTSSPPFVHCAPETQTYAHSHSLTHMLKDEGCNADAAAGGGGGWARVCDTCRSAACTIYCRADSAYLCAGCDARIHAANRVASQHERVWVCESCERAPAAFVCKADAASLCATCDADIHSANPLARRHHRVPVLPIAGCLYGPPATDPGGTEDEDEAASWLLLNPVKNNNGSSNNQNNGLLFGGEVDEYLDLVEYNSCPENQFSDQYNQQQPPPHYSVPHKNYGGDRVVPVQCGEAKGQLHQQHQQQGFHLGMEYESSKAAYSYNPSISHSVSVSSMDVGVVPEATTMSDISISISHPRPPKGTIDLFSGPPIQMPTQLTPMDREARVLRYREKKKTRKFEKTIRYASRKAYAE…
Vitis vinifera	VviCOL-04	GSVIVT01030127001	MGYICDFCGEQRSIVYCRSDAASLCLSCDRHVHSANALSRRHSRTLLCERCNSQPAFVRCIEEKISLCQNCDWTGHGGSTTTSSHKKETINCYSGCPSSEGLSTMWPFVLDLPSTGNSTCEQGLSLMCLNETSEMNSWGPPGNSSRQDASLTVEVNDANNVDKSSILIGSSSVPELNSPSQKLDQPSGSADLTLPKLLCPGTDDLGFCEDDSLYEDFNMDEVDLNLENYEELFGVALSHSEQLFENGGIDSLFGKMDTSGADSHCQGAVIAEGSVGLANAVQPTYSNAASADSIMSSKTEPILCFTGKQAHSSLSFSGLTGESSAGDYQDCGASPTFLMGEPPWCPPGPESSLPSTSRSSAVMRYREKKKNRKFDKRVRYASRKARADVRQRVKGRFVK…
Vitis vinifera	VviCOL-05	GSVIVT01030628001	MEPICEFCGVVRAVVYCKSDAARLCLHCDNSVHSANALSRRHLRSLLCDKCNLQPGIYRCMDEKLCICQACDWIGNGCSAPGHRLQSLQFYMGCPSLSDFSRLWSSVLDLPSATGLKAGWGSMNSFTSSYCKDQTPFLPDESNPSKVISFIFSLLINQSQSQGCSNFKDLGLNEGGDLCQGINMDDVAVNFENSDEMIGSSQGHSTCRYDNAGMDSRLMDKNLSMGLGFPGGQVHASVSLSLSNVTGESSAADYQDCGLSPAFLAGESPWTSNLDAHCPQARDKAKMRYNEKKKTRTFGKQIRYASRKARADTRKRVRGRFVKAGEAYDYDPLTSTSN*
Vitis vinifera	VviCOL-06	GSVIVT01010991001	MALLYCRADSAKLCLSCDREVHSTNQLFTKHTRSRLCDVCDASPASILCSTDNLVLCQNCDWAKHGRSLSSAHDRRPLEGFSGQPSVTELLAFVGFEDLGKKSLFCGDESEFSDFLVWDTPAVVNLDDLIVSTACDHNFQAMGVPPLPKNRGAPCGQHKAEIIHQLRQLAKIELSFDFDHGDAKPPIGFQSHIPKQLIQKENECNSCDHEVEFVFPTYEASAFQWCSDGSEAANQVLPSVLLGSCADEKCLVPRKHSDIGGSVSHTNGSDEGKSECPVVTKTLPALPKVSVHELNSQERDSAISRYKEKKKTRRYEKHIRYESRKARAESRIRIKGRFAKMDH*
Zea mays	ZmaCOL-01	AC233888.1_FGP002	MKGDEKSAGGAPAYWGLGARPCDACGAEAARLYCRADAAFLCAGCDARAHGAGSRHARVWLCEVCEHAPAAVTCRADAAALCASCDADIHSANPLASRHERLPVAPFFGELADAPKPFASSAAVPKAADDDGSNEAEAASWLLPEPDHGQKEGATTEVFFADSDPYLDLDFARSMDDIKTIGVQGGPPELDLAGAKLFYSDDSMNHSVSSSEAAVVPDAVAGAAPEVAVVCRGLEREARLMRYREKRKSRRFDKTIRYASRKAYAETRPRIKGRFAKRTPGAGADGEEPLEEHEEIYSSAAAAVAALMAPGGADADYGVVPTH*
Zea mays	ZmaCOL-02	GRMZM2G107886_P01	MIATTTTGSSAKAAAVGGKEARACDACLRRRARWYCAADDAFLCQVCDTSVHSANSLARRHERLRLRPTSPLQTPPPPTPASANRESHDEVVPAWFKRKARTPRGGRAKSDVRTLSRRLVVPHAAGGDSPDGRNDEGEFEAEEPEEEVLYRVPVFDPALAEFCSPQPLEDAAALASSCNEDGAVEDPAKTDRETPAAAPLVQFFPDGGHANFGPTDAELREFAADMEALLGYGLDDGNEESSSFCMETLGLLEPVEVGEDASRVKVETDAGSACEASGTLACALELLDPDASDEMLDIDFNYGSPQDTTTTENAASSSHTGTDGQFLQTSLSLTLNYEAIIQSWGSSPWTGGAERPHVKLDDSWPHDCTNMWVVGRGMVGHGGEDLLGTPRLGQGMDDV…
Zea mays	ZmaCOL-03	GRMZM2G012717_P01	MIATTRGSSAKAAAAVGGKAARACDGCLRRRARWYCAADDAFLCQGCDTSVHSANPLARRHERLRLCPASPLQTPPDRSAAAAATATNKRERHDEVAVPAWFGRKARTPRGGHAKSVGQVALSRRLVVPHAAGGDSDSPDERNGGEEEQLLYRVPILDPALAEFCSPPPLEDAAGLALDASVCNEDGAIEDPAKPDPAAPLAQFCPVSGHFNFGPTDAELREFAADMEALLGHGLDDGNEEDSSFYMETLGLLDPMEVGDDATQVKVETDGSSACCEASGTLACGLELDLEASDEMLDIDFDYASPQDTATDERAASSDTGADAQFLQTSLSLTLNYEAIIQSWGSSPWTGGGERPHVKLDTRWPHDYTNMWVVGGVVGHGGEDLPGTPRLGMDGGREA…
Zea mays	ZmaCOL-04	GRMZM2G038783_P01	MELHKYWGVGGRRCGSCEGAPAAVHCRTCVGGSFLCTTCDARPAHARLGHERVWMCEVCELAPAAVTCKADAAVLCAACDSDIHDANPLARRHARVPVAPIGSEAAAAAVEAMLFGTGEAAASEADEQHAAAEHAHAHAHALNLNVEAKDMKLDYLFSELDPYLSVEIPRFQHADSVVPNGAGAAVELDFTCGIGVKHSSYSSYTATSLAHSGSSSEVGVVPEAFGGSGSGGGSFELDFTRPKPQAYMPYTGTPQSHSVPSADVEVVPERGDLAAVRPVPLMGESREARLMRYREKRKNRRFEKTIRYASRKAYAETRPRIKGRFAKRADHDGDADADDAEAEAEAAVPMSYVLDFGYGVVPSF*
Zea mays	ZmaCOL-05	GRMZM2G148772_P01	MEALVGRYWGLGGRRCGACGGSPAAAHCRTCPGGAYLCGGCDAGHARAGHERVWVCEVCECAPAAVTCRADAAALCAACDADIHDANPLARRHERVPVQPIGAAADPAAEKAALLFGLAAEGKDGGDAAKVVVDASKLDLLFADDVVDPFLAQDFARFPHADSVVPNDGSNCGAAVDFDFGGGVAVAAKQPSYSSYTAASLGHSGSSSEVGLVPDVMCGRGGSVTGGVIELDFAQSKAAYLPYAATPTHSLSSLDVGAVPERSDGVMAGRLATPTPATATESREARLMRYREKRKNRRFEKTIRYASRKAYAESRPRIKGRFAKRADDNDADADLDEAAAPAPPARSQPQPQPQPSYRYVLDFAAGYGVVPTF*
Zea mays	ZmaCOL-06	GRMZM2G114137_P01	MTSAGAATGAALGARTARSCDGCMRRRARWHCPADDAFLCQTCDVSVHSANPLARRHHRVRLPSASCSSPPRDPDAPTWLHGLKRRPRTPRSKPGGSKSNKHEATPSFIAAAASSAAVPDLEAEESGSGILGGNDDHHGFLQDDDEDLLYRVPVFDPMLAEFYNPVADEGEQKPACSLLMPSLAETSPEFASGGSAEADGLSVSFHVPDMELASFAADMESLLMGVDDDGFDCLGFLDEEKPQVNADLDAIVAPAPEPEDKKRKRPEMILKLNYEGVIASWVRDGGSPWFHGERPHLDCHELWSDDFTTGSRELLGGAVTPVTGGEREARVSRYREKRRTRLFAKKIRYEVRKLNAEKRPRMKGRFVKRATLPPLPRPPPPQQQQQQKQLPRAPPHVGM…
Zea mays	ZmaCOL-07	GRMZM2G041991_P01	MSSSKHAAGAVGGKAARACDSCLRRRARWYCAADDAFLCQGCDASVHSANPLARRHERLRLRPTDPHSTTLEAGVATATWKKRQQQVAPAWSKRKARTRRPHVKSVGELLSRKLVVVPEVSPIESSEERKAEEEEEEEEGQLLYCVPTFDRALAELCSPPPPVDDPTASSCCRDDVDGAVENNTKAPPVVVAESPVQQLPDSFAGFGPTDAELREFAADMEALLGQGLDDGNELDRSFYMESLGLMAQQAEDVGRIKMEPNGIVSSRSRGEGAPGFGPTEMKPEASSAAAEVLDTDFNCCSPTVMMDNEDEDSFEQKASASNAAAAAAGTQFLKRSLDLSLNYEAIIESWGSSPWTDGQRPSVQLDDFWPHAHLTGWMAGGGRLGGEAAVTPRLGMGGG…
Zea mays	ZmaCOL-08	GRMZM2G095598_P01	MEGDEKSAGGAPAYWGLGARPCDACGAEAARLYCRADAAFLCAGCDARAHGAGSRHARVWLCEVCEHAPAAVTCRADAAALCASCDADIHSANPLARRHERLHVAPFFGALADAPKPFASAAPPKATDDDGSNEDEAASWLLPEPDHGQKEGATTEVFFADSDPYLDLDFARSMDEIKTIGVQQSGSPELDLAGTKLFYSDHSVNHSVSSSEAAVVPDAASGMAPMVAVVSRGLEREARLMRYREKRKSRRFEKTIRYASRKAYAETRPRIKGRFAKRTPGAGEDTLEEHEEMYSSAAAAVAALMAPGGADADYGVVPTY*
Zea mays	ZmaCOL-09	GRMZM2G176173_P01	MGGEGSTSPAPGGAACAVCGGAAVVYCVADAAALCSPCDAAVHAANLLASRHERVPLSMAAVPSASGAYDDLFAPDDVDAAAPAQAQGLGSPRNGSSSASFTTSGDSGAEGSSLFDFDLLSGVDLAACVTDGVAPLHHDDAAPLWAQPGLAVAWATAWSPADSAAAVVAAAAEREARVQRYREKRKNRRFHKTIRYASRKAYAEARPRIKGRFVKRAAGTSSSSSSGAGTPDDGNDATGAAAKFWLSFSDDARDGFYVDAGAYGVVPSFYRVRSEQLTS*
Zea mays	ZmaCOL-10	GRMZM2G021777_P01	MDTAAELELGLELEQKPAAGYWSVVGARPCDACAAEPARLHCRADGAFLCPGCDARAHGAGSRHARVWLCEVCEHAPAAVTCRADAAALCAACDADIHSANPLARRHERLPVAPLFGALADAPQPFPSPAFAAAAGAEAPAQGEAVAEDYGSSEAEAASWLLPEPDNSHEDSAADTFFAESDAYLGADLDFARCMDGVKAIGVPVAPPELDIGAGSFCYPEHSMNHILSSSSEVAVVPDAQAAGLPVVVVVSRGEEREARLMRYREKRKNRRFDKTIRYASRKAYAETRPRIKGRFAKRRSAEGEDEALEHEEGACFSPTGSAPAASDGVVPSFC*
Zea mays	ZmaCOL-11	GRMZM2G092363_P01	MGRSEGSTSPAAGGAACACAVCGGAAVVYCAADAAALCSPCDTAVHAANLLASRHERVPLSMVTAASGVYDDDLFAPDDIDAASSWASAPAQGQGSPQNGSSSASFTTGDSGAEGRGLFDLLSDVDFAACVTGGGGYLPDGVAPVVHHGAAPLWAQPGLAAAAWTATWSPAVVVPGAAVVAAAAAEREARVQRYREKRERRKFQKTIRYASRKAYAEARPRIKGRFVKRAAGTSSSSSSGAGTSDSIDAAAKFWLSFSDDARDGFFVDAGAYGVVPSF*
Zea mays	ZmaCOL-12	GRMZM2G042198_P01	MVPLCGFCGKQRSMIYCRSDAASLCLSCDRSVHSANALSRRHRRTLLCDRCGLQPASVRCLEDNTSLCQNCDWNGHDAASGASGHKRQAINCYSGCPSSAELSRIWSFIIDIPTVAAEPNCEDGLSMMTIDDSDVTNHHGASDDKRLLEIANTALMSDPPSPDKLKPLIGSSSGDGFDVLPLATDQPAGPVSATPKVPYARDDNKFNDGMYEDLCVDDADLTFENYEELFGTSHIRIEELFDDAGIDSYFEMKETPPFDFNEQPKIVQLQCSDVVPADCAMSNTGERADSSLCIPVRQVRSSISHPLSGLTGESSAGDHQDCGVSPILLMGEPPWYSPGPEGSLAGGSRDSALTRYKEKKKKRMFDKKIRYASRKARADVRKRVKGRFIKAGEAYDYDP…
Zea mays	ZmaCOL-13	GRMZM2G167560_P01	MVPLCGFCGKQRSMIYCRSDAASLCLSCDRSVHSANALSRRHRRTLLCDRCGLQPASVRCLEDNTSLCQNCDWNGHDAASGASGHKRQAINCYSGCPSSAELSRIWSFIIDIPTVAAEPNCEDGLSMMTIDDSDVTNHHGASDDKRLLEIANTALMSDPPSPDKLKPLIGSSSGDGFDVLPLATDQPAGPVSATPKVPYARDDNKFNDGMYEDLCVDDADLTFENYEELFGTSHIRIEELFDDAGIDSYFEMKETPPFDFNEQPKIVQLQCSDVVPADCAMSNTGERADSSLCIPVRQVRSSISHPLSGLTGESSAGDHQDCGVSPILLMGEPPWYSPGPEGSLAGGSRDSALTRYKEKKKKRMFDKKIRYASRKARADVRKRVKGRFIKAGEAYDYDP…
Zea mays	ZmaCOL-14	GRMZM2G405368_P01	MTPSVTPWIPLAPTLLLVLCTGLAALWIHHCNFMDYNFDTSVLDEDVAGRGGREGSCPPAWARACDGCRAAPSVVYCHADTAYLCASCNSRVHAANRVASRHERVRVCEACECAPAVLACRADAAALCAACDAQVHSANPLAGRHQRVPVLPLPAAAVPAASVLAEAAATAAAVAGDKDEEVDSWLLLTKDPDDDDKNHNCSSNNNNISSNTSTFYADVDEYFDLVGYSSYCDNHINSNTKQYGMQEQQLLLHKEFGDKEGSEYVVPSQVGQQQSGYHRVIGTEQAASMTPGVSAYTDSISNSISFSSSMEVGIVPDNMATTDMPSSGILLTPAGAISLFSSGPPLQMPLHLASMDREARVLRYREKKKSRKFEKTIRYATRKTYAEARPRIKGRFAKR…
Zea mays	ZmaCOL-15	GRMZM2G144346_P01	MTNAGAATGAALGARTARSCDSCMRRRARWHCPADNAFLCQSCDVSVHSANPLARRHHRVRLPSASCSSPPRDPDAPTWLHGLKRRPRTPRSKPGGSNKHEAAPSSIAAAASAAVPDLEAEAEAEAEESGSGILGDNDDDHGFQDDDENLLYCVPVFDPMLAEFYNPVADEGEQKPACLMLPLVETSPEFASGGLAEADGLSGFDVPDMDLASFAADMESLLMGVDDGFDDLGFLDEQKPQVNADVDLEAMAAPEPEREDKKRKRDGFDYLGFLDEEKPQVNADVDLEAMVAPEPEREDKKRKRTDMILKLNYEGVIASWVRDGGSPWYHGERPHLDDPYELWLEFPATGSRGLFGGTMTAVTGGEREARVSRYREKRRRRLFAKKIRYEVRKLNAEKR…
Zea mays	ZmaCOL-16	GRMZM2G013398_P04	MGALCDFCGEHRSMVYCRSDAASLCLSCDRNVHSANALSRRHTRTLLCDRCASQPAMVRCLAENASLCQNCDWNGHIAGSSSAGHKRQTINCYSGCPSSAELSRIWSFVSDIPNVAPEPNCEQGISMMSISDSGVSNQDNAAGDSILLDIASATLVSDIGTCDKLLVGSSSGAGVNLLPLATGQTETAGSVDSTPDKVPYTPDKDMFSKDSIYEDFCVDDADLAFENYEELFGTSHIQTEQLFDDAGIDIYFEMKEAPAGNSTEQSKLKQPANSNAVSADSGMSNPGVKGDSSVCTPLRQARSSLSLSFAGLTGESSAGDHQDCVVSSLLLMGEPPWQPPGPEGSIAGGSRDSALTRYKEKKMRRKFDKKIRYASRKARADVRKRVKGRFVKAGEAYDY…
Zea mays	ZmaCOL-17	GRMZM2G075562_P01	MASLCDFCGKQRSMIYCRSDAASLCLSCDRNVHSANALSRRHTRTLLCDRCGSQPASVRCLEDNASLCQNCDWNGHDAESGASGHKRQAINCYSGCPSSAELSRIWSFITDIPTVAAEPDYEDGLSMMTIDGSDVTNRHDTSDDKRLLEIANTTLMSDPPSADKLKSPTGSSSGDGFDVMTLATDQPAGPVSATPKVPNARDDDKFNDGMYEDLCVDDADLTFEDYEELFGTSHIRTEELFDDAGIDGYFELKETPPFYFNEQPKAMQIECGNVVSADCAMSNPGARADSSLCIPVRQVRSSISHSLSGLTGESSAGDHHDCGVSPMLLMGEPPWHSPGGPEGSVAGGSRDSALTRYKEKKKRRKFDKKIRYASRKARADVRKRVKGRFIKAGEAYDYD…
Zea mays	ZmaCOL-18	GRMZM2G134671_P01	MGEGDDDRRDELLGAGRDHEPEPADAEEAKKPAPGEAEAGNGAGAEAATCDYCGTAAAAVYCRADSARLCLPCDRLVHGANGVCSRHARAPLCAGCCAAGAVFRRASTSAFLCSNCDFGRHRDGGDPPLHDRCAVQPYSGCPPASDLAALLAVPLFDKPAAEDGAWWNIWEEPQVLSLEDLIVPTTPCHGFEPLLTPPSPKNRSISPDRKVNEEILRQLGELAESDGGMQASAGREEAEQAGGDQFPSWASPQYATGHGNFGTEDNHENGRWNNSEYHDLNDACKLEVTYDQAPVNSAEPCLSSFAPLSEICPSMSNGSSKEDNHQANPGIGMPMQGLPKRSGFDVVPCPDRDSVISRYKAKRKTRRFDRQVRYESRKVRADGRLRIKGRFAKANQT*
