# Supplementary material for: Genome-wide identification and characterization of CONSTANS-like gene family in radish (Raphanus sativus)
Source: PLoS One. 2018 Sep 24;13(9):e0204137. doi: 10.1371/journal.pone.0204137 (PMC6152963; doi:10.1371/journal.pone.0204137)
Supplement: S4 Table — (XLSX) [file pone.0204137.s005.xlsx]

## Sheet: S4
S4 Table. Homologous gene pairs and their Ka, Ks and divergent time
Gene1	Gene2	Index	Relationship	Divergence-Time(MYA)	Gene-pair	Ka	Ks	Ka/Ks	P-Value(Fisher)	Length	S-Sites	N-Sites	Substitutions	S-Substitutions	N-Substitutions	Divergence-Time	Substitution-Rate-Ratio(rTC:rAG:rTA:rCG:rTG:rCA/rCA)	GC(1:2:3)
AtCOL9	AtCOL10	1	paralog	31.0269	AT3G07650-AT5G48250	0.179052	0.930807	0.192363	2.11216e-29	1068	237.718	830.282	259	126.75	132.25	0.34638	1:1:1:1:1:1	0.429734(0.460154:0.460154:0.368895)
CruCOL-14	CruCOL-15	1	paralog	35.9887	Carubv10013971m-Carubv10028191m	0.164185	1.07966	0.152071	1.24885e-38	1083	243.204	839.796	263	139.167	123.833	0.369768	1:1:1:1:1:1	0.43734(0.465473:0.469309:0.377238)
BolCOL-12	BolCOL-08	1	paralog	16.5866	Bol003181-Bol008435	0.138601	0.497599	0.27854	5.28928e-17	1194	269.451	924.549	215	98	117	0.219617	1:1:1:1:1:1	0.473193(0.488345:0.439394:0.491841)
BolCOL-12	BolCOL-03	1	paralog	11.8519	Bol003181-Bol041805	0.127598	0.355558	0.358868	4.9866e-10	1161	263.989	897.011	180	74.75	105.25	0.179432	1:1:1:1:1:1	0.474961(0.471831:0.446009:0.507042)
BolCOL-02	BolCOL-01	1	paralog	12.3003	Bol003306-Bol028665	0.108076	0.369009	0.292882	1.77869e-13	1203	261.62	941.38	171	76.25	94.75	0.164822	1:1:1:1:1:1	0.480247(0.549383:0.398765:0.492593)
BolCOL-15	BolCOL-17	1	paralog	12.1643	Bol007693-Bol008165	0.0593494	0.364928	0.162633	5.1634e-20	1059	235.333	823.667	115	68	47	0.127256	1:1:1:1:1:1	0.443996(0.469086:0.462366:0.400538)
BolCOL-15	BolCOL-20	1	paralog	13.2945	Bol007693-Bol033974	0.0485072	0.398835	0.121622	1.63773e-24	1014	226.294	787.706	107	70	37	0.12669	1:1:1:1:1:1	0.439964(0.469086:0.458333:0.392473)
BolCOL-17	BolCOL-20	1	paralog	8.35493	Bol008165-Bol033974	0.0497628	0.250648	0.198537	3.94317e-13	1044	228.803	815.197	88	48.75	39.25	0.0937888	1:1:1:1:1:1	0.432615(0.471698:0.451482:0.374663)
BolCOL-08	BolCOL-03	1	paralog	13.6121	Bol008435-Bol041805	0.120338	0.408364	0.294682	8.66516e-14	1155	263.051	891.949	182	82.8333	99.1667	0.185935	1:1:1:1:1:1	0.47729(0.481524:0.437644:0.512702)
BolCOL-04	BolCOL-21	1	paralog	12.463	Bol023652-Bol043289	0.100419	0.373889	0.26858	4.49313e-15	1197	266.902	930.098	166	78.5833	87.4167	0.161396	1:1:1:1:1:1	0.469984(0.529621:0.404028:0.476303)
BolCOL-04	BolCOL-13	1	paralog	11.2386	Bol023652-Bol043295	0.088892	0.337158	0.263651	2.98248e-14	1200	268.51	931.49	151	72.9167	78.0833	0.144443	1:1:1:1:1:1	0.471959(0.526066:0.407583:0.482227)
BolCOL-09	BolCOL-21	1	paralog	11.3492	Bol024985-Bol043289	0.168677	0.340477	0.495415	1.16704e-05	1149	256.388	892.612	205	70.1667	134.833	0.207013	1:1:1:1:1:1	0.456627(0.509639:0.407229:0.453012)
BolCOL-09	BolCOL-13	1	paralog	10.668	Bol024985-Bol043295	0.157231	0.320039	0.491286	1.1489e-05	1152	257.823	894.177	194	67.1667	126.833	0.193668	1:1:1:1:1:1	0.458635(0.506024:0.410843:0.459036)
BolCOL-22	BolCOL-23	1	paralog	16.6229	Bol033105-Bol043091	0.107957	0.498686	0.216482	2.2948e-19	1038	229.917	808.083	165	83.75	81.25	0.194503	1:1:1:1:1:1	0.451389(0.481944:0.461111:0.411111)
BolCOL-21	BolCOL-13	1	paralog	1.91631	Bol043289-Bol043295	0.0355688	0.0574894	0.618701	0.154202	1221	271.045	949.955	48	15	33	0.0404348	1:1:1:1:1:1	0.482435(0.535539:0.425245:0.48652)
RsaCOL-11	RsaCOL-04	1	paralog	12.3781	RSG03335-RSG07010	0.120159	0.371342	0.32358	3.32518e-11	1083	246.121	836.879	165	72.0833	92.9167	0.177242	1:1:1:1:1:1	0(0:0:0)
RsaCOL-17	RsaCOL-15	1	paralog	12.2366	RSG03894-RSG09942	0.062525	0.367097	0.170323	5.83012e-19	1014	222.197	791.803	112	64.5	47.5	0.129266	1:1:1:1:1:1	0(0:0:0)
RsaCOL-17	RsaCOL-14	1	paralog	15.5298	RSG03894-RSG23074	0.0624931	0.465894	0.134136	1.6385e-27	1065	233.895	831.105	131	81.1667	49.8333	0.151088	1:1:1:1:1:1	0(0:0:0)
RsaCOL-15	RsaCOL-14	1	paralog	13.8886	RSG09942-RSG23074	0.0503508	0.416659	0.120844	2.73662e-26	1056	234.609	821.391	115	75	40	0.131733	1:1:1:1:1:1	0(0:0:0)
RsaCOL-06	RsaCOL-07	1	paralog	12.6826	RSG11754-RSG34470	0.0520791	0.380478	0.136878	8.25218e-24	1032	250.213	781.787	114	74.6667	39.3333	0.131701	1:1:1:1:1:1	0(0:0:0)
RsaCOL-18	RsaCOL-19	1	paralog	19.5378	RSG13348-RSG14263	0.108529	0.586134	0.185161	1.47785e-24	1047	229.686	817.314	176	93.4167	82.5833	0.213304	1:1:1:1:1:1	0(0:0:0)
RsaCOL-03	RsaCOL-05	1	paralog	11.9451	RSG21446-RSG35888	0.0754462	0.358354	0.210535	1.05036e-16	1005	243.366	761.634	124	69.3333	54.6667	0.143954	1:1:1:1:1:1	0(0:0:0)
RsaCOL-01	RsaCOL-02	1	paralog	12.8823	RSG31377-RSG42550	0.0932536	0.386469	0.241296	8.35226e-17	1188	260.481	927.519	160	78.6667	81.3333	0.157544	1:1:1:1:1:1	0(0:0:0)
BraCOL-18	BraCOL-14	1	paralog	13.9256	Bra001264-Bra029666	0.042145	0.417767	0.100882	3.09014e-29	1050	232.583	817.417	108	74.5	33.5	0.125348	1:1:1:1:1:1	0.434109(0.457364:0.456072:0.388889)
BraCOL-18	BraCOL-15	1	paralog	9.05053	Bra001264-Bra040020	0.048277	0.271516	0.177806	1.20177e-15	1041	228.271	812.729	90	52	38	0.097229	1:1:1:1:1:1	0.435586(0.47027:0.455405:0.381081)
BraCOL-21	BraCOL-02	1	paralog	13.8664	Bra004035-Bra033925	0.118293	0.415991	0.284365	9.37154e-15	1194	258.902	935.098	185	82.6667	102.333	0.182845	1:1:1:1:1:1	0.440601(0.493711:0.379455:0.448637)
BraCOL-08	BraCOL-07	1	paralog	12.1484	Bra009805-Bra036528	0.0449332	0.364453	0.123289	4.04231e-24	1029	249.428	779.572	106	72	34	0.122385	1:1:1:1:1:1	0.577904(0.55949:0.490085:0.684136)
BraCOL-10	BraCOL-13	1	paralog	18.5033	Bra010908-Bra041077	0.150073	0.5551	0.270354	1.62934e-18	1185	264.738	920.262	229	103.833	125.167	0.240559	1:1:1:1:1:1	0.470224(0.475638:0.435035:0.5)
BraCOL-06	BraCOL-04	1	paralog	12.7006	Bra012475-Bra024750	0.0917837	0.381018	0.240891	3.82311e-17	1200	265.283	934.717	160	79.25	80.75	0.155724	1:1:1:1:1:1	0.468009(0.526066:0.399289:0.478673)
BraCOL-20	BraCOL-22	1	paralog	18.026	Bra020709-Bra037499	0.114856	0.540779	0.212391	9.39361e-21	1014	226.006	787.994	171	87.0833	83.9167	0.209788	1:1:1:1:1:1	0.445065(0.47905:0.451117:0.405028)
BraCOL-14	BraCOL-15	1	paralog	12.7115	Bra029666-Bra040020	0.050858	0.381346	0.133364	4.99179e-24	1095	240.855	854.145	114	72	42	0.123552	1:1:1:1:1:1	0.432817(0.452196:0.459948:0.386305)
OsCOL-F	OsCOL-E	0.786	paralog	NA	LOC_Os02g08150-LOC_Os06g44450	0.22717	0.459584	0.494295	2.93718e-06	987	254.401	732.599	231	87.4167	143.583	0.287075	1:1:1:1:1:1	0.672634(0.640665:0.507673:0.869565)
OsCOL-D	OsCOL-C	0.861	paralog	NA	LOC_Os02g39710-LOC_Os04g42020	0.171014	0.334267	0.511608	9.28035e-05	930	237.907	692.093	170	64.1667	105.833	0.212776	1:1:1:1:1:1	0.697653(0.669014:0.529577:0.894366)
OsCOL-N	OsCOL-M	1.278	paralog	NA	LOC_Os02g49230-LOC_Os06g19444	0.13371	0.947441	0.141128	4.22836e-44	1221	277.906	943.094	265	149.5	115.5	0.31892	1:1:1:1:1:1	0.42966(0.472973:0.451143:0.364865)
OsCOL-K	OsCOL-L	1.076	paralog	NA	LOC_Os02g49880-LOC_Os06g15330	0.277371	0.483574	0.573585	1.63978e-05	1278	326.636	951.364	337	116.417	220.583	0.330073	1:1:1:1:1:1	0.673347(0.635021:0.512658:0.872363)
OsCOL-P	OsBBX23	0.732	paralog	NA	LOC_Os03g22770-LOC_Os07g47140	0.342447	0.746829	0.458535	2.63193e-09	1104	270.129	833.871	357	127.75	229.25	0.441392	1:1:1:1:1:1	0.594779(0.589157:0.50241:0.692771)
OsCOL-O	OsBBX28	1.052	paralog	NA	LOC_Os08g42440-LOC_Os09g33550	0.294513	0.770139	0.382416	1.07295e-15	1365	338.595	1026.4	413	163	250	0.412495	1:1:1:1:1:1	0.603175(0.592262:0.513889:0.703373)
AtCOL9	CruCOL-15	1	coortholog	34.656	AT3G07650-Carubv10028191m	0.171783	1.03968	0.165227	6.91812e-36	1083	243.857	839.143	266	137.167	128.833	0.367204	1:1:1:1:1:1	0.434019(0.466581:0.465296:0.37018)
AtCOL15	BolCOL-12	1.035	coortholog	22.2451	AT1G28050-Bol003181	0.165498	0.667353	0.247992	9.45852e-23	1197	270.017	926.983	257	119.333	137.667	0.278705	1:1:1:1:1:1	0.453184(0.479775:0.441573:0.438202)
AtCOL9	BolCOL-22	0.946	coortholog	41.0503	AT3G07650-Bol033105	0.193105	1.23151	0.156803	3.52524e-35	1011	222.936	788.064	269	134.833	134.167	0.422084	1:1:1:1:1:1	0.428883(0.451571:0.447644:0.387435)
AtCOL9	BolCOL-23	1.006	coortholog	42.1907	AT3G07650-Bol043091	0.206839	1.26572	0.163416	3.53835e-36	1053	236.116	816.884	292	144.333	147.667	0.444274	1:1:1:1:1:1	0.446491(0.476316:0.460526:0.402632)
AtCOL10	BolCOL-15	0.993	coortholog	40.591	AT5G48250-Bol007693	0.187042	1.21773	0.153599	9.04626e-37	1035	230.576	804.424	272	138.833	133.167	0.416657	1:1:1:1:1:1	0.42962(0.455959:0.457254:0.375648)
AtCOL10	BolCOL-17	1.021	coortholog	33.0563	AT5G48250-Bol008165	0.195387	0.991689	0.197024	1.88263e-29	1071	234.806	836.194	273	129.167	143.833	0.369968	1:1:1:1:1:1	0.424717(0.460836:0.453003:0.360313)
AtCOL16	RsaCOL-11	1.039	coortholog	18.8943	AT1G25440-RSG03335	0.148409	0.56683	0.261823	2.56063e-18	1098	247.634	850.366	213	98.5	114.5	0.242776	1:1:1:1:1:1	0.235946(0.267221:0.204276:0.236342)
AtCOL9	RsaCOL-18	0.978	coortholog	40.5107	AT3G07650-RSG13348	0.18337	1.21532	0.150881	9.14234e-37	1020	223.417	796.583	264	134.417	129.583	0.409405	1:1:1:1:1:1	0.224409(0.23622:0.23622:0.200787)
AtCOL9	RsaCOL-19	0.979	coortholog	46.0173	AT3G07650-RSG14263	0.201294	1.38052	0.14581	4.09744e-40	1062	238.786	823.214	296	150.667	145.333	0.466438	1:1:1:1:1:1	0.204545(0.215311:0.215311:0.183014)
AtCOL10	RsaCOL-17	0.977	coortholog	44.9627	AT5G48250-RSG03894	0.222008	1.34888	0.164587	1.99724e-35	1056	230.756	825.244	303	144.417	158.583	0.468252	1:1:1:1:1:1	0.216049(0.23545:0.23545:0.177249)
AtCOL10	RsaCOL-15	0.967	coortholog	35.6723	AT5G48250-RSG09942	0.211682	1.07017	0.197801	9.50688e-29	1032	229.987	802.013	279	131.083	147.917	0.403001	1:1:1:1:1:1	0.213787(0.232984:0.232984:0.175393)
AtCOL10	RsaCOL-14	1.06	coortholog	39.9947	AT5G48250-RSG23074	0.175377	1.19984	0.146168	1.93838e-39	1071	238.635	832.365	273	142.833	130.167	0.403642	1:1:1:1:1:1	0.207803(0.226463:0.226463:0.170483)
AtCOL9	BraCOL-20	1.008	coortholog	43.224	AT3G07650-Bra020709	0.191681	1.29672	0.14782	2.88086e-38	1029	225.456	803.544	275	139.083	135.917	0.433797	1:1:1:1:1:1	0.430702(0.455263:0.447368:0.389474)
AtCOL9	BraCOL-22	0.942	coortholog	44.372	AT3G07650-Bra037499	0.197363	1.33116	0.148263	8.6481e-38	1014	229.314	784.686	279	142.833	136.167	0.453769	1:1:1:1:1:1	0.439754(0.470976:0.452507:0.395778)
AtCOL10	BraCOL-14	1.031	coortholog	46.8993	AT5G48250-Bra029666	0.189828	1.40698	0.134918	3.24187e-43	1083	238.284	844.716	293	151.333	141.667	0.457629	1:1:1:1:1:1	0.424204(0.447236:0.457286:0.36809)
AtCOL10	BraCOL-15	1.019	coortholog	34.3897	AT5G48250-Bra040020	0.182096	1.03169	0.176503	6.73543e-33	1068	234.025	833.975	266	131.167	134.833	0.368262	1:1:1:1:1:1	0.422977(0.456919:0.454308:0.357702)
AtCOL16	OsCOL-K	0.869	coortholog	NA	AT1G25440-LOC_Os02g49880	0.575887	NA	NA	1.05811e-33	1191	283.645	907.355	592	227.25	364.75	0.200578	1:1:1:1:1:1	0.541314(0.551907:0.436441:0.635593)
AtCOL14	OsCOL-O	0.65	coortholog	NA	AT2G33500-LOC_Os08g42440	0.666055	NA	NA	5.69133e-25	1164	273.113	890.887	609	215.75	393.25	0.275143	1:1:1:1:1:1	0.496348(0.486056:0.442231:0.560757)
AtCOL13	OsCOL-P	0.567	coortholog	NA	AT2G47890-LOC_Os03g22770	0.628278	2.46933	0.254432	2.32959e-15	963	226.76	736.24	477	163.75	313.25	1.0618	1:1:1:1:1:1	0.508052(0.525362:0.425121:0.573671)
AtCOL9	OsCOL-N	1.412	coortholog	NA	AT3G07650-LOC_Os02g49230	0.340055	NA	NA	3.23505e-45	1071	238.902	832.098	413	185.5	227.5	0.0411364	1:1:1:1:1:1	0.394949(0.430303:0.416162:0.338384)
AtCOL10	OsCOL-N	1.375	coortholog	NA	AT5G48250-LOC_Os02g49230	0.371656	1.83596	0.202432	1.82735e-28	1095	242.527	852.473	416	166.167	249.833	0.695978	1:1:1:1:1:1	0.39276(0.434426:0.420082:0.32377)
AtCOL10	OsCOL-M	1.376	coortholog	NA	AT5G48250-LOC_Os06g19444	0.40286	NA	NA	6.84627e-41	1092	244.738	847.262	457	192.917	264.083	0.088453	1:1:1:1:1:1	0.427658(0.464029:0.455635:0.363309)
AtCOL5	OsCOL-D	0.751	coortholog	NA	AT5G57660-LOC_Os02g39710	0.549233	NA	NA	7.86935e-35	954	237.946	716.054	477	198.167	278.833	0.162825	1:1:1:1:1:1	0.562331(0.554201:0.48916:0.643631)
CruCOL-02	BolCOL-09	1.077	coortholog	14.5376	Carubv10009230m-Bol024985	0.178042	0.436129	0.408231	3.40935e-09	1167	261.56	905.44	230	86.5	143.5	0.235887	1:1:1:1:1:1	0.458529(0.517606:0.402582:0.455399)
CruCOL-14	BolCOL-22	1.008	coortholog	45.5303	Carubv10013971m-Bol033105	0.215445	1.36591	0.15773	4.92974e-36	1020	226.551	793.449	291	142.417	148.583	0.470975	1:1:1:1:1:1	0.435696(0.454068:0.455381:0.397638)
CruCOL-14	BolCOL-23	1.07	coortholog	41.6827	Carubv10013971m-Bol043091	0.205169	1.25048	0.164072	6.6128e-36	1053	237.769	815.231	291	144.667	146.333	0.441202	1:1:1:1:1:1	0.449825(0.475131:0.46466:0.409686)
CruCOL-10	BolCOL-12	0.775	coortholog	31.7969	Carubv10023307m-Bol003181	0.291651	0.953908	0.305743	5.75599e-19	1158	258.906	899.094	357	139.75	217.25	0.439718	1:1:1:1:1:1	0.45634(0.451025:0.430524:0.487472)
CruCOL-10	BolCOL-03	0.881	coortholog	26.3131	Carubv10023307m-Bol041805	0.258025	0.789392	0.326865	1.95476e-16	1134	257.233	876.767	317	125.583	191.417	0.378559	1:1:1:1:1:1	0.465753(0.449772:0.43379:0.513699)
CruCOL-15	BolCOL-15	1.026	coortholog	45.143	Carubv10028191m-Bol007693	0.216542	1.35429	0.159893	8.95609e-37	1059	236.677	822.323	303	148.333	154.667	0.470819	1:1:1:1:1:1	0.437337(0.466057:0.466057:0.379896)
CruCOL-15	BolCOL-17	1.054	coortholog	36.6197	Carubv10028191m-Bol008165	0.201464	1.09859	0.183384	6.61843e-32	1083	239.167	843.833	287	137.917	149.083	0.399583	1:1:1:1:1:1	0.427951(0.466146:0.457031:0.360677)
CruCOL-15	BolCOL-20	1.11	coortholog	32.8559	Carubv10028191m-Bol033974	0.165048	0.985677	0.167447	3.68825e-33	1044	230.633	813.367	247	126.5	120.5	0.346336	1:1:1:1:1:1	0.426265(0.468586:0.455497:0.354712)
CruCOL-02	RsaCOL-11	1.027	coortholog	15.1287	Carubv10009230m-RSG03335	0.149351	0.453861	0.329067	1.67286e-12	1104	251.098	852.902	201	85.5	115.5	0.21861	1:1:1:1:1:1	0.24374(0.279343:0.207746:0.244131)
CruCOL-14	RsaCOL-18	0.997	coortholog	49.3393	Carubv10013971m-RSG13348	0.200878	1.48018	0.135712	3.03815e-40	1020	224.147	795.853	285	144.75	140.25	0.482008	1:1:1:1:1:1	0.228895(0.236292:0.241514:0.208877)
CruCOL-14	RsaCOL-19	0.993	coortholog	53.8777	Carubv10013971m-RSG14263	0.231767	1.61633	0.14339	7.85443e-41	1068	241.674	826.326	325	160.25	164.75	0.545076	1:1:1:1:1:1	0.209729(0.216507:0.221292:0.191388)
CruCOL-15	RsaCOL-17	0.976	coortholog	41.5303	Carubv10028191m-RSG03894	0.205619	1.24591	0.165035	4.89079e-35	1056	231.661	824.339	289	140.75	148.25	0.433833	1:1:1:1:1:1	0.217581(0.238903:0.237598:0.17624)
CruCOL-15	RsaCOL-15	0.952	coortholog	36.3253	Carubv10028191m-RSG09942	0.219479	1.08976	0.201401	1.67438e-28	1044	232.48	811.52	288	133.583	154.417	0.413274	1:1:1:1:1:1	0.217581(0.238903:0.237598:0.17624)
CruCOL-15	RsaCOL-14	1.055	coortholog	34.5193	Carubv10028191m-RSG23074	0.202143	1.03558	0.195199	5.64382e-31	1107	246.826	860.174	291	138.583	152.417	0.387972	1:1:1:1:1:1	0.215889(0.237047:0.235751:0.17487)
CruCOL-14	BraCOL-20	1.065	coortholog	53.7127	Carubv10013971m-Bra020709	0.203816	1.61138	0.126485	2.6717e-43	1038	228.803	809.197	296	151.583	144.417	0.514081	1:1:1:1:1:1	0.437555(0.457784:0.455145:0.399736)
CruCOL-14	BraCOL-22	0.974	coortholog	42.255	Carubv10013971m-Bra037499	0.213442	1.26765	0.168376	7.35942e-34	1014	231.618	782.382	287	141.667	145.333	0.454245	1:1:1:1:1:1	0.443132(0.469816:0.456693:0.402887)
CruCOL-10	BraCOL-13	0.766	coortholog	35.79	Carubv10023307m-Bra041077	0.273977	1.0737	0.255171	6.78715e-24	1125	251.4	873.6	344	143.5	200.5	0.452687	1:1:1:1:1:1	0.443699(0.435123:0.417226:0.478747)
CruCOL-15	BraCOL-18	1.087	coortholog	34.6793	Carubv10028191m-Bra001264	0.162094	1.04038	0.155803	1.33937e-35	1050	232.525	817.475	250	130.833	119.167	0.356592	1:1:1:1:1:1	0.433157(0.473615:0.460422:0.365435)
CruCOL-15	BraCOL-14	1.062	coortholog	47.392	Carubv10028191m-Bra029666	0.197648	1.42176	0.139016	2.61837e-42	1095	243.199	851.801	303	155	148	0.469523	1:1:1:1:1:1	0.427318(0.452381:0.461153:0.368421)
CruCOL-15	BraCOL-15	1.045	coortholog	35.798	Carubv10028191m-Bra040020	0.190413	1.07394	0.177304	6.59688e-33	1083	238.09	844.91	278	135.917	142.083	0.38465	1:1:1:1:1:1	0.427328(0.463446:0.45953:0.359008)
CruCOL-02	OsCOL-K	0.915	coortholog	NA	Carubv10009230m-LOC_Os02g49880	0.58359	NA	NA	5.52736e-27	1164	282.067	881.933	574	216.333	357.667	0.199845	1:1:1:1:1:1	0.532787(0.547131:0.427254:0.623975)
CruCOL-14	OsCOL-M	1.49	coortholog	NA	Carubv10013971m-LOC_Os06g19444	0.343427	NA	NA	9.46668e-53	1074	245.032	828.968	428	199.583	228.417	0.0369256	1:1:1:1:1:1	0.434748(0.459906:0.456368:0.387972)
CruCOL-10	OsBBX28	0.584	coortholog	NA	Carubv10023307m-LOC_Os09g33550	0.670975	NA	NA	2.07831e-23	1131	264.651	866.349	592	207.833	384.167	0.279971	1:1:1:1:1:1	0.490486(0.482283:0.436024:0.55315)
CruCOL-16	OsCOL-P	0.512	coortholog	NA	Carubv10023601m-LOC_Os03g22770	0.644909	2.57342	0.250604	9.58146e-15	933	219.661	713.339	468	159.417	308.583	1.09895	1:1:1:1:1:1	0.503949(0.522512:0.417062:0.572275)
CruCOL-03	OsCOL-D	0.751	coortholog	NA	Carubv10026653m-LOC_Os02g39710	0.55791	3.18344	0.175254	1.59108e-20	945	234.587	710.413	453	173.417	279.583	1.20967	1:1:1:1:1:1	0.570547(0.544974:0.484127:0.68254)
CruCOL-15	OsCOL-N	1.362	coortholog	NA	Carubv10028191m-LOC_Os02g49230	0.390373	1.88213	0.20741	1.379e-27	1110	247.453	862.547	433	170.5	262.5	0.722932	1:1:1:1:1:1	0.396175(0.439549:0.42418:0.324795)
CruCOL-15	OsCOL-M	1.387	coortholog	NA	Carubv10028191m-LOC_Os06g19444	0.416902	NA	NA	1.41745e-34	1107	248.704	858.296	462	187.5	274.5	0.0985737	1:1:1:1:1:1	0.431655(0.470024:0.460432:0.364508)
BolCOL-05	RsaCOL-06	1	coortholog	10.9437	Bol022384-RSG11754	0.0529572	0.32831	0.161303	4.32782e-17	891	216.26	674.74	92	57.5	34.5	0.11979	1:1:1:1:1:1	0.250942(0.248588:0.20904:0.295198)
BolCOL-04	RsaCOL-11	1.001	coortholog	11.1991	Bol023652-RSG03335	0.128072	0.335972	0.381198	2.88284e-08	1083	244.95	838.05	165	66.3333	98.6667	0.175094	1:1:1:1:1:1	0.237195(0.268322:0.199764:0.243499)
BolCOL-21	RsaCOL-11	0.988	coortholog	11.3779	Bol043289-RSG03335	0.146222	0.341336	0.42838	4.67709e-07	1092	247.066	844.934	180	67.75	112.25	0.190366	1:1:1:1:1:1	0.237288(0.266344:0.208232:0.237288)
BolCOL-13	RsaCOL-11	1.012	coortholog	10.7755	Bol043295-RSG03335	0.138065	0.323264	0.427096	4.88656e-07	1095	248.463	846.537	172	65.25	106.75	0.180088	1:1:1:1:1:1	0.239306(0.262712:0.211864:0.243341)
BolCOL-05	BraCOL-07	1.042	coortholog	9.7213	Bol022384-Bra036528	0.0603303	0.291639	0.206866	9.1787e-13	888	215.21	672.79	91	52	39	0.116389	1:1:1:1:1:1	0.534564(0.525568:0.455966:0.622159)
BolCOL-09	BraCOL-04	1.057	coortholog	10.422	Bol024985-Bra024750	0.158963	0.31266	0.508423	4.01697e-05	1146	256.51	889.49	193	65.5833	127.417	0.193366	1:1:1:1:1:1	0.453113(0.509456:0.397163:0.452719)
BolCOL-21	BraCOL-25	0.931	coortholog	14.6223	Bol043289-Bra010994	0.237065	0.438669	0.54042	2.38949e-05	1152	254.924	897.076	267	84.6667	182.333	0.281678	1:1:1:1:1:1	0.449225(0.498837:0.398837:0.45)
BolCOL-13	BraCOL-25	0.97	coortholog	13.6112	Bol043295-Bra010994	0.226904	0.408336	0.555679	7.97267e-05	1152	255.654	896.346	256	80.5	175.5	0.267168	1:1:1:1:1:1	0.450116(0.4942:0.401392:0.454756)
BolCOL-12	OsCOL-O	0.522	coortholog	NA	Bol003181-LOC_Os08g42440	0.656782	4.192	0.156675	2.33579e-20	1191	283.727	907.273	609	212	397	1.49896	1:1:1:1:1:1	0.5083(0.500996:0.451195:0.572709)
BolCOL-12	OsBBX28	0.573	coortholog	NA	Bol003181-LOC_Os09g33550	0.733306	NA	NA	2.02593e-18	1167	275.924	891.076	627	210.083	416.917	0.323485	1:1:1:1:1:1	0.502028(0.505071:0.44929:0.551724)
BolCOL-15	OsCOL-N	1.453	coortholog	NA	Bol007693-LOC_Os02g49230	0.358117	2.55077	0.140396	6.64567e-34	1038	234.944	803.056	399	170.333	228.667	0.854407	1:1:1:1:1:1	0.394648(0.426829:0.413618:0.343496)
BolCOL-15	OsCOL-M	1.471	coortholog	NA	Bol007693-LOC_Os06g19444	0.35189	NA	NA	5.7587e-50	1032	233.283	798.717	415	190.667	224.333	0.0462966	1:1:1:1:1:1	0.428515(0.453791:0.446682:0.385071)
BolCOL-17	OsCOL-N	1.483	coortholog	NA	Bol008165-LOC_Os02g49230	0.364641	NA	NA	1.25e-38	1071	237.885	833.115	420	179.417	240.583	0.0615346	1:1:1:1:1:1	0.389796(0.429592:0.409184:0.330612)
BolCOL-17	OsCOL-M	1.577	coortholog	NA	Bol008165-LOC_Os06g19444	0.371754	NA	NA	3.96229e-46	1071	239.17	831.83	436	192.167	243.833	0.0654207	1:1:1:1:1:1	0.42504(0.45933:0.44378:0.37201)
BolCOL-08	OsBBX28	0.748	coortholog	NA	Bol008435-LOC_Os09g33550	0.682718	2.28396	0.298919	2.58278e-15	1185	277.656	907.344	605	198.333	406.667	1.0579	1:1:1:1:1:1	0.511856(0.521341:0.449187:0.565041)
BolCOL-10	OsCOL-D	0.879	coortholog	NA	Bol014511-LOC_Os02g39710	0.478478	1.59042	0.30085	9.211e-16	870	222.845	647.155	376	147.083	228.917	0.763295	1:1:1:1:1:1	0.59275(0.573446:0.49435:0.710452)
BolCOL-04	OsCOL-K	0.92	coortholog	NA	Bol023652-LOC_Os02g49880	0.616314	NA	NA	9.47266e-23	1164	280.805	883.195	582	210.833	371.167	0.226392	1:1:1:1:1:1	0.536611(0.547071:0.427824:0.634937)
BolCOL-04	OsCOL-L	1.014	coortholog	NA	Bol023652-LOC_Os06g15330	0.575448	NA	NA	4.85947e-32	1155	279.125	875.875	574	222.083	351.917	0.194715	1:1:1:1:1:1	0.552061(0.5587:0.43501:0.662474)
BolCOL-09	OsCOL-K	0.776	coortholog	NA	Bol024985-LOC_Os02g49880	0.645751	NA	NA	2.35348e-25	1119	265.93	853.07	579	209.667	369.333	0.254639	1:1:1:1:1:1	0.52695(0.530851:0.431915:0.618085)
BolCOL-09	OsCOL-L	0.866	coortholog	NA	Bol024985-LOC_Os06g15330	0.580546	NA	NA	1.165e-38	1122	270.413	851.587	572	227.833	344.167	0.199618	1:1:1:1:1:1	0.547312(0.547312:0.443011:0.651613)
BolCOL-20	OsCOL-N	1.526	coortholog	NA	Bol033974-LOC_Os02g49230	0.362903	3.54635	0.102331	5.48181e-36	1044	231.827	812.173	406	172.333	233.667	1.06981	1:1:1:1:1:1	0.391529(0.434917:0.411157:0.328512)
BolCOL-03	OsCOL-O	0.728	coortholog	NA	Bol041805-LOC_Os08g42440	0.604671	1.86709	0.323857	4.23069e-15	1134	268.738	865.262	544	184.833	359.167	0.903843	1:1:1:1:1:1	0.505534(0.489258:0.444336:0.583008)
BolCOL-03	OsBBX28	0.674	coortholog	NA	Bol041805-LOC_Os09g33550	0.696702	3.14973	0.221194	1.06838e-16	1125	268.472	856.528	587	198.333	388.667	1.2821	1:1:1:1:1:1	0.504351(0.497992:0.446787:0.568273)
BolCOL-21	OsCOL-K	0.9	coortholog	NA	Bol043289-LOC_Os02g49880	0.560413	NA	NA	1.00323e-36	1122	271.224	850.776	559	223.167	335.833	0.18321	1:1:1:1:1:1	0.524055(0.531959:0.424742:0.615464)
BolCOL-21	OsCOL-L	0.999	coortholog	NA	Bol043289-LOC_Os06g15330	0.539199	NA	NA	1.78668e-36	1137	273.21	863.79	554	221.833	332.167	0.169344	1:1:1:1:1:1	0.548319(0.552521:0.439076:0.653361)
BolCOL-13	OsCOL-K	0.89	coortholog	NA	Bol043295-LOC_Os02g49880	0.552132	NA	NA	2.57855e-37	1119	269.446	849.554	554	222	332	0.178391	1:1:1:1:1:1	0.523614(0.526694:0.426078:0.61807)
RsaCOL-11	BraCOL-04	1	coortholog	11.6939	RSG03335-Bra024750	0.1333	0.350817	0.379971	1.31984e-08	1083	245.067	837.933	171	68.6667	102.333	0.182521	1:1:1:1:1:1	0.236801(0.269504:0.200946:0.239953)
RsaCOL-13	OsCOL-P	0.51	coortholog	NA	RSG01107-LOC_Os03g22770	0.695716	2.53042	0.274941	5.14873e-14	1020	241.955	778.045	528	175.25	352.75	1.13093	1:1:1:1:1:1	0.291471(0.296948:0.241784:0.335681)
RsaCOL-11	OsCOL-K	0.687	coortholog	NA	RSG03335-LOC_Os02g49880	0.578274	NA	NA	8.93948e-34	1065	256.678	808.322	537	211.167	325.833	0.197891	1:1:1:1:1:1	0.334404(0.316916:0.256959:0.429336)
RsaCOL-11	OsCOL-L	0.828	coortholog	NA	RSG03335-LOC_Os06g15330	0.521019	NA	NA	9.52e-44	1053	255.564	797.436	518	218.5	299.5	0.151866	1:1:1:1:1:1	0.349036(0.327623:0.263383:0.456103)
RsaCOL-08	OsBBX28	0.646	coortholog	NA	RSG03422-LOC_Os09g33550	0.658429	NA	NA	5.33944e-21	1170	274.604	895.396	600	207.583	392.417	0.269188	1:1:1:1:1:1	0.293399(0.293069:0.251485:0.335644)
RsaCOL-17	OsCOL-N	1.325	coortholog	NA	RSG03894-LOC_Os02g49230	0.368728	NA	NA	3.07212e-38	1038	228.647	809.353	410	174.25	235.75	0.0672293	1:1:1:1:1:1	0.224033(0.250509:0.236253:0.185336)
RsaCOL-17	OsCOL-M	1.403	coortholog	NA	RSG03894-LOC_Os06g19444	0.359717	NA	NA	7.56906e-48	1041	229.065	811.935	419	187	232	0.0605203	1:1:1:1:1:1	0.23126(0.25:0.241627:0.202153)
RsaCOL-04	OsCOL-K	0.835	coortholog	NA	RSG07010-LOC_Os02g49880	0.615523	NA	NA	4.45613e-25	1197	287.473	909.527	601	219.083	381.917	0.227538	1:1:1:1:1:1	0.334404(0.316916:0.256959:0.429336)
RsaCOL-15	OsCOL-N	1.267	coortholog	NA	RSG09942-LOC_Os02g49230	0.368865	NA	NA	1.2806e-43	1035	229.597	805.403	417	182.333	234.667	0.0652057	1:1:1:1:1:1	0.22541(0.252049:0.237705:0.186475)
RsaCOL-15	OsCOL-M	1.322	coortholog	NA	RSG09942-LOC_Os06g19444	0.37811	NA	NA	2.33691e-43	1032	232.576	799.424	423	185.583	237.417	0.0675339	1:1:1:1:1:1	0.231815(0.2506:0.242206:0.202638)
RsaCOL-14	OsCOL-N	1.379	coortholog	NA	RSG23074-LOC_Os02g49230	0.381903	2.17549	0.175548	7.25933e-31	1095	247.381	847.619	429	175.333	253.667	0.787107	1:1:1:1:1:1	0.223577(0.25:0.235772:0.184959)
RsaCOL-10	OsCOL-D	0.797	coortholog	NA	RSG31262-LOC_Os02g39710	0.482612	1.74807	0.276082	6.36281e-17	867	222.4	644.6	380	150.583	229.417	0.807223	1:1:1:1:1:1	0.350476(0.332857:0.268571:0.45)
BraCOL-18	OsCOL-N	1.473	coortholog	NA	Bra001264-LOC_Os02g49230	0.358746	NA	NA	1.06899e-39	1044	232.692	811.308	409	177.667	231.333	0.0559028	1:1:1:1:1:1	0.3951(0.436853:0.413043:0.335404)
BraCOL-24	OsBBX23	0.411	coortholog	NA	Bra004423-LOC_Os07g47140	0.696322	1.77322	0.392689	2.18777e-09	945	227.255	717.745	480	154.417	325.583	0.955294	1:1:1:1:1:1	0.522556(0.52381:0.444862:0.598997)
BraCOL-08	OsCOL-D	0.891	coortholog	NA	Bra009805-LOC_Os02g39710	0.456351	1.66935	0.27337	8.02906e-18	909	226.951	682.049	385	151.833	233.167	0.759202	1:1:1:1:1:1	0.598246(0.571053:0.475:0.748684)
BraCOL-10	OsBBX28	0.743	coortholog	NA	Bra010908-LOC_Os09g33550	0.665265	2.70585	0.245862	1.08044e-17	1194	281.864	912.136	608	205.667	402.333	1.14698	1:1:1:1:1:1	0.516293(0.520367:0.453157:0.575356)
BraCOL-06	OsCOL-K	0.896	coortholog	NA	Bra012475-LOC_Os02g49880	0.602264	NA	NA	4.99345e-34	1155	275.008	879.992	590	225.667	364.333	0.220761	1:1:1:1:1:1	0.533684(0.538947:0.428421:0.633684)
BraCOL-04	OsCOL-K	0.882	coortholog	NA	Bra024750-LOC_Os02g49880	0.597848	NA	NA	1.16514e-23	1140	274.378	865.622	563	206.333	356.667	0.213275	1:1:1:1:1:1	0.527435(0.539095:0.421811:0.621399)
BraCOL-04	OsCOL-L	0.988	coortholog	NA	Bra024750-LOC_Os06g15330	0.562542	NA	NA	6.51977e-34	1149	276.805	872.195	568	222.833	345.167	0.18611	1:1:1:1:1:1	0.549408(0.557411:0.434238:0.656576)
BraCOL-14	OsCOL-N	1.44	coortholog	NA	Bra029666-LOC_Os02g49230	0.361243	NA	NA	5.03799e-40	1080	241.67	838.33	424	183.667	240.333	0.0566399	1:1:1:1:1:1	0.389657(0.418972:0.413043:0.336957)
BraCOL-14	OsCOL-M	1.485	coortholog	NA	Bra029666-LOC_Os06g19444	0.347748	NA	NA	5.73362e-55	1071	238.173	832.827	430	198.25	231.75	0.0480313	1:1:1:1:1:1	0.420671(0.442792:0.443936:0.375286)
BraCOL-07	OsCOL-D	0.872	coortholog	NA	Bra036528-LOC_Os02g39710	0.436604	1.91253	0.228286	5.63572e-21	876	222.121	653.879	370	153.583	216.417	0.810843	1:1:1:1:1:1	0.576623(0.554545:0.468831:0.706494)
BraCOL-07	OsCOL-C	0.844	coortholog	NA	Bra036528-LOC_Os04g42020	0.418087	1.60107	0.261129	2.00458e-18	861	214.352	646.648	349	141.75	207.25	0.7126	1:1:1:1:1:1	0.573743(0.557545:0.461637:0.702046)
BraCOL-15	OsCOL-N	1.427	coortholog	NA	Bra040020-LOC_Os02g49230	0.352279	NA	NA	1.11303e-41	1071	236.214	834.786	416	181.333	234.667	0.054027	1:1:1:1:1:1	0.38923(0.427403:0.411043:0.329243)
BraCOL-15	OsCOL-M	1.532	coortholog	NA	Bra040020-LOC_Os06g19444	0.363837	NA	NA	1.90063e-49	1071	238.768	832.232	434	194.083	239.917	0.0597846	1:1:1:1:1:1	0.42446(0.456835:0.446043:0.370504)
BraCOL-13	OsCOL-O	0.545	coortholog	NA	Bra041077-LOC_Os08g42440	0.640831	4.67784	0.136993	3.27551e-21	1179	280.215	898.785	597	209.75	387.25	1.60031	1:1:1:1:1:1	0.503313(0.493042:0.445328:0.571571)
BraCOL-13	OsBBX28	0.571	coortholog	NA	Bra041077-LOC_Os09g33550	0.666323	NA	NA	4.36753e-24	1128	264.703	863.297	590	208.833	381.167	0.275294	1:1:1:1:1:1	0.488072(0.488072:0.435388:0.540755)
AtCOL16	CruCOL-02	1.009	ortholog	11.1925	AT1G25440-Carubv10009230m	0.0519462	0.335775	0.154705	2.52159e-23	1248	278.314	969.686	124	75.3333	48.6667	0.115242	1:1:1:1:1:1	0.478039(0.544706:0.410588:0.478824)
AtCOL8	CruCOL-08	1.009	ortholog	8.21177	AT1G49130-Carubv10009731m	0.0713915	0.246353	0.289794	1.78689e-08	927	196.446	730.554	91	41.25	49.75	0.108468	1:1:1:1:1:1	0.389699(0.456268:0.367347:0.345481)
AtCOL6	CruCOL-01	1.009	ortholog	12.0056	AT1G68520-Carubv10020384m	0.0783424	0.360168	0.217517	2.74599e-18	1215	262.806	952.194	146	75.1667	70.8333	0.139301	1:1:1:1:1:1	0.492295(0.562044:0.409976:0.504866)
AtCOL7	CruCOL-05	1.009	ortholog	11.7899	AT1G73870-Carubv10020393m	0.125504	0.353698	0.354834	4.45438e-10	1170	257.095	912.905	178	72.5	105.5	0.175647	1:1:1:1:1:1	0.467808(0.515892:0.400978:0.486553)
AtCOL3	CruCOL-06	0.852	ortholog	15.8897	AT2G24790-Carubv10023746m	0.0997434	0.47669	0.209242	2.72665e-17	864	205.51	658.49	134	72.5	61.5	0.189403	1:1:1:1:1:1	0.483996(0.508278:0.466887:0.476821)
AtCOL14	CruCOL-10	1.009	ortholog	13.3798	AT2G33500-Carubv10023307m	0.0955114	0.401393	0.23795	6.71131e-18	1188	264.345	923.655	165	82.1667	82.8333	0.163574	1:1:1:1:1:1	0.462698(0.453571:0.439286:0.495238)
AtCOL13	CruCOL-16	1.009	ortholog	11.6506	AT2G47890-Carubv10023601m	0.0784382	0.349518	0.224419	1.67446e-14	981	229.078	751.922	120	64	56	0.141739	1:1:1:1:1:1	0.521393(0.552239:0.435821:0.576119)
AtCOL2	CruCOL-07	1.009	ortholog	8.77187	AT3G02380-Carubv10015501m	0.036855	0.263156	0.14005	1.38692e-17	1029	236.544	792.456	81	52.5	28.5	0.0888766	1:1:1:1:1:1	0.469828(0.518678:0.458333:0.432471)
AtCOL9	CruCOL-14	1.009	ortholog	10.6795	AT3G07650-Carubv10013971m	0.0417002	0.320384	0.130157	3.30861e-22	1116	253.126	862.874	101	66	35	0.10491	1:1:1:1:1:1	0.463012(0.48262:0.487968:0.418449)
AtCOL12	CruCOL-13	1.009	ortholog	10.0399	AT3G21880-Carubv10016442m	0.0988305	0.301198	0.328125	3.13703e-09	1062	235.828	826.172	135	58.5	76.5	0.143768	1:1:1:1:1:1	0.412698(0.438596:0.408521:0.390977)
AtCOL11	CruCOL-12	1.009	ortholog	13.6932	AT4G15250-Carubv10006202m	0.089339	0.410797	0.217477	1.07742e-16	987	219.199	767.801	134	69.3333	64.6667	0.16073	1:1:1:1:1:1	0.404192(0.428144:0.426647:0.357784)
AtCO	CruCOL-11	1.009	ortholog	10.0723	AT5G15840-Carubv10001192m	0.0882576	0.302168	0.292081	5.77401e-11	1110	245.265	864.735	133	61	72	0.135523	1:1:1:1:1:1	0.459103(0.497361:0.435356:0.444591)
AtCOL1	CruCOL-09	1.009	ortholog	10.5549	AT5G15850-Carubv10001279m	0.0947263	0.316648	0.299153	1.23531e-10	1053	243.905	809.095	135	63	72	0.14613	1:1:1:1:1:1	0.463324(0.520891:0.461003:0.408078)
AtCOL4	CruCOL-04	1.009	ortholog	13.437	AT5G24930-Carubv10001230m	0.0277931	0.40311	0.0689468	6.97839e-36	1086	261.355	824.645	104	81.5	22.5	0.118116	1:1:1:1:1:1	0.496333(0.511002:0.47066:0.507335)
AtCOL10	CruCOL-14	1.009	ortholog	36.548	AT5G48250-Carubv10013971m	0.178379	1.09644	0.162689	1.56347e-35	1071	239.518	831.482	270	138	132	0.383694	1:1:1:1:1:1	0.434188(0.460256:0.465385:0.376923)
AtCOL10	CruCOL-15	1.009	ortholog	9.15177	AT5G48250-Carubv10028191m	0.0512464	0.274553	0.186654	1.66054e-15	1116	247.923	868.077	100	57	43	0.100855	1:1:1:1:1:1	0.435356(0.476253:0.474934:0.354881)
AtCOL5	CruCOL-03	1.009	ortholog	11.0194	AT5G57660-Carubv10026653m	0.0329669	0.330583	0.0997233	4.38066e-25	1053	246.869	806.131	92	66	26	0.102741	1:1:1:1:1:1	0.487215(0.486301:0.480822:0.494521)
AtCOL16	BolCOL-04	1.033	ortholog	14.5456	AT1G25440-Bol023652	0.0873536	0.436369	0.200183	3.00347e-22	1221	271.026	949.974	168	89.6667	78.3333	0.164825	1:1:1:1:1:1	0.470912(0.533019:0.402123:0.477594)
AtCOL16	BolCOL-09	1.007	ortholog	18.3633	AT1G25440-Bol024985	0.159757	0.5509	0.289992	1.37599e-16	1155	254.996	900.004	229	99.5	129.5	0.246111	1:1:1:1:1:1	0.451143(0.50591:0.399527:0.447991)
AtCOL16	BolCOL-21	1.033	ortholog	17.6568	AT1G25440-Bol043289	0.105041	0.529705	0.198302	6.42463e-25	1209	267.841	941.159	194	101.75	92.25	0.199121	1:1:1:1:1:1	0.468725(0.528504:0.408551:0.469121)
AtCOL16	BolCOL-13	1.033	ortholog	18.3015	AT1G25440-Bol043295	0.101179	0.549045	0.184282	3.98435e-27	1212	269.064	942.936	194	104.75	89.25	0.200606	1:1:1:1:1:1	0.470705(0.524941:0.412114:0.475059)
AtCOL15	BolCOL-08	1.033	ortholog	24.2111	AT1G28050-Bol008435	0.129792	0.726334	0.178695	1.02061e-32	1209	271.362	937.638	238	126.25	111.75	0.263687	1:1:1:1:1:1	0.461883(0.495516:0.439462:0.450673)
AtCOL15	BolCOL-03	1.033	ortholog	19.094	AT1G28050-Bol041805	0.142903	0.572819	0.249472	2.39427e-20	1149	260.673	888.327	220	104.417	115.583	0.240437	1:1:1:1:1:1	0.454277(0.470133:0.436947:0.455752)
AtCOL8	BolCOL-07	0.869	ortholog	11.6043	AT1G49130-Bol043150	0.158455	0.348129	0.455161	2.3479e-05	915	193.89	721.11	157	54	103	0.198647	1:1:1:1:1:1	0.399005(0.471642:0.364179:0.361194)
AtCOL6	BolCOL-02	1.033	ortholog	12.8986	AT1G68520-Bol003306	0.0951827	0.386957	0.245978	1.46715e-16	1203	260.506	942.494	163	78.75	84.25	0.158365	1:1:1:1:1:1	0.48252(0.556098:0.4:0.491463)
AtCOL6	BolCOL-01	1.033	ortholog	14.9071	AT1G68520-Bol028665	0.123017	0.447214	0.275073	8.79751e-16	1194	257.526	936.474	193	86.75	106.25	0.19294	1:1:1:1:1:1	0.482478(0.551345:0.394866:0.501222)
AtCOL3	BolCOL-10	0.851	ortholog	24.9413	AT2G24790-Bol014511	0.103077	0.748239	0.13776	6.87818e-31	873	211.923	661.077	164	100.333	63.6667	0.259692	1:1:1:1:1:1	0.507937(0.519048:0.47619:0.528571)
AtCOL2	BolCOL-18	0.908	ortholog	13.1133	AT3G02380-Bol000733	0.0985822	0.3934	0.25059	2.52612e-13	921	210.153	710.847	130	64.3333	65.6667	0.165853	1:1:1:1:1:1	0.439093(0.491501:0.429178:0.396601)
AtCOL9	BolCOL-15	1.033	ortholog	16.8147	AT3G07650-Bol007693	0.0673878	0.50444	0.133589	1.4197e-28	1062	239.645	822.355	141	88	53	0.16601	1:1:1:1:1:1	0.451241(0.470745:0.472074:0.410904)
AtCOL9	BolCOL-17	1.033	ortholog	13.1254	AT3G07650-Bol008165	0.0717628	0.393763	0.182249	1.91005e-20	1098	243.193	854.807	133	74.5	58.5	0.143082	1:1:1:1:1:1	0.446381(0.475871:0.467828:0.395442)
AtCOL9	BolCOL-20	1.033	ortholog	16.5991	AT3G07650-Bol033974	0.0744938	0.497973	0.149594	3.10874e-26	1044	231.981	812.019	142	84.4167	57.5833	0.168593	1:1:1:1:1:1	0.43883(0.472074:0.460106:0.384309)
AtCOL12	BolCOL-19	1.033	ortholog	15.3126	AT3G21880-Bol023231	0.146116	0.459377	0.318075	1.075e-12	1086	241.141	844.859	195	82.8333	112.167	0.215674	1:1:1:1:1:1	0.415378(0.447165:0.408505:0.390464)
AtCO	BolCOL-16	0.996	ortholog	11.359	AT5G15840-Bol030488	0.131163	0.34077	0.384901	3.55174e-08	1062	235.827	826.173	164	64.5833	99.4167	0.177708	1:1:1:1:1:1	0.444589(0.47013:0.41039:0.453247)
AtCOL1	BolCOL-14	0.87	ortholog	11.8164	AT5G15850-Bol030489	0.127878	0.354491	0.360737	2.23906e-08	963	223.016	739.984	150	63	87	0.180358	1:1:1:1:1:1	0.442168(0.490437:0.42623:0.409836)
AtCOL4	BolCOL-06	1.033	ortholog	26.0815	AT5G24930-Bol036182	0.0521588	0.782446	0.0666612	4.53513e-53	1032	248.059	783.941	160	120.5	39.5	0.227696	1:1:1:1:1:1	0.496724(0.496314:0.460688:0.53317)
AtCOL10	BolCOL-22	1.033	ortholog	15.2778	AT5G48250-Bol033105	0.113165	0.458335	0.246905	2.23736e-16	1035	228.174	806.826	163	78.25	84.75	0.18926	1:1:1:1:1:1	0.426667(0.457333:0.453333:0.369333)
AtCOL10	BolCOL-20	1.033	ortholog	40.2213	AT5G48250-Bol033974	0.169329	1.20664	0.140331	1.26887e-39	1044	231.423	812.577	262	138.833	123.167	0.39927	1:1:1:1:1:1	0.427498(0.46817:0.456233:0.35809)
AtCOL10	BolCOL-23	1.033	ortholog	19.6124	AT5G48250-Bol043091	0.10773	0.588372	0.183098	5.08865e-25	1065	237.898	827.102	180	97	83	0.215095	1:1:1:1:1:1	0.439876(0.477454:0.461538:0.380637)
AtCOL16	RsaCOL-04	1.04	ortholog	14.8004	AT1G25440-RSG07010	0.0786261	0.444013	0.17708	2.96188e-25	1221	272.064	948.936	162	91.1667	70.8333	0.160042	1:1:1:1:1:1	0.234277(0.26533:0.20283:0.23467)
AtCOL15	RsaCOL-08	1.04	ortholog	23.059	AT1G28050-RSG03422	0.115611	0.69177	0.167124	3.73608e-33	1197	269.1	927.9	221	121.583	99.4167	0.245139	1:1:1:1:1:1	0.223435(0.245633:0.222707:0.201965)
AtCOL8	RsaCOL-20	0.813	ortholog	14.1763	AT1G49130-RSG28563	0.204637	0.42529	0.48117	2.49002e-05	915	193.312	721.688	192	62.75	129.25	0.251254	1:1:1:1:1:1	0.186911(0.223164:0.173729:0.163842)
AtCOL6	RsaCOL-01	1.04	ortholog	13.0212	AT1G68520-RSG31377	0.0895285	0.390637	0.229186	7.69477e-18	1188	257.809	930.191	157	78.5	78.5	0.154873	1:1:1:1:1:1	0.24412(0.281022:0.199513:0.251825)
AtCOL6	RsaCOL-02	1.04	ortholog	13.2416	AT1G68520-RSG42550	0.111324	0.397249	0.280238	1.73726e-14	1197	259.405	937.595	177	80	97	0.173288	1:1:1:1:1:1	0.245314(0.282396:0.200489:0.253056)
AtCOL3	RsaCOL-10	0.841	ortholog	26.6137	AT2G24790-RSG31262	0.111626	0.79841	0.13981	2.23731e-31	864	209.971	654.029	171	103.167	67.8333	0.27853	1:1:1:1:1:1	0.232694(0.246006:0.220447:0.231629)
AtCOL13	RsaCOL-13	0.801	ortholog	18.6805	AT2G47890-RSG01107	0.196796	0.560415	0.351161	8.61511e-12	984	228.632	755.368	221	90.25	130.75	0.281283	1:1:1:1:1:1	0.234787(0.247956:0.19891:0.257493)
AtCOL9	RsaCOL-17	1.04	ortholog	18.3998	AT3G07650-RSG03894	0.0765458	0.551994	0.138671	1.41206e-29	1053	230.766	822.234	150	90.1667	59.8333	0.180741	1:1:1:1:1:1	0.22619(0.238095:0.238095:0.202381)
AtCOL9	RsaCOL-15	1.04	ortholog	14.3646	AT3G07650-RSG09942	0.0744744	0.430937	0.17282	2.12405e-21	1053	234.903	818.097	135	77	58	0.153994	1:1:1:1:1:1	0.22861(0.240642:0.240642:0.204545)
AtCOL9	RsaCOL-14	1.04	ortholog	16.5551	AT3G07650-RSG23074	0.0758704	0.496654	0.152763	7.3026e-27	1107	247.787	859.213	152	90	62	0.170057	1:1:1:1:1:1	0.225(0.236842:0.236842:0.201316)
AtCOL12	RsaCOL-16	1.02	ortholog	15.1568	AT3G21880-RSG40602	0.158723	0.454703	0.34907	1.9421e-11	1086	240.739	845.261	203	82.0833	120.917	0.224334	1:1:1:1:1:1	0.204467(0.220361:0.198454:0.194588)
AtCO	RsaCOL-12	1.04	ortholog	10.9734	AT5G15840-RSG01423	0.116963	0.329201	0.355292	4.63504e-09	1080	240.501	839.499	155	64.0833	90.9167	0.164225	1:1:1:1:1:1	0.226375(0.240979:0.21134:0.226804)
AtCOL1	RsaCOL-09	0.962	ortholog	11.528	AT5G15850-RSG01422	0.101213	0.345839	0.29266	3.43578e-11	1002	230.991	771.009	137	64	73	0.157607	1:1:1:1:1:1	0.223111(0.246667:0.222667:0.2)
AtCOL4	RsaCOL-06	1.04	ortholog	24.1155	AT5G24930-RSG11754	0.0541916	0.723465	0.0749056	6.77173e-48	1032	247.763	784.237	156	115	41	0.214871	1:1:1:1:1:1	0.249593(0.258537:0.242683:0.247561)
AtCOL4	RsaCOL-07	1.04	ortholog	28.3863	AT5G24930-RSG34470	0.044203	0.851589	0.0519066	1.61326e-61	1038	249.816	788.184	161	127.167	33.8333	0.238517	1:1:1:1:1:1	0.248382(0.257282:0.241505:0.246359)
AtCOL10	RsaCOL-18	1.04	ortholog	15.9304	AT5G48250-RSG13348	0.113812	0.477913	0.238144	5.78129e-17	1038	227.533	810.467	166	80.4167	85.5833	0.193624	1:1:1:1:1:1	0.217199(0.236702:0.236702:0.178191)
AtCOL10	RsaCOL-19	1.04	ortholog	20.6521	AT5G48250-RSG14263	0.108565	0.619562	0.175228	1.32185e-27	1089	243.076	845.924	188	102.5	85.5	0.222624	1:1:1:1:1:1	0.199187(0.217073:0.217073:0.163415)
AtCOL5	RsaCOL-03	1.04	ortholog	24.5026	AT5G57660-RSG21446	0.0811895	0.735079	0.11045	3.29581e-40	1020	241.349	778.651	173	113.083	59.9167	0.235911	1:1:1:1:1:1	0.234995(0.243767:0.239612:0.221607)
AtCOL5	RsaCOL-05	1.04	ortholog	25.7356	AT5G57660-RSG35888	0.0760571	0.772068	0.0985109	3.1999e-43	1020	244.594	775.406	174	117.917	56.0833	0.242959	1:1:1:1:1:1	0.237628(0.246499:0.242297:0.22409)
AtCOL16	BraCOL-06	1.037	ortholog	17.7612	AT1G25440-Bra012475	0.0924903	0.532837	0.173581	8.50439e-28	1212	266.758	945.242	184	101.75	82.25	0.189409	1:1:1:1:1:1	0.467142(0.523753:0.402613:0.475059)
AtCOL16	BraCOL-04	1.037	ortholog	15.6236	AT1G25440-Bra024750	0.0888958	0.468707	0.189662	1.44226e-24	1221	270.66	950.34	174	94.3333	79.6667	0.173089	1:1:1:1:1:1	0.470519(0.534198:0.403302:0.474057)
AtCOL15	BraCOL-10	1.037	ortholog	22.5581	AT1G28050-Bra010908	0.123678	0.676742	0.182755	6.14978e-31	1206	269.752	936.248	227	120.25	106.75	0.247385	1:1:1:1:1:1	0.462509(0.489978:0.439866:0.457684)
AtCOL15	BraCOL-13	1.037	ortholog	21.8961	AT1G28050-Bra041077	0.172484	0.656884	0.26258	5.56024e-21	1194	268.118	925.882	260	117.333	142.667	0.281259	1:1:1:1:1:1	0.450715(0.474041:0.437923:0.440181)
AtCOL8	BraCOL-03	0.866	ortholog	11.7439	AT1G49130-Bra032273	0.162879	0.352316	0.462311	2.67717e-05	915	193.266	721.734	160	54.3333	105.667	0.202892	1:1:1:1:1:1	0.397512(0.471642:0.362687:0.358209)
AtCOL6	BraCOL-21	1.037	ortholog	13.4286	AT1G68520-Bra004035	0.0963643	0.402857	0.239202	1.91824e-17	1194	257.736	936.264	165	80.3333	84.6667	0.162524	1:1:1:1:1:1	0.440871(0.502075:0.378631:0.441909)
AtCOL6	BraCOL-02	1.037	ortholog	13.8759	AT1G68520-Bra033925	0.123637	0.416276	0.297007	3.45262e-14	1194	257.465	936.535	189	82.25	106.75	0.18674	1:1:1:1:1:1	0.484923(0.5489:0.397311:0.508557)
AtCOL3	BraCOL-12	0.823	ortholog	26.8447	AT2G24790-Bra032061	0.119102	0.805341	0.147891	2.17592e-29	837	202.883	634.117	170	100.167	69.8333	0.285442	1:1:1:1:1:1	0.503838(0.519737:0.467105:0.524671)
AtCOL13	BraCOL-24	0.863	ortholog	17.9837	AT2G47890-Bra004423	0.170001	0.53951	0.315102	2.6136e-12	933	215.321	717.679	192	82.8333	109.167	0.255277	1:1:1:1:1:1	0.484507(0.512676:0.408451:0.532394)
AtCOL2	BraCOL-17	0.945	ortholog	11.5803	AT3G02380-Bra021464	0.109254	0.34741	0.314481	4.8228e-10	939	212.787	726.213	133	59.1667	73.8333	0.163222	1:1:1:1:1:1	0.437089(0.485915:0.430986:0.394366)
AtCOL9	BraCOL-18	1.037	ortholog	15.2989	AT3G07650-Bra001264	0.0635166	0.458968	0.13839	7.1359e-26	1041	232.315	808.685	129	79.75	49.25	0.151768	1:1:1:1:1:1	0.442376(0.473404:0.461436:0.392287)
AtCOL9	BraCOL-14	1.037	ortholog	17.1325	AT3G07650-Bra029666	0.0752873	0.513976	0.14648	6.10821e-29	1110	247.953	862.047	154	92.25	61.75	0.173282	1:1:1:1:1:1	0.445017(0.46134:0.471649:0.402062)
AtCOL9	BraCOL-15	1.037	ortholog	13.0369	AT3G07650-Bra040020	0.0710859	0.391106	0.181756	5.51412e-20	1098	242.809	855.191	132	74	58	0.141854	1:1:1:1:1:1	0.445789(0.473118:0.47043:0.393817)
AtCOL12	BraCOL-19	1.037	ortholog	16.5415	AT3G21880-Bra023858	0.151057	0.496244	0.3044	5.26085e-14	1086	240.585	845.415	203	87.3333	115.667	0.227527	1:1:1:1:1:1	0.414089(0.444588:0.407216:0.390464)
AtCO	BraCOL-16	1.012	ortholog	12.4671	AT5G15840-Bra008669	0.124498	0.374014	0.332869	1.46499e-10	1062	234.576	827.424	164	69.0833	94.9167	0.179611	1:1:1:1:1:1	0.443723(0.472727:0.407792:0.450649)
AtCOL1	BraCOL-11	0.892	ortholog	11.9567	AT5G15850-Bra008668	0.124327	0.358701	0.346603	5.07966e-09	969	222.723	746.277	149	63.5	85.5	0.178197	1:1:1:1:1:1	0.443541(0.48645:0.428184:0.415989)
AtCOL4	BraCOL-08	1.037	ortholog	30.826	AT5G24930-Bra009805	0.0402072	0.92478	0.0434776	4.85386e-67	1044	252.142	791.858	165	134	31	0.253845	1:1:1:1:1:1	0.506112(0.50489:0.454768:0.55868)
AtCOL4	BraCOL-07	1.037	ortholog	27.8532	AT5G24930-Bra036528	0.0468344	0.835597	0.0560491	2.33835e-58	1029	247.098	781.902	160	124.5	35.5	0.236243	1:1:1:1:1:1	0.494281(0.497549:0.455882:0.529412)
AtCOL10	BraCOL-18	1.037	ortholog	39.9107	AT5G48250-Bra001264	0.157341	1.19732	0.131411	2.90854e-41	1041	230.756	810.244	253	138	115	0.387869	1:1:1:1:1:1	0.431034(0.469496:0.45756:0.366048)
AtCOL10	BraCOL-20	1.037	ortholog	16.1911	AT5G48250-Bra020709	0.102602	0.485733	0.21123	7.78874e-20	1050	230.509	819.491	161	82.4167	78.5833	0.186711	1:1:1:1:1:1	0.427362(0.459893:0.451872:0.370321)
AtCOL10	BraCOL-22	1.037	ortholog	19.9477	AT5G48250-Bra037499	0.118644	0.598431	0.198258	2.26826e-23	1029	231.629	797.371	183	95.5	87.5	0.226644	1:1:1:1:1:1	0.434222(0.473333:0.454667:0.374667)
AtCOL5	BraCOL-05	1.037	ortholog	22.5727	AT5G57660-Bra020425	0.0827908	0.677181	0.122258	1.79082e-36	1020	244.978	775.022	170	109.25	60.75	0.225548	1:1:1:1:1:1	0.504202(0.491597:0.480392:0.540616)
AtCOL16	OsCOL-L	1.072	ortholog	NA	AT1G25440-LOC_Os06g15330	0.511895	NA	NA	1.9426e-39	1098	265.556	832.444	527	218.167	308.833	0.146236	1:1:1:1:1:1	0.525718(0.532064:0.418838:0.626253)
AtCOL14	OsBBX28	0.702	ortholog	NA	AT2G33500-LOC_Os09g33550	0.680535	NA	NA	6.86397e-27	1143	267.778	875.222	608	216.5	391.5	0.286826	1:1:1:1:1:1	0.490854(0.490854:0.441057:0.54065)
AtCOL13	OsBBX23	0.634	ortholog	NA	AT2G47890-LOC_Os07g47140	0.634812	2.10262	0.301915	2.79001e-13	930	223.31	706.69	460	157.333	302.667	0.987259	1:1:1:1:1:1	0.519486(0.5199:0.44403:0.594527)
AtCOL2	OsCOL-A	1.116	ortholog	NA	AT3G02380-LOC_Os06g16370	0.46145	NA	NA	1.66948e-33	1011	236.492	774.508	452	185.083	266.917	0.119589	1:1:1:1:1:1	0.483539(0.506173:0.416049:0.528395)
AtCOL9	OsCOL-M	1.591	ortholog	NA	AT3G07650-LOC_Os06g19444	0.35917	NA	NA	5.13867e-50	1074	241.831	832.169	434	196.5	237.5	0.0531277	1:1:1:1:1:1	0.431675(0.4609:0.452607:0.381517)
AtCOL5	OsCOL-C	0.884	ortholog	NA	AT5G57660-LOC_Os04g42020	0.512122	NA	NA	1.52769e-37	924	225.87	698.13	450	190.917	259.083	0.142486	1:1:1:1:1:1	0.552193(0.55:0.475:0.631579)
CruCOL-11	BolCOL-16	0.945	ortholog	14.902	Carubv10001192m-Bol030488	0.163126	0.44706	0.364886	4.46174e-10	1071	236.558	834.442	202	79.6667	122.333	0.22584	1:1:1:1:1:1	0.44026(0.474026:0.412987:0.433766)
CruCOL-04	BolCOL-06	1.055	ortholog	28.5307	Carubv10001230m-Bol036182	0.0532035	0.85592	0.0621594	8.55119e-57	1032	248.32	783.68	167	126.75	40.25	0.246353	1:1:1:1:1:1	0.547814(0.543716:0.494536:0.605191)
CruCOL-09	BolCOL-14	0.937	ortholog	17.4892	Carubv10001279m-Bol030489	0.138683	0.524677	0.264321	6.38194e-16	972	223.017	748.983	179	84.1667	94.8333	0.227246	1:1:1:1:1:1	0.443067(0.5:0.42562:0.403581)
CruCOL-02	BolCOL-04	1.055	ortholog	15.5881	Carubv10009230m-Bol023652	0.0920827	0.467643	0.196908	2.45469e-24	1233	276.133	956.867	179	96.0833	82.9167	0.17619	1:1:1:1:1:1	0.478142(0.544496:0.405152:0.484778)
CruCOL-02	BolCOL-21	1.055	ortholog	17.0322	Carubv10009230m-Bol043289	0.107105	0.510966	0.209612	2.12532e-23	1215	272.36	942.64	195	100.917	94.0833	0.197636	1:1:1:1:1:1	0.473787(0.537559:0.409624:0.474178)
CruCOL-02	BolCOL-13	1.055	ortholog	16.3277	Carubv10009230m-Bol043295	0.106282	0.489831	0.216978	4.42107e-22	1218	273.622	944.378	192	98.4167	93.5833	0.192446	1:1:1:1:1:1	0.475743(0.534038:0.413146:0.480047)
CruCOL-08	BolCOL-07	0.913	ortholog	13.2436	Carubv10009731m-Bol043150	0.158653	0.397309	0.399318	3.05667e-07	933	196.963	736.037	166	60.75	105.25	0.209035	1:1:1:1:1:1	0.410334(0.475684:0.379939:0.37538)
CruCOL-14	BolCOL-15	1.055	ortholog	17.6991	Carubv10013971m-Bol007693	0.0705197	0.530973	0.132812	5.9442e-30	1062	241.12	820.88	147	91.75	55.25	0.175063	1:1:1:1:1:1	0.454586(0.469577:0.47619:0.417989)
CruCOL-14	BolCOL-17	1.055	ortholog	17.4151	Carubv10013971m-Bol008165	0.0828323	0.522453	0.158545	1.56601e-27	1098	244.711	853.289	159	92.0833	66.9167	0.180811	1:1:1:1:1:1	0.449778(0.474667:0.472:0.402667)
CruCOL-14	BolCOL-20	1.055	ortholog	18.8957	Carubv10013971m-Bol033974	0.0930946	0.56687	0.164226	2.25158e-26	1047	233.167	813.833	164	92.75	71.25	0.198605	1:1:1:1:1:1	0.443413(0.472149:0.465517:0.392573)
CruCOL-07	BolCOL-18	0.888	ortholog	15.8279	Carubv10015501m-Bol000733	0.128339	0.474838	0.270279	3.76275e-14	930	210.821	719.179	159	74.1667	84.8333	0.206886	1:1:1:1:1:1	0.451009(0.501441:0.432277:0.419308)
CruCOL-13	BolCOL-19	1.055	ortholog	16.3869	Carubv10016442m-Bol023231	0.147152	0.491607	0.299328	1.49132e-14	1128	252.354	875.646	208	91	117	0.224213	1:1:1:1:1:1	0.418964(0.444862:0.419799:0.392231)
CruCOL-01	BolCOL-02	1.055	ortholog	15.9775	Carubv10020384m-Bol003306	0.109138	0.479326	0.22769	1.05891e-20	1206	263.288	942.712	189	93.25	95.75	0.189955	1:1:1:1:1:1	0.483051(0.552058:0.40799:0.489104)
CruCOL-01	BolCOL-01	1.055	ortholog	17.8791	Carubv10020384m-Bol028665	0.114857	0.536374	0.214136	4.0147e-23	1194	259.678	934.322	199	99.5	99.5	0.206531	1:1:1:1:1:1	0.48184(0.546005:0.401937:0.497579)
CruCOL-10	BolCOL-08	0.882	ortholog	32.512	Carubv10023307m-Bol008435	0.259696	0.975359	0.266256	6.98218e-23	1170	261.133	908.867	342	142.5	199.5	0.419425	1:1:1:1:1:1	0.465152(0.467045:0.428409:0.5)
CruCOL-06	BolCOL-10	0.77	ortholog	25.7525	Carubv10023746m-Bol014511	0.164829	0.772574	0.21335	5.12546e-22	873	211.845	661.155	200	102.167	97.8333	0.312306	1:1:1:1:1:1	0.506309(0.514196:0.48265:0.522082)
CruCOL-15	BolCOL-22	1.055	ortholog	18.137	Carubv10028191m-Bol033105	0.106671	0.54411	0.196046	8.19275e-22	1032	227.431	804.569	168	88	80	0.203073	1:1:1:1:1:1	0.424322(0.456693:0.451444:0.364829)
CruCOL-15	BolCOL-23	1.055	ortholog	20.5374	Carubv10028191m-Bol043091	0.105313	0.616123	0.170928	2.6077e-27	1065	237.205	827.795	181	99.6667	81.3333	0.219084	1:1:1:1:1:1	0.438482(0.477749:0.460733:0.376963)
CruCOL-11	RsaCOL-12	1.009	ortholog	18.2964	Carubv10001192m-RSG01423	0.157295	0.548891	0.286568	4.34252e-16	1092	242.782	849.218	215	94.5	120.5	0.244357	1:1:1:1:1:1	0.222653(0.245478:0.21447:0.20801)
CruCOL-04	RsaCOL-06	1.054	ortholog	26.3111	Carubv10001230m-RSG11754	0.0511548	0.789332	0.0648077	2.98894e-54	1032	248.368	783.632	160	121.25	38.75	0.228809	1:1:1:1:1:1	0.272809(0.279133:0.252033:0.287263)
CruCOL-04	RsaCOL-07	1.054	ortholog	23.7813	Carubv10001230m-RSG34470	0.0500349	0.713438	0.070132	2.58411e-49	1038	249.471	788.529	153	114.833	38.1667	0.209476	1:1:1:1:1:1	0.271339(0.277628:0.250674:0.285714)
CruCOL-09	RsaCOL-09	1.024	ortholog	19.3654	Carubv10001279m-RSG01422	0.110767	0.580961	0.190662	1.72694e-23	1002	228.356	773.644	172	92.3333	79.6667	0.217925	1:1:1:1:1:1	0.220444(0.252:0.218667:0.190667)
CruCOL-02	RsaCOL-04	1.054	ortholog	15.1294	Carubv10009230m-RSG07010	0.0895918	0.453883	0.19739	9.46779e-24	1233	276.785	956.215	175	94.25	80.75	0.171368	1:1:1:1:1:1	0.243169(0.278689:0.20726:0.24356)
CruCOL-08	RsaCOL-20	0.859	ortholog	15.4315	Carubv10009731m-RSG28563	0.200741	0.462945	0.433617	6.55668e-07	930	196.13	733.87	197	67.75	129.25	0.256038	1:1:1:1:1:1	0.19341(0.222063:0.184814:0.173352)
CruCOL-14	RsaCOL-17	1.054	ortholog	20.2849	Carubv10013971m-RSG03894	0.0908671	0.608546	0.149318	2.36616e-29	1053	232.114	820.886	167	96.75	70.25	0.204979	1:1:1:1:1:1	0.230702(0.238158:0.243421:0.210526)
CruCOL-14	RsaCOL-15	1.054	ortholog	18.5549	Carubv10013971m-RSG09942	0.0871946	0.556648	0.156642	3.06196e-27	1053	236.035	816.965	160	92.75	67.25	0.192425	1:1:1:1:1:1	0.233156(0.240691:0.246011:0.212766)
CruCOL-14	RsaCOL-14	1.054	ortholog	17.7942	Carubv10013971m-RSG23074	0.0834774	0.533826	0.156376	2.17258e-28	1107	249.399	857.601	163	95.25	67.75	0.184938	1:1:1:1:1:1	0.229494(0.236911:0.242147:0.209424)
CruCOL-13	RsaCOL-16	1.046	ortholog	16.6164	Carubv10016442m-RSG40602	0.155951	0.498493	0.312844	3.5964e-14	1128	251.49	876.51	215	91.5833	123.417	0.232321	1:1:1:1:1:1	0.213868(0.224311:0.215539:0.201754)
CruCOL-01	RsaCOL-01	1.054	ortholog	16.4887	Carubv10020384m-RSG31377	0.108085	0.49466	0.218504	8.19692e-22	1191	260.456	930.544	188	94.3333	93.6667	0.192624	1:1:1:1:1:1	0.246377(0.278986:0.208937:0.251208)
CruCOL-01	RsaCOL-02	1.054	ortholog	15.637	Carubv10020384m-RSG42550	0.12038	0.469109	0.256615	3.68676e-18	1203	261.891	941.109	196	91.3333	104.667	0.196298	1:1:1:1:1:1	0.248175(0.281022:0.210462:0.253041)
CruCOL-10	RsaCOL-08	0.837	ortholog	32.513	Carubv10023307m-RSG03422	0.244907	0.97539	0.251087	1.216e-24	1179	263.267	915.733	335	143.667	191.333	0.408022	1:1:1:1:1:1	0.226966(0.217978:0.21236:0.250562)
CruCOL-16	RsaCOL-13	0.792	ortholog	24.3961	Carubv10023601m-RSG01107	0.211955	0.731882	0.289603	7.88469e-17	978	227.883	750.117	245	106.5	138.5	0.333103	1:1:1:1:1:1	0.241144(0.256131:0.19891:0.268392)
CruCOL-06	RsaCOL-10	0.78	ortholog	26.8382	Carubv10023746m-RSG31262	0.164825	0.805145	0.204715	7.12004e-23	867	210.338	656.662	201	103.833	97.1667	0.32017	1:1:1:1:1:1	0.233546(0.243631:0.229299:0.227707)
CruCOL-03	RsaCOL-03	1.054	ortholog	19.5629	Carubv10026653m-RSG21446	0.0555326	0.586887	0.0946223	3.78112e-38	1020	241.57	778.43	140	98.3333	41.6667	0.181375	1:1:1:1:1:1	0.253406(0.243869:0.242507:0.273842)
CruCOL-03	RsaCOL-05	1.054	ortholog	21.4983	Carubv10026653m-RSG35888	0.0660531	0.64495	0.102416	2.32138e-38	1020	245.026	774.974	155	106	49	0.205117	1:1:1:1:1:1	0.256198(0.246556:0.245179:0.27686)
CruCOL-15	RsaCOL-18	1.054	ortholog	21.6356	Carubv10028191m-RSG13348	0.118503	0.649067	0.182574	1.15475e-25	1041	227.546	813.454	188	98.8333	89.1667	0.234475	1:1:1:1:1:1	0.219298(0.240789:0.239474:0.177632)
CruCOL-15	RsaCOL-19	1.054	ortholog	20.9299	Carubv10028191m-RSG14263	0.123917	0.627897	0.197352	2.05586e-25	1107	246.096	860.904	203	104.667	98.3333	0.235956	1:1:1:1:1:1	0.203749(0.223716:0.222494:0.165037)
CruCOL-11	BraCOL-16	0.974	ortholog	14.6523	Carubv10001192m-Bra008669	0.149971	0.439568	0.341178	4.3743e-11	1071	236.001	834.999	192	78.5	113.5	0.213785	1:1:1:1:1:1	0.439394(0.476623:0.41039:0.431169)
CruCOL-04	BraCOL-08	1.059	ortholog	25.0616	Carubv10001230m-Bra009805	0.0431142	0.751848	0.0573443	3.32353e-55	1044	252.403	791.597	153	119.833	33.1667	0.214462	1:1:1:1:1:1	0.557971(0.552989:0.487772:0.633152)
CruCOL-04	BraCOL-07	1.059	ortholog	30.9865	Carubv10001230m-Bra036528	0.0580038	0.929596	0.0623967	1.24787e-59	1032	248.196	783.804	176	132.25	43.75	0.267622	1:1:1:1:1:1	0.546448(0.546448:0.490437:0.602459)
CruCOL-09	BraCOL-11	0.943	ortholog	17.7438	Carubv10001279m-Bra008668	0.131035	0.532313	0.246161	2.2196e-17	978	223.869	754.131	176	85.3333	90.6667	0.22289	1:1:1:1:1:1	0.444444(0.495902:0.427596:0.409836)
CruCOL-02	BraCOL-06	1.059	ortholog	16.6432	Carubv10009230m-Bra012475	0.0933371	0.499297	0.186937	2.18725e-25	1218	271.32	946.68	182	98.9167	83.0833	0.183768	1:1:1:1:1:1	0.472222(0.532864:0.403756:0.480047)
CruCOL-02	BraCOL-04	1.059	ortholog	16.5883	Carubv10009230m-Bra024750	0.092865	0.49765	0.186607	3.95113e-26	1233	276.076	956.924	184	100.417	83.5833	0.183499	1:1:1:1:1:1	0.477752(0.545667:0.406323:0.481265)
CruCOL-08	BraCOL-03	0.907	ortholog	13.1551	Carubv10009731m-Bra032273	0.162707	0.394654	0.412277	6.25488e-07	933	196.338	736.662	168	60.25	107.75	0.211518	1:1:1:1:1:1	0.408815(0.475684:0.378419:0.37234)
CruCOL-14	BraCOL-18	1.059	ortholog	17.9952	Carubv10013971m-Bra001264	0.0834752	0.539856	0.154625	1.49674e-26	1044	233.848	810.152	154	90	64	0.185701	1:1:1:1:1:1	0.44695(0.473475:0.466844:0.400531)
CruCOL-14	BraCOL-14	1.059	ortholog	17.6157	Carubv10013971m-Bra029666	0.0753038	0.528471	0.142494	3.29197e-30	1113	251.133	861.867	157	95.25	61.75	0.177555	1:1:1:1:1:1	0.449443(0.46144:0.476864:0.410026)
CruCOL-14	BraCOL-15	1.059	ortholog	17.4547	Carubv10013971m-Bra040020	0.0841022	0.523642	0.16061	2.69879e-27	1098	244.327	853.673	160	92.0833	67.9167	0.181909	1:1:1:1:1:1	0.449198(0.471925:0.474599:0.40107)
CruCOL-07	BraCOL-17	0.915	ortholog	14.4239	Carubv10015501m-Bra021464	0.133403	0.432716	0.308291	3.04687e-11	942	212.391	729.609	159	69.8333	89.1667	0.200888	1:1:1:1:1:1	0.446344(0.492877:0.431624:0.41453)
CruCOL-13	BraCOL-19	1.059	ortholog	16.4452	Carubv10016442m-Bra023858	0.151211	0.493357	0.306494	4.51349e-14	1128	251.721	876.279	211	91	120	0.227563	1:1:1:1:1:1	0.417711(0.442356:0.418546:0.392231)
CruCOL-01	BraCOL-21	1.059	ortholog	16.9106	Carubv10020384m-Bra004035	0.111599	0.507319	0.219978	1.18029e-21	1197	259.939	937.061	193	95.8333	97.1667	0.197533	1:1:1:1:1:1	0.441581(0.498969:0.385567:0.440206)
CruCOL-01	BraCOL-02	1.059	ortholog	17.1521	Carubv10020384m-Bra033925	0.118391	0.514563	0.230081	5.42283e-21	1194	259.618	934.382	199	96.6667	102.333	0.204533	1:1:1:1:1:1	0.484262(0.543584:0.404358:0.504843)
CruCOL-10	BraCOL-10	0.893	ortholog	28.5628	Carubv10023307m-Bra010908	0.255596	0.856885	0.298285	1.83123e-19	1173	261.55	911.45	331	133.583	197.417	0.389668	1:1:1:1:1:1	0.467876(0.463719:0.430839:0.50907)
CruCOL-16	BraCOL-24	0.835	ortholog	26.6388	Carubv10023601m-Bra004423	0.19717	0.799165	0.24672	8.09348e-20	945	217.319	727.681	233	106.833	126.167	0.335609	1:1:1:1:1:1	0.499522(0.530086:0.415473:0.553009)
CruCOL-06	BraCOL-12	0.761	ortholog	25.5691	Carubv10023746m-Bra032061	0.157453	0.767073	0.205265	1.21823e-21	834	202.651	631.349	187	97.3333	89.6667	0.305583	1:1:1:1:1:1	0.500543(0.513029:0.472313:0.516287)
CruCOL-03	BraCOL-05	1.059	ortholog	20.4306	Carubv10026653m-Bra020425	0.067848	0.612918	0.110697	5.18959e-36	1020	245.368	774.632	153	102.75	50.25	0.198969	1:1:1:1:1:1	0.518365(0.487603:0.479339:0.588154)
CruCOL-15	BraCOL-20	1.059	ortholog	18.2743	Carubv10028191m-Bra020709	0.105235	0.548228	0.191955	5.71308e-23	1050	230.125	819.875	170	89.5	80.5	0.202324	1:1:1:1:1:1	0.426121(0.460422:0.451187:0.366755)
CruCOL-15	BraCOL-22	1.059	ortholog	18.4081	Carubv10028191m-Bra037499	0.106791	0.552243	0.193378	9.72494e-23	1029	231.975	797.025	170	90.6667	79.3333	0.207213	1:1:1:1:1:1	0.432895(0.473684:0.453947:0.371053)
CruCOL-02	OsCOL-L	1.074	ortholog	NA	Carubv10009230m-LOC_Os06g15330	0.527493	NA	NA	4.68608e-32	1176	287.001	888.999	558	221.25	336.75	0.15471	1:1:1:1:1:1	0.555903(0.566667:0.440625:0.660417)
CruCOL-14	OsCOL-N	1.586	ortholog	NA	Carubv10013971m-LOC_Os02g49230	0.335385	NA	NA	1.14655e-50	1077	242.213	834.787	420	194.25	225.75	0.0350623	1:1:1:1:1:1	0.399327(0.431313:0.421212:0.345455)
CruCOL-07	OsCOL-A	1.087	ortholog	NA	Carubv10015501m-LOC_Os06g16370	0.443063	NA	NA	5.8245e-31	987	228.805	758.195	428	174.333	253.667	0.108535	1:1:1:1:1:1	0.481301(0.50122:0.407317:0.535366)
CruCOL-10	OsCOL-O	0.755	ortholog	NA	Carubv10023307m-LOC_Os08g42440	0.619788	NA	NA	3.7336e-25	1161	269.536	891.464	585	209	376	0.24374	1:1:1:1:1:1	0.498706(0.480583:0.439806:0.575728)
CruCOL-16	OsBBX23	0.607	ortholog	NA	Carubv10023601m-LOC_Os07g47140	0.626813	1.66246	0.37704	2.74538e-10	912	219.972	692.028	441	147	294	0.876608	1:1:1:1:1:1	0.520115(0.522167:0.439655:0.598522)
CruCOL-03	OsCOL-C	0.892	ortholog	NA	Carubv10026653m-LOC_Os04g42020	0.50613	2.21403	0.228601	1.92407e-19	918	224.973	693.027	415	159.917	255.083	0.924684	1:1:1:1:1:1	0.561856(0.542526:0.471649:0.671392)
BolCOL-12	RsaCOL-08	1	ortholog	14.2775	Bol003181-RSG03422	0.139256	0.428325	0.325117	6.69225e-13	1188	266.097	921.903	204	86.8333	117.167	0.204004	1:1:1:1:1:1	0.226272(0.230068:0.215262:0.233485)
BolCOL-02	RsaCOL-01	1	ortholog	3.8451	Bol003306-RSG31377	0.0438984	0.115353	0.380557	0.000214649	1200	261.878	938.122	68	28	40	0.0594921	1:1:1:1:1:1	0.240148(0.277094:0.20197:0.241379)
BolCOL-02	RsaCOL-02	1	ortholog	10.9504	Bol003306-RSG42550	0.103734	0.328512	0.31577	2.94761e-11	1203	262.832	940.168	161	69.9167	91.0833	0.152843	1:1:1:1:1:1	0.240148(0.277094:0.20197:0.241379)
BolCOL-15	RsaCOL-17	1	ortholog	13.7694	Bol007693-RSG03894	0.0636399	0.413082	0.154061	3.49074e-22	1020	225.109	794.891	120	71.5	48.5	0.14076	1:1:1:1:1:1	0.224444(0.232:0.233333:0.208)
BolCOL-15	RsaCOL-15	1	ortholog	11.01	Bol007693-RSG09942	0.0457691	0.3303	0.138568	5.34333e-21	1056	233.937	822.063	99	62.5	36.5	0.108802	1:1:1:1:1:1	0.234448(0.24234:0.243733:0.21727)
BolCOL-15	RsaCOL-14	1	ortholog	8.49987	Bol007693-RSG23074	0.0182836	0.254996	0.0717015	2.87916e-23	1071	240.552	830.448	67	52	15	0.0714504	1:1:1:1:1:1	0.222663(0.230159:0.231481:0.206349)
BolCOL-17	RsaCOL-17	1	ortholog	12.2119	Bol008165-RSG03894	0.0704294	0.366356	0.192243	6.36248e-18	1056	229.158	826.842	122	66.4167	55.5833	0.134647	1:1:1:1:1:1	0.217742(0.235215:0.227151:0.19086)
BolCOL-17	RsaCOL-15	1	ortholog	5.828	Bol008165-RSG09942	0.0344754	0.17484	0.197183	1.3066e-10	1056	232.438	823.562	64	36.25	27.75	0.0653712	1:1:1:1:1:1	0.220109(0.237772:0.22962:0.192935)
BolCOL-17	RsaCOL-14	1	ortholog	12.7318	Bol008165-RSG23074	0.056406	0.381955	0.147677	3.98762e-23	1098	242.231	855.769	119	72.5	46.5	0.128226	1:1:1:1:1:1	0.214286(0.231481:0.223545:0.187831)
BolCOL-08	RsaCOL-08	1	ortholog	8.11267	Bol008435-RSG03422	0.0651747	0.24338	0.267789	1.55378e-11	1209	271.847	937.153	115	56.5	58.5	0.105245	1:1:1:1:1:1	0.237223(0.248284:0.215103:0.248284)
BolCOL-10	RsaCOL-10	1	ortholog	6.64063	Bol014511-RSG31262	0.0453232	0.199219	0.227504	1.71908e-09	915	227.201	687.799	70	39.75	30.25	0.0835366	1:1:1:1:1:1	0.277601(0.275478:0.257962:0.299363)
BolCOL-05	RsaCOL-07	1	ortholog	7.07517	Bol022384-RSG34470	0.0297613	0.212255	0.140215	6.99625e-14	897	217.277	679.723	60	40.1667	19.8333	0.0739661	1:1:1:1:1:1	0.249532(0.247191:0.207865:0.293539)
BolCOL-19	RsaCOL-16	1	ortholog	3.62527	Bol023231-RSG40602	0.0375426	0.108758	0.345193	0.000140078	1158	256.815	901.185	59	26	33	0.0533364	1:1:1:1:1:1	0.212003(0.227979:0.21114:0.196891)
BolCOL-04	RsaCOL-04	1	ortholog	5.38943	Bol023652-RSG07010	0.0269431	0.161683	0.166642	9.81925e-13	1242	278.46	963.54	66	40.5	25.5	0.0571521	1:1:1:1:1:1	0.242351(0.274155:0.204106:0.248792)
BolCOL-09	RsaCOL-11	1	ortholog	4.7544	Bol024985-RSG03335	0.124051	0.142632	0.869729	0.501434	1086	246.363	839.637	128	32	96	0.128266	1:1:1:1:1:1	0.229323(0.254386:0.20802:0.225564)
BolCOL-09	RsaCOL-04	1	ortholog	10.7277	Bol024985-RSG07010	0.143009	0.321832	0.444358	9.76021e-07	1146	256.99	889.01	183	67.25	115.75	0.18311	1:1:1:1:1:1	0.216312(0.239953:0.196217:0.212766)
BolCOL-01	RsaCOL-01	1	ortholog	14.6724	Bol028665-RSG31377	0.0973492	0.440173	0.221161	3.79317e-20	1188	258.788	929.212	171	86.1667	84.8333	0.172028	1:1:1:1:1:1	0.238916(0.270936:0.195813:0.25)
BolCOL-01	RsaCOL-02	1	ortholog	7.34863	Bol028665-RSG42550	0.0585677	0.220459	0.265663	2.62742e-10	1191	259.146	931.854	102	49.5	52.5	0.0937931	1:1:1:1:1:1	0.238916(0.270936:0.195813:0.25)
BolCOL-16	RsaCOL-12	1	ortholog	6.1889	Bol030488-RSG01423	0.0738821	0.185667	0.397927	2.08645e-05	1098	241.685	856.315	100	39.75	60.25	0.0984875	1:1:1:1:1:1	0.222222(0.233333:0.202667:0.230667)
BolCOL-14	RsaCOL-09	1	ortholog	9.3305	Bol030489-RSG01422	0.0481078	0.279915	0.171866	3.73495e-15	978	221.519	756.481	87	51.75	35.25	0.100612	1:1:1:1:1:1	0.21713(0.241667:0.201389:0.208333)
BolCOL-22	RsaCOL-18	1	ortholog	4.99513	Bol033105-RSG13348	0.0270087	0.149854	0.180233	1.15877e-09	1035	224.541	810.459	52	30.5	21.5	0.0536598	1:1:1:1:1:1	0.223172(0.235043:0.230769:0.203704)
BolCOL-22	RsaCOL-19	1	ortholog	17.1718	Bol033105-RSG14263	0.107682	0.515153	0.20903	9.57101e-21	1035	228.327	806.673	166	85.0833	80.9167	0.197572	1:1:1:1:1:1	0.194859(0.205224:0.201493:0.177861)
BolCOL-20	RsaCOL-17	1	ortholog	9.4826	Bol033974-RSG03894	0.0778011	0.284478	0.273487	2.65004e-10	1023	223.516	799.484	112	52.9167	59.0833	0.122958	1:1:1:1:1:1	0.216033(0.237772:0.225543:0.184783)
BolCOL-20	RsaCOL-15	1	ortholog	12.4717	Bol033974-RSG09942	0.056145	0.374151	0.15006	7.12131e-21	1008	222.345	785.655	108	65.5	42.5	0.126291	1:1:1:1:1:1	0.215447(0.237127:0.224932:0.184282)
BolCOL-20	RsaCOL-14	1	ortholog	13.9217	Bol033974-RSG23074	0.0479069	0.417651	0.114706	4.96651e-27	1053	234.192	818.808	113	75	38	0.13014	1:1:1:1:1:1	0.210317(0.231481:0.219577:0.179894)
BolCOL-06	RsaCOL-06	1	ortholog	6.80633	Bol036182-RSG11754	0.0220245	0.20419	0.107863	1.3884e-16	1035	251.743	783.257	62	45	17	0.0663325	1:1:1:1:1:1	0.286877(0.275862:0.252874:0.331897)
BolCOL-06	RsaCOL-07	1	ortholog	11.7643	Bol036182-RSG34470	0.0487902	0.352928	0.138244	7.98536e-23	1029	249.246	779.754	107	70.1667	36.8333	0.122459	1:1:1:1:1:1	0.282015(0.271186:0.248588:0.326271)
BolCOL-03	RsaCOL-08	1	ortholog	13.8531	Bol041805-RSG03422	0.130206	0.415592	0.313303	3.35428e-13	1158	263.528	894.472	191	84.0833	106.917	0.195152	1:1:1:1:1:1	0.234091(0.227273:0.217045:0.257955)
BolCOL-23	RsaCOL-18	1	ortholog	18.4285	Bol043091-RSG13348	0.112363	0.552855	0.203241	8.72295e-22	1038	229.032	808.968	174	89.5833	84.4167	0.209556	1:1:1:1:1:1	0.232505(0.251381:0.234807:0.211326)
BolCOL-23	RsaCOL-19	1	ortholog	9.85367	Bol043091-RSG14263	0.0259095	0.29561	0.0876474	5.51215e-24	1062	237.405	824.595	79	58	21	0.0861996	1:1:1:1:1:1	0.207819(0.224691:0.209877:0.188889)
BolCOL-07	RsaCOL-20	1	ortholog	5.68527	Bol043150-RSG28563	0.0960071	0.170558	0.5629	0.0121455	939	198.289	740.711	97	30.25	66.75	0.11175	1:1:1:1:1:1	0.202096(0.236527:0.181138:0.188623)
BolCOL-21	RsaCOL-04	1	ortholog	12.6303	Bol043289-RSG07010	0.0882905	0.37891	0.233012	2.57477e-17	1197	267.536	929.464	157	79.5833	77.4167	0.153246	1:1:1:1:1:1	0.232227(0.260664:0.203791:0.232227)
BolCOL-13	RsaCOL-04	1	ortholog	12.5111	Bol043295-RSG07010	0.078726	0.375332	0.209751	2.30187e-19	1200	268.933	931.067	149	79.4167	69.5833	0.145198	1:1:1:1:1:1	0.234202(0.257109:0.207346:0.238152)
BolCOL-18	BraCOL-17	1	ortholog	3.5691	Bol000733-Bra021464	0.0498613	0.107073	0.465678	0.00802107	936	210.462	725.538	56	21	35	0.0627254	1:1:1:1:1:1	0.460145(0.515528:0.445652:0.419255)
BolCOL-12	BraCOL-10	1	ortholog	14.6249	Bol003181-Bra010908	0.129776	0.438747	0.295787	1.60504e-14	1191	267.936	923.064	199	89	110	0.199284	1:1:1:1:1:1	0.473765(0.482639:0.439815:0.498843)
BolCOL-12	BraCOL-13	1	ortholog	4.1352	Bol003181-Bra041077	0.0382787	0.124056	0.308559	5.59846e-06	1209	271.123	937.877	66	31	35	0.0575147	1:1:1:1:1:1	0.472756(0.477163:0.448317:0.492788)
BolCOL-02	BraCOL-21	1	ortholog	2.99589	Bol003306-Bra004035	0.0456635	0.0898767	0.508069	0.012129	1206	261.707	944.293	64	22.1667	41.8333	0.055258	1:1:1:1:1:1	0.439553(0.501048:0.3826:0.43501)
BolCOL-02	BraCOL-02	1	ortholog	10.9843	Bol003306-Bra033925	0.109911	0.32953	0.333539	1.22155e-10	1203	261.559	941.441	166	69.75	96.25	0.157661	1:1:1:1:1:1	0.482716(0.546914:0.401235:0.5)
BolCOL-15	BraCOL-18	1	ortholog	12.6736	Bol007693-Bra001264	0.041258	0.380209	0.108514	1.25466e-25	1011	226.32	784.68	99	67.5	31.5	0.117135	1:1:1:1:1:1	0.443548(0.47043:0.459677:0.400538)
BolCOL-15	BraCOL-14	1	ortholog	6.8384	Bol007693-Bra029666	0.0145737	0.205152	0.0710385	1.66433e-19	1071	239.573	831.427	55	43	12	0.0572043	1:1:1:1:1:1	0.442722(0.45478:0.466408:0.406977)
BolCOL-15	BraCOL-15	1	ortholog	11.6634	Bol007693-Bra040020	0.0548964	0.349903	0.15689	2.96381e-20	1056	234.244	821.756	109	65.5	43.5	0.120335	1:1:1:1:1:1	0.442204(0.465054:0.46371:0.397849)
BolCOL-17	BraCOL-18	1	ortholog	9.6162	Bol008165-Bra001264	0.0473143	0.288486	0.164009	1.22983e-16	1041	228.618	812.382	92	54.75	37.25	0.100279	1:1:1:1:1:1	0.436208(0.473046:0.45283:0.382749)
BolCOL-17	BraCOL-14	1	ortholog	12.8002	Bol008165-Bra029666	0.0527643	0.384006	0.137405	3.40982e-24	1095	241.239	853.761	116	72.5	43.5	0.12574	1:1:1:1:1:1	0.433419(0.454897:0.457474:0.387887)
BolCOL-17	BraCOL-15	1	ortholog	2.33235	Bol008165-Bra040020	0.00937696	0.0699704	0.134013	2.29115e-06	1098	239.501	858.499	24	16	8	0.0225939	1:1:1:1:1:1	0.4396(0.472752:0.461853:0.384196)
BolCOL-08	BraCOL-10	1	ortholog	4.25417	Bol008435-Bra010908	0.0248332	0.127625	0.194579	1.42445e-09	1239	276.933	962.067	56	32.5	23.5	0.0478086	1:1:1:1:1:1	0.496437(0.513064:0.450119:0.526128)
BolCOL-08	BraCOL-13	1	ortholog	18.333	Bol008435-Bra041077	0.140394	0.549991	0.255266	3.55884e-20	1188	267.04	920.96	222	104.083	117.917	0.232464	1:1:1:1:1:1	0.469626(0.481308:0.434579:0.492991)
BolCOL-10	BraCOL-12	1	ortholog	4.81417	Bol014511-Bra032061	0.0232988	0.144425	0.161321	8.58052e-09	867	213.137	653.863	43	28	15	0.0530757	1:1:1:1:1:1	0.536859(0.536859:0.49359:0.580128)
BolCOL-11	BraCOL-09	1	ortholog	1.67072	Bol021256-Bra023541	0.0220469	0.0501217	0.439867	0.0302877	930	216.568	713.432	26	10.5	15.5	0.0285846	1:1:1:1:1:1	0.330921(0.380921:0.313816:0.298026)
BolCOL-05	BraCOL-08	1	ortholog	4.42873	Bol022384-Bra009805	0.0161791	0.132862	0.121773	6.94665e-10	909	221.749	687.251	38	27	11	0.0446437	1:1:1:1:1:1	0.551282(0.537037:0.457265:0.659544)
BolCOL-19	BraCOL-19	1	ortholog	1.88539	Bol023231-Bra023858	0.0100557	0.0565617	0.177782	5.94776e-05	1158	256.968	901.032	23	14	9	0.0203757	1:1:1:1:1:1	0.422712(0.453368:0.420984:0.393782)
BolCOL-04	BraCOL-06	1	ortholog	11.8795	Bol023652-Bra012475	0.0856184	0.356386	0.240241	2.77082e-16	1200	265.86	934.14	151	75.4167	75.5833	0.145607	1:1:1:1:1:1	0.468404(0.524882:0.398104:0.482227)
BolCOL-04	BraCOL-04	1	ortholog	0.608147	Bol023652-Bra024750	0.00938885	0.0182444	0.514616	0.183822	1242	277.404	964.596	14	5	9	0.0113668	1:1:1:1:1:1	0.4843(0.549517:0.40942:0.493961)
BolCOL-09	BraCOL-25	1	ortholog	2.78129	Bol024985-Bra010994	0.0875743	0.0834386	1.04957	0.897758	1173	258.554	914.446	96	20.4167	75.5833	0.0866627	1:1:1:1:1:1	0.45864(0.506143:0.414005:0.455774)
BolCOL-09	BraCOL-06	1	ortholog	10.688	Bol024985-Bra012475	0.156095	0.320639	0.486824	1.07318e-05	1152	255.52	896.48	193	66.6667	126.333	0.192591	1:1:1:1:1:1	0.45502(0.504819:0.401205:0.459036)
BolCOL-01	BraCOL-21	1	ortholog	14.9324	Bol028665-Bra004035	0.117605	0.447971	0.262528	9.69178e-17	1194	258.443	935.557	189	87.1667	101.833	0.189113	1:1:1:1:1:1	0.438505(0.495807:0.377358:0.442348)
BolCOL-01	BraCOL-02	1	ortholog	1.04191	Bol028665-Bra033925	0.00961871	0.0312573	0.307727	0.00439167	1203	261.311	941.689	17	8	9	0.014319	1:1:1:1:1:1	0.486284(0.546135:0.399002:0.513716)
BolCOL-16	BraCOL-16	1	ortholog	2.80131	Bol030488-Bra008669	0.0273619	0.0840392	0.325585	0.000793859	1095	238.988	856.012	42	19	23	0.0397319	1:1:1:1:1:1	0.453224(0.479564:0.411444:0.468665)
BolCOL-14	BraCOL-11	1	ortholog	4.9386	Bol030489-Bra008668	0.0331976	0.148158	0.224068	9.51843e-08	993	223.144	769.856	55	30	25	0.0590313	1:1:1:1:1:1	0.467949(0.514793:0.434911:0.454142)
BolCOL-22	BraCOL-20	1	ortholog	4.35993	Bol033105-Bra020709	0.0238299	0.130798	0.182188	2.63501e-08	1035	224.947	810.053	46	27	19	0.0470785	1:1:1:1:1:1	0.443343(0.468839:0.456091:0.405099)
BolCOL-22	BraCOL-22	1	ortholog	16.6356	Bol033105-Bra037499	0.119859	0.499069	0.240165	3.49828e-17	996	223.391	772.609	167	81.4167	85.5833	0.204911	1:1:1:1:1:1	0.443056(0.475:0.451389:0.402778)
BolCOL-20	BraCOL-18	1	ortholog	2.78799	Bol033974-Bra001264	0.0166622	0.0836396	0.199214	4.19421e-06	1053	233.75	819.25	32	18.5	13.5	0.0315301	1:1:1:1:1:1	0.455492(0.49858:0.473011:0.394886)
BolCOL-20	BraCOL-14	1	ortholog	13.8969	Bol033974-Bra029666	0.0471819	0.416907	0.113171	1.30827e-27	1053	232.942	820.058	112	74.5	37.5	0.128971	1:1:1:1:1:1	0.430663(0.456072:0.45478:0.381137)
BolCOL-20	BraCOL-15	1	ortholog	9.0417	Bol033974-Bra040020	0.0507243	0.271251	0.187002	2.45428e-14	1044	228.456	815.544	92	52	40	0.0989816	1:1:1:1:1:1	0.431982(0.468919:0.454054:0.372973)
BolCOL-06	BraCOL-08	1	ortholog	12.1406	Bol036182-Bra009805	0.0422212	0.364218	0.115923	6.42933e-25	1029	249.554	779.446	104	72	32	0.120312	1:1:1:1:1:1	0.57932(0.556657:0.494334:0.686969)
BolCOL-06	BraCOL-07	1	ortholog	2.07021	Bol036182-Bra036528	0.0141755	0.0621064	0.228246	0.000232139	1035	251.659	783.341	26	15	11	0.0258299	1:1:1:1:1:1	0.577295(0.55942:0.505797:0.666667)
BolCOL-03	BraCOL-10	1	ortholog	13.1379	Bol041805-Bra010908	0.122313	0.394138	0.31033	8.66619e-13	1161	263.132	897.868	182	80.6667	101.333	0.18392	1:1:1:1:1:1	0.481139(0.479215:0.441109:0.523095)
BolCOL-03	BraCOL-13	1	ortholog	14.4823	Bol041805-Bra041077	0.134716	0.434469	0.31007	2.11701e-13	1146	260.023	885.977	195	85.75	109.25	0.202729	1:1:1:1:1:1	0.468069(0.461449:0.438084:0.504673)
BolCOL-23	BraCOL-20	1	ortholog	18.2851	Bol043091-Bra020709	0.104785	0.548552	0.191021	8.38736e-23	1050	231.104	818.896	170	89.9167	80.0833	0.202457	1:1:1:1:1:1	0.450926(0.483333:0.458333:0.411111)
BolCOL-23	BraCOL-22	1	ortholog	4.93383	Bol043091-Bra037499	0.018406	0.148015	0.124352	5.00163e-12	1032	234.506	797.494	46	31.5	14.5	0.0478577	1:1:1:1:1:1	0.459259(0.498611:0.4625:0.416667)
BolCOL-07	BraCOL-03	1	ortholog	1.02988	Bol043150-Bra032273	0.01631	0.0308965	0.52789	0.224541	942	198.224	743.776	18	6	12	0.0193794	1:1:1:1:1:1	0.428344(0.503185:0.383758:0.398089)
BolCOL-21	BraCOL-06	1	ortholog	1.79975	Bol043289-Bra012475	0.0213024	0.0539924	0.394544	0.0103531	1221	268.741	952.259	34	14	20	0.0284974	1:1:1:1:1:1	0.478758(0.534314:0.415441:0.48652)
BolCOL-21	BraCOL-04	1	ortholog	12.973	Bol043289-Bra024750	0.106128	0.389191	0.272689	5.93273e-15	1197	266.499	930.501	173	80.9167	92.0833	0.169149	1:1:1:1:1:1	0.469589(0.530806:0.405213:0.472749)
BolCOL-13	BraCOL-06	1	ortholog	2.32724	Bol043295-Bra012475	0.0288498	0.0698171	0.413219	0.00541685	1224	270.003	953.997	45	18	27	0.0378868	1:1:1:1:1:1	0.480801(0.530637:0.419118:0.492647)
BolCOL-13	BraCOL-04	1	ortholog	11.9286	Bol043295-Bra024750	0.0957093	0.357857	0.267451	7.72315e-15	1200	267.934	932.066	160	76.25	83.75	0.154241	1:1:1:1:1:1	0.471564(0.527251:0.408768:0.478673)
BolCOL-08	OsCOL-O	0.813	ortholog	NA	Bol008435-LOC_Os08g42440	0.62305	1.81747	0.342812	1.75888e-14	1191	280.286	910.714	577	191.583	385.417	0.904141	1:1:1:1:1:1	0.511834(0.510848:0.445759:0.578895)
BolCOL-10	OsCOL-C	0.854	ortholog	NA	Bol014511-LOC_Os04g42020	0.434062	1.51382	0.286733	1.00328e-16	852	215.781	636.219	350	140.333	209.667	0.707526	1:1:1:1:1:1	0.587719(0.574792:0.484765:0.703601)
BolCOL-14	OsCOL-A	0.863	ortholog	NA	Bol030489-LOC_Os06g16370	0.459045	NA	NA	1.64459e-33	933	216.965	716.035	419	173.167	245.833	0.119751	1:1:1:1:1:1	0.463942(0.485577:0.385817:0.520433)
BolCOL-20	OsCOL-M	1.509	ortholog	NA	Bol033974-LOC_Os06g19444	0.343648	NA	NA	1.17986e-42	1035	230.633	804.367	400	178.25	221.75	0.0442369	1:1:1:1:1:1	0.424498(0.462651:0.443373:0.36747)
BolCOL-13	OsCOL-L	0.961	ortholog	NA	Bol043295-LOC_Os06g15330	0.536776	NA	NA	9.21171e-37	1137	274.241	862.759	553	222.25	330.75	0.16611	1:1:1:1:1:1	0.548917(0.548218:0.4413:0.657233)
RsaCOL-13	BraCOL-24	1	ortholog	9.28027	RSG01107-Bra004423	0.0300856	0.278408	0.108063	1.97238e-20	993	230.033	762.967	76	53.5	22.5	0.0876104	1:1:1:1:1:1	0.234517(0.248634:0.196721:0.258197)
RsaCOL-09	BraCOL-11	1	ortholog	9.6292	RSG01422-Bra008668	0.0472444	0.288876	0.163545	1.284e-16	984	221.413	762.587	88	53.0833	34.9167	0.101615	1:1:1:1:1:1	0.220386(0.239669:0.205234:0.216253)
RsaCOL-12	BraCOL-16	1	ortholog	5.69587	RSG01423-Bra008669	0.0753396	0.170876	0.440901	0.000179578	1095	240.497	854.503	98	36.75	61.25	0.0963225	1:1:1:1:1:1	0.220745(0.235372:0.199468:0.227394)
RsaCOL-11	BraCOL-06	1	ortholog	10.3837	RSG03335-Bra012475	0.134123	0.31151	0.430557	1.61789e-06	1095	246.159	848.841	167	62.75	104.25	0.174	1:1:1:1:1:1	0.235674(0.261501:0.202179:0.243341)
RsaCOL-08	BraCOL-10	1	ortholog	6.09783	RSG03422-Bra010908	0.064476	0.182935	0.352452	7.95673e-07	1221	274.127	946.873	103	44.5	58.5	0.0910713	1:1:1:1:1:1	0.242146(0.247126:0.21954:0.25977)
RsaCOL-08	BraCOL-13	1	ortholog	17.6354	RSG03422-Bra041077	0.159669	0.529061	0.301796	9.92092e-16	1185	265.43	919.57	233	100.75	132.25	0.24241	1:1:1:1:1:1	0.222731(0.223112:0.210526:0.234554)
RsaCOL-17	BraCOL-18	1	ortholog	9.05107	RSG03894-Bra001264	0.0753274	0.271532	0.277417	7.55055e-10	1020	223.505	796.495	108	50.9167	57.0833	0.11832	1:1:1:1:1:1	0.219656(0.23913:0.226902:0.192935)
RsaCOL-17	BraCOL-14	1	ortholog	14.518	RSG03894-Bra029666	0.0654003	0.435539	0.15016	3.76069e-24	1056	231.049	824.951	128	76.3333	51.6667	0.146385	1:1:1:1:1:1	0.222933(0.227621:0.237852:0.203325)
RsaCOL-17	BraCOL-15	1	ortholog	11.8725	RSG03894-Bra040020	0.0689375	0.356175	0.193549	3.03929e-17	1053	228.069	824.931	119	64.6667	54.3333	0.13115	1:1:1:1:1:1	0.21595(0.231183:0.228495:0.188172)
RsaCOL-04	BraCOL-06	1	ortholog	12.5565	RSG07010-Bra012475	0.0719956	0.376696	0.191124	1.87479e-20	1200	266.494	933.506	143	78.9167	64.0833	0.139663	1:1:1:1:1:1	0.230648(0.255924:0.197867:0.238152)
RsaCOL-04	BraCOL-04	1	ortholog	5.89903	RSG07010-Bra024750	0.0319667	0.176971	0.180633	1.12832e-12	1242	278.057	963.943	74	43.8333	30.1667	0.0644301	1:1:1:1:1:1	0.241948(0.275362:0.205314:0.245169)
RsaCOL-15	BraCOL-18	1	ortholog	13.0947	RSG09942-Bra001264	0.0543071	0.39284	0.138242	3.1095e-22	1005	222.371	782.629	109	68	41	0.129213	1:1:1:1:1:1	0.219061(0.238482:0.226287:0.192412)
RsaCOL-15	BraCOL-14	1	ortholog	12.5595	RSG09942-Bra029666	0.0452377	0.376786	0.120062	1.89565e-24	1053	232.963	820.037	105	69	36	0.118589	1:1:1:1:1:1	0.224656(0.229381:0.239691:0.204897)
RsaCOL-15	BraCOL-15	1	ortholog	6.1336	RSG09942-Bra040020	0.0313781	0.184008	0.170526	1.04982e-11	1053	231.349	821.651	63	37.75	25.25	0.0649116	1:1:1:1:1:1	0.218297(0.233696:0.230978:0.190217)
RsaCOL-06	BraCOL-08	1	ortholog	12.847	RSG11754-Bra009805	0.0441413	0.38541	0.114531	1.0481e-26	1032	250.52	781.48	109	75.5	33.5	0.126985	1:1:1:1:1:1	0.294836(0.283099:0.243662:0.357746)
RsaCOL-06	BraCOL-07	1	ortholog	6.29373	RSG11754-Bra036528	0.0312797	0.188812	0.165666	2.27686e-12	1035	251.617	783.383	66	42	24	0.0695771	1:1:1:1:1:1	0.285441(0.278736:0.248563:0.329023)
RsaCOL-18	BraCOL-20	1	ortholog	6.0935	RSG13348-Bra020709	0.0220227	0.182805	0.120471	2.83126e-14	1038	223.96	814.04	54	36.3333	17.6667	0.0567132	1:1:1:1:1:1	0.22081(0.234463:0.225989:0.201977)
RsaCOL-18	BraCOL-22	1	ortholog	19.9849	RSG13348-Bra037499	0.110329	0.599546	0.184022	1.83626e-24	1002	223.07	778.93	172	92.0833	79.9167	0.219241	1:1:1:1:1:1	0.225463(0.245833:0.226389:0.204167)
RsaCOL-19	BraCOL-20	1	ortholog	18.9594	RSG14263-Bra020709	0.104423	0.568783	0.18359	2.08675e-24	1047	228.88	818.12	171	91.25	79.75	0.205935	1:1:1:1:1:1	0.194444(0.206468:0.199005:0.177861)
RsaCOL-19	BraCOL-22	1	ortholog	9.85137	RSG14263-Bra037499	0.0367488	0.295541	0.124344	3.12454e-20	1026	231.309	794.691	85	56.5	28.5	0.0950928	1:1:1:1:1:1	0.201406(0.219603:0.202233:0.182382)
RsaCOL-03	BraCOL-05	1	ortholog	13.2984	RSG21446-Bra020425	0.0724658	0.398953	0.18164	4.40034e-20	1005	243.751	761.249	128	75.4167	52.5833	0.151651	1:1:1:1:1:1	0.269594(0.247875:0.240793:0.320113)
RsaCOL-14	BraCOL-18	1	ortholog	13.3092	RSG23074-Bra001264	0.0435278	0.399277	0.109017	2.33766e-27	1050	234.18	815.82	107	72.5	34.5	0.12287	1:1:1:1:1:1	0.213845(0.232804:0.220899:0.187831)
RsaCOL-14	BraCOL-14	1	ortholog	9.61097	RSG23074-Bra029666	0.0163904	0.288329	0.0568462	1.67282e-28	1110	246.475	863.525	73	59	14	0.0767742	1:1:1:1:1:1	0.221798(0.226463:0.236641:0.20229)
RsaCOL-14	BraCOL-15	1	ortholog	12.1907	RSG23074-Bra040020	0.0557504	0.365721	0.15244	1.53952e-21	1098	241.847	856.153	116	70	46	0.124025	1:1:1:1:1:1	0.213086(0.228117:0.225464:0.185676)
RsaCOL-20	BraCOL-03	1	ortholog	5.88013	RSG28563-Bra032273	0.0855272	0.176404	0.484837	0.00169206	939	197.739	741.261	91	31.0833	59.9167	0.104664	1:1:1:1:1:1	0.200599(0.236527:0.179641:0.185629)
RsaCOL-10	BraCOL-12	1	ortholog	7.1732	RSG31262-Bra032061	0.037239	0.215196	0.173047	9.84557e-12	858	211.144	646.856	63	39.5	23.5	0.0810323	1:1:1:1:1:1	0.25914(0.26129:0.235484:0.280645)
RsaCOL-01	BraCOL-21	1	ortholog	4.63273	RSG31377-Bra004035	0.0527785	0.138982	0.379752	3.50434e-05	1200	261.434	938.566	81	33.1667	47.8333	0.0715589	1:1:1:1:1:1	0.23614(0.266316:0.211579:0.230526)
RsaCOL-01	BraCOL-02	1	ortholog	13.619	RSG31377-Bra033925	0.0992419	0.408571	0.2429	2.69686e-17	1188	259.247	928.753	168	81.6667	86.3333	0.166744	1:1:1:1:1:1	0.241379(0.268473:0.198276:0.257389)
RsaCOL-07	BraCOL-08	1	ortholog	8.08877	RSG34470-Bra009805	0.0204098	0.242663	0.0841077	4.02369e-22	1038	251.626	786.374	68	52.1667	15.8333	0.0742871	1:1:1:1:1:1	0.293184(0.281513:0.242297:0.355742)
RsaCOL-07	BraCOL-07	1	ortholog	11.987	RSG34470-Bra036528	0.051524	0.35961	0.143277	1.24783e-22	1029	249.121	779.879	110	71.1667	38.8333	0.126112	1:1:1:1:1:1	0.280603(0.274011:0.24435:0.323446)
RsaCOL-05	BraCOL-05	1	ortholog	7.706	RSG35888-Bra020425	0.0292378	0.23118	0.126472	4.73866e-17	1026	250.068	775.932	72	49.75	22.25	0.0784574	1:1:1:1:1:1	0.278265(0.255848:0.248538:0.330409)
RsaCOL-16	BraCOL-19	1	ortholog	4.55377	RSG40602-Bra023858	0.0363523	0.136613	0.266097	3.95825e-07	1158	256.219	901.781	64	32	32	0.0585359	1:1:1:1:1:1	0.210708(0.225389:0.209845:0.196891)
RsaCOL-02	BraCOL-21	1	ortholog	13.2262	RSG42550-Bra004035	0.107883	0.396786	0.271892	4.2812e-15	1194	260.175	933.825	174	80.1667	93.8333	0.170835	1:1:1:1:1:1	0.234658(0.264644:0.210251:0.229079)
RsaCOL-02	BraCOL-02	1	ortholog	6.17047	RSG42550-Bra033925	0.056247	0.185114	0.303851	5.33441e-08	1191	259.086	931.914	93	42.5	50.5	0.0842802	1:1:1:1:1:1	0.241379(0.268473:0.198276:0.257389)
RsaCOL-13	OsBBX23	0.636	ortholog	NA	RSG01107-LOC_Os07g47140	0.76735	2.12404	0.361268	2.07585e-10	1041	252.421	788.579	557	178.167	378.833	1.09632	1:1:1:1:1:1	0.309764(0.29798:0.266414:0.364899)
RsaCOL-09	OsCOL-A	0.971	ortholog	NA	RSG01422-LOC_Os06g16370	0.446847	NA	NA	4.81552e-34	1002	227.226	774.774	439	178.167	260.833	0.118742	1:1:1:1:1:1	0.276707(0.277108:0.212048:0.340964)
RsaCOL-08	OsCOL-O	0.801	ortholog	NA	RSG03422-LOC_Os08g42440	0.622719	2.27184	0.274104	7.30148e-18	1179	279.4	899.6	580	199.417	380.583	1.01353	1:1:1:1:1:1	0.300257(0.289981:0.254335:0.356455)
RsaCOL-04	OsCOL-L	1.033	ortholog	NA	RSG07010-LOC_Os06g15330	0.535566	NA	NA	1.87874e-37	1140	275.036	864.964	555	223.917	331.083	0.165096	1:1:1:1:1:1	0.338174(0.317427:0.255187:0.441909)
RsaCOL-14	OsCOL-M	1.591	ortholog	NA	RSG23074-LOC_Os06g19444	0.353953	NA	NA	1.18038e-50	1065	240.1	824.9	428	195.25	232.75	0.0487098	1:1:1:1:1:1	0.224806(0.243023:0.234884:0.196512)
RsaCOL-10	OsCOL-C	0.968	ortholog	NA	RSG31262-LOC_Os04g42020	0.43796	1.32752	0.329909	5.68252e-14	861	218.159	642.841	349	135.75	213.25	0.663355	1:1:1:1:1:1	0.354108(0.342776:0.266289:0.453258)
BraCOL-18	OsCOL-M	1.62	ortholog	NA	Bra001264-LOC_Os06g19444	0.335572	NA	NA	1.70876e-44	1035	230.768	804.232	397	179.417	217.583	0.0377875	1:1:1:1:1:1	0.428744(0.464976:0.445652:0.375604)
BraCOL-24	OsCOL-P	0.634	ortholog	NA	Bra004423-LOC_Os03g22770	0.68123	2.80067	0.243238	1.3559e-14	996	236.199	759.801	513	172.917	340.083	1.18385	1:1:1:1:1:1	0.518519(0.537037:0.432099:0.58642)
BraCOL-11	OsCOL-A	0.927	ortholog	NA	Bra008668-LOC_Os06g16370	0.462815	NA	NA	4.05229e-27	939	216.334	722.666	413	163.417	249.583	0.125801	1:1:1:1:1:1	0.464996(0.4821:0.387828:0.52506)
BraCOL-08	OsCOL-C	0.907	ortholog	NA	Bra009805-LOC_Os04g42020	0.392943	1.28025	0.306926	1.64527e-15	861	216.361	644.639	330	132.833	197.167	0.615915	1:1:1:1:1:1	0.578505(0.557935:0.45466:0.722922)
BraCOL-10	OsCOL-O	0.841	ortholog	NA	Bra010908-LOC_Os08g42440	0.602681	1.7381	0.346746	1.01001e-14	1194	280.404	913.596	568	189.583	378.417	0.869328	1:1:1:1:1:1	0.514108(0.507874:0.447835:0.586614)
BraCOL-06	OsCOL-L	1.072	ortholog	NA	Bra012475-LOC_Os06g15330	0.527585	NA	NA	1.06449e-35	1140	272.665	867.335	547	218.417	328.583	0.162218	1:1:1:1:1:1	0.546919(0.548319:0.433824:0.658613)
