# Supplementary material for: Genome-wide identification and characterization of CONSTANS-like gene family in radish (Raphanus sativus)
Source: PLoS One. 2018 Sep 24;13(9):e0204137. doi: 10.1371/journal.pone.0204137 (PMC6152963; doi:10.1371/journal.pone.0204137)
Supplement: S5 Table — (XLSX) [file pone.0204137.s006.xlsx]

## Sheet: S5
S5 Table. Expression of radish COL genes in tissues through development stages
Gene	Gene ID	7d root	7d leaf	14d root	14d leaf	20d root	20d leaf	40d cortical	40d cambium	40d xylem	40d root tip	40d leaf	60d cortical	60d cambium	60d xylem	60d root tip	60d leaf	90d cortical	90d cambium	90d xylem	90d root tip	90d leaf	MIN	MAX	Median	AVE
RsaCOL-06	RSG11754	3.16951	191.169	1.48825	120.908	1.96783	140.574	0.145794	0.572718	0.331647	0.335436	61.9809	2.23609	6.70796	4.33965	1.11298	107.819	24.6327	49.9607	16.7212	0.475496	186.392	0.145794	191.169	4.33965	43.9543
RsaCOL-07	RSG34470	6.32332	171.926	4.98243	145.361	6.2214	155.526	5.48859	11.2235	2.92575	0.383955	155.127	61.5067	57.3903	13.533	1.14317	193.465	91.4938	72.9721	49.2246	0.654089	154.136	0.383955	193.465	49.2246	64.8099
RsaCOL-10	RSG31262	52.6976	129.247	71.621	141.285	62.8072	131.841	26.2168	27.2862	28.1565	35.9149	150.514	46.0114	50.6094	34.2875	37.5776	216.661	81.9611	111.558	80.5204	25.8466	276.316	25.8466	276.316	62.8072	86.616
RsaCOL-03	RSG21446	56.8937	191.853	14.7521	43.9457	10.0658	62.2272	3.30917	2.53973	3.07194	2.1445	42.2729	24.8791	9.17281	10.2301	19.2747	35.484	65.7731	65.4346	43.9407	44.0513	110.316	2.1445	191.853	35.484	41.0301
RsaCOL-05	RSG35888	24.4556	62.1402	17.6218	30.7085	15.6233	35.6254	8.3364	12.6428	3.64909	2.12733	32.4591	27.0157	27.997	24.669	30.4393	10.7374	31.5303	34.6455	19.1275	26.3434	20.8898	2.12733	62.1402	24.669	23.7516
RsaCOL-09	RSG01422	0.0341572	12.7036	0.0327089	6.61003	0.0674448	12.3553	0	0	0	0.0170595	0.302009	0.15907	0.0296933	0.196723	0	8.77202	9.90027	4.54402	13.5457	0	32.4818	0	32.4818	0.15907	4.84531
RsaCOL-12	RSG01423	0.0631044	0.120925	0.692696	0.533639	0.578999	0.202002	0	0.172741	0.106334	3.98526	2.63614	0	0.0742073	0.0497842	0.188468	0.787362	0	0.290881	0.113415	0.049512	0.62845	0	3.98526	0.172741	0.536853
RsaCOL-08	RSG03422	44.662	30.5349	27.4982	10.5265	9.82689	4.12324	24.8593	23.1905	18.17	10.7153	35.2234	20.8186	12.9816	9.65614	17.5927	22.7359	10.531	7.7678	8.5569	14.9689	16.4825	4.12324	44.662	16.4825	18.163
RsaCOL-13	RSG01107	6.81937	6.75897	4.09543	1.93306	1.90529	2.00898	9.93221	4.14716	0.42782	0.422265	13.4695	13.7713	2.43194	0.609055	2.17657	33.3642	45.5043	27.3719	6.85416	2.49909	30.6865	0.422265	45.5043	4.14716	10.3423
RsaCOL-16	RSG40602	0.0926435	0	0.122691	0.0306044	0.12792	0.029551	0.159869	0.119953	0.195771	0.0642511	0	0.0653788	0.103965	0.070501	0.0733117	0.0133667	0.0883828	0.319977	0.335737	0.0698102	0	0	0.335737	0.0733117	0.099223
RsaCOL-14	RSG23074	1.60909	2.36241	0.992923	1.70193	0.671818	0.997552	7.43835	12.572	17.3002	22.1444	25.4729	0.192917	1.5661	1.58841	6.18202	1.38578	1.17151	2.11982	2.20809	14.5447	1.3575	0.192917	25.4729	1.70193	5.98002
RsaCOL-15	RSG09942	4.23734	7.87046	1.67821	5.12325	0.281131	2.84541	2.9604	3.17668	12.2046	9.35531	8.00213	0.648582	0.329224	1.72478	2.26885	3.21583	0.967158	0.999349	1.74824	2.6904	1.23039	0.281131	12.2046	2.6904	3.50275
RsaCOL-17	RSG03894	1.09901	1.82637	1.01762	1.76814	0.830705	1.62587	3.72453	2.46607	4.24881	15.0774	14.8225	0.121564	0.271612	0.215668	2.40223	2.5594	0.981119	0.577319	0.847925	7.12207	2.58372	0.121564	15.0774	1.76814	3.15189
RsaCOL-18	RSG13348	1.00371	1.41312	0.377516	0.511748	0.351294	0.389622	12.3669	14.4471	14.829	4.04467	23.6758	2.16694	2.01094	1.73201	1.9364	2.84354	1.45451	6.45487	6.24943	3.93521	1.26149	0.351294	23.6758	2.01094	4.92647
RsaCOL-19	RSG14263	2.2088	0.912075	1.63193	0.640755	0.552702	0.325655	28.4132	29.0787	28.3939	11.1187	27.1928	7.24508	6.52026	6.10041	4.32115	5.1414	5.21426	5.6552	3.72744	3.47568	1.09576	0.325655	29.0787	5.1414	8.52218
RsaCOL-01	RSG31377	0.151036	110.114	0.0577695	18.5524	0.0297797	21.8893	0	0	0	0	21.8924	0	0.0347039	0	0.0418028	10.6748	0	0.0435682	0	0.0463098	16.7243	0	110.114	0.0418028	9.53582
RsaCOL-02	RSG42550	0.0933026	62.2222	0.0890064	4.60506	0.0297058	4.43866	0.0156196	0	0	0.0150276	15.9867	0	0	0	0	1.49126	0	0	0	0	3.19635	0	62.2222	0.0150276	4.38966
RsaCOL-04	RSG07010	2.28307	80.0088	2.05157	74.3948	0.463785	127.701	21.5872	12.1157	8.51474	5.43619	146.051	35.4541	12.1198	7.77602	6.07866	42.3782	22.9277	1.71351	7.1452	10.6885	72.039	0.463785	146.051	12.1157	33.2823
RsaCOL-11	RSG03335	0	1.29313	0	4.05536	0	3.14115	0	0	0	0	2.73588	0	0	0	0	2.63279	0	0	0	0	6.24324	0	6.24324	0	0.957217
RsaCOL-20	RSG28563	2.14924	2.85174	0.141633	6.09331	0	2.05454	0.0440592	0	0	0	39.1384	0	0	0	0.0769088	18.3488	0	0	0.0715306	0.265084	37.6281	0	39.1384	0.0715306	5.18397
COL AVE		10.5023	53.3664	7.54727	30.9644	5.62015	35.4961	7.74992	7.78758	7.1263	6.1651	40.9477	12.1146	9.51758	5.83894	6.64435	36.0255	19.7066	19.6214	13.0469	7.88631	48.5844	5.62015	53.3664	10.5023	18.679
COL MEDIAN		2.2088	12.7036	1.48825	6.09331	0.578999	4.12324	3.72453	3.17668	3.07194	2.1445	25.4729	2.16694	2.01094	1.72478	2.17657	10.6748	5.21426	4.54402	6.24943	2.6904	16.7243	0.578999	25.4729	3.17668	5.66491
ALL AVE		14.066	15.4766	14.0394	16.3872	14.3381	16.666	16.2383	15.5247	15.7548	16.0676	17.6699	14.9014	14.8156	15.3538	14.4038	16.6104	15.0092	15.0818	15.1251	15.5176	16.4347	14.0394	17.6699	15.4766	15.4991
ALL MEDIAN		0.257905	0.149245	0.201175	0.157208	0.171	0.116347	0.101488	0.07633	0.0648755	0.141871	0.141692	0.10695	0.0930758	0.0904287	0.175074	0.12493	0.107315	0.0823073	0.0756661	0.142192	0.120522	0.0648755	0.257905	0.120522	0.128457
COL AVE, COL MEDIA, ALL AVE and ALL MEDIAN indicate the average of COL gene expression value, the median of COL gene expression value, the average of all radish genes expression value, the median of all radish genes expression value.
