# Supplementary material for: Genome-wide identification and characterization of CONSTANS-like gene family in radish (Raphanus sativus)
Source: PLoS One. 2018 Sep 24;13(9):e0204137. doi: 10.1371/journal.pone.0204137 (PMC6152963; doi:10.1371/journal.pone.0204137)
Supplement: S6 Table — (XLSX) [file pone.0204137.s007.xlsx]

## Sheet: S6
S6 Table. PCC values showed the co-expression of COL genes and other genes in radish
Gene1	Gene2	PCC value	P-value
RSG00122	RSG28563	0.9018	2.367e-08
RSG00140	RSG11754	0.901528	2.428e-08
RSG00219	RSG11754	0.911498	9.164e-09
RSG00279	RSG07010	0.946437	8.921e-11
RSG00304	RSG03335	0.928635	1.27e-09
RSG00339	RSG28563	0.965134	1.625e-12
RSG00348	RSG31262	0.908534	1.238e-08
RSG00462	RSG11754	0.917003	5.089e-09
RSG00498	RSG34470	0.925981	1.778e-09
RSG00578	RSG34470	0.914852	6.435e-09
RSG00579	RSG31262	0.905397	1.685e-08
RSG00632	RSG34470	0.924246	2.2e-09
RSG00644	RSG28563	0.928004	1.377e-09
RSG00649	RSG34470	0.9178	4.658e-09
RSG00748	RSG31262	0.914125	6.955e-09
RSG00870	RSG34470	0.908731	1.214e-08
RSG00890	RSG28563	0.983516	1.332e-15
RSG00991	RSG03335	0.934673	5.615e-10
RSG00991	RSG11754	0.900911	2.57e-08
RSG00993	RSG11754	0.9029	2.136e-08
RSG00993	RSG34470	0.916778	5.217e-09
RSG00995	RSG34470	0.907004	1.441e-08
RSG00997	RSG34470	0.923972	2.274e-09
RSG01099	RSG11754	0.946129	9.408e-11
RSG01099	RSG34470	0.931474	8.732e-10
RSG01107	RSG15387	0.915085	6.275e-09
RSG01122	RSG11754	0.908459	1.248e-08
RSG01122	RSG34470	0.905079	1.737e-08
RSG01123	RSG31262	0.900176	2.748e-08
RSG01212	RSG03335	0.91466	6.568e-09
RSG01253	RSG11754	0.912493	8.264e-09
RSG01283	RSG34470	0.901408	2.454e-08
RSG01361	RSG34470	0.902455	2.227e-08
RSG01401	RSG28563	0.938633	3.149e-10
RSG01428	RSG07010	0.939693	2.68e-10
RSG01428	RSG34470	0.909172	1.162e-08
RSG01495	RSG03335	0.959856	6.074e-12
RSG01495	RSG31262	0.902136	2.294e-08
RSG01645	RSG11754	0.913149	7.713e-09
RSG01696	RSG07010	0.917842	4.636e-09
RSG01722	RSG34470	0.903416	2.035e-08
RSG01790	RSG11754	0.921775	2.955e-09
RSG01829	RSG34470	0.931738	8.427e-10
RSG02061	RSG11754	0.958759	7.812e-12
RSG02061	RSG31262	0.903539	2.012e-08
RSG02061	RSG34470	0.933491	6.628e-10
RSG02068	RSG34470	0.929813	1.089e-09
RSG02375	RSG11754	0.902908	2.135e-08
RSG02379	RSG07010	0.910638	1.001e-08
RSG02399	RSG03335	0.906052	1.581e-08
RSG02452	RSG34470	0.929595	1.121e-09
RSG02456	RSG11754	0.913202	7.67e-09
RSG02591	RSG11754	0.910923	9.723e-09
RSG02631	RSG28563	0.975984	4.907e-14
RSG02699	RSG11754	0.90805	1.3e-08
RSG02700	RSG28563	0.978375	1.821e-14
RSG02706	RSG34470	-0.907878	1.322e-08
RSG02799	RSG11754	0.916935	5.127e-09
RSG02810	RSG11754	0.952944	2.674e-11
RSG02810	RSG34470	0.932661	7.432e-10
RSG02820	RSG28563	0.920653	3.368e-09
RSG02846	RSG34470	0.900871	2.579e-08
RSG02869	RSG34470	0.911846	8.84e-09
RSG02890	RSG11754	0.936721	4.183e-10
RSG03100	RSG11754	0.955022	1.755e-11
RSG03181	RSG34470	-0.901718	2.385e-08
RSG03272	RSG28563	0.918493	4.31e-09
RSG03294	RSG11754	0.970072	3.881e-13
RSG03294	RSG34470	0.933264	6.839e-10
RSG03335	RSG03742	0.910324	1.034e-08
RSG03335	RSG03787	0.928552	1.283e-09
RSG03335	RSG05030	0.915794	5.811e-09
RSG03335	RSG05640	0.902335	2.252e-08
RSG03335	RSG07814	0.91351	7.425e-09
RSG03335	RSG08140	0.921917	2.906e-09
RSG03335	RSG08695	0.943362	1.498e-10
RSG03335	RSG09484	0.902956	2.125e-08
RSG03335	RSG09647	0.906081	1.577e-08
RSG03335	RSG09940	0.922832	2.608e-09
RSG03335	RSG10062	0.916738	5.24e-09
RSG03335	RSG10818	0.904187	1.892e-08
RSG03335	RSG10898	0.914105	6.97e-09
RSG03335	RSG10967	0.908259	1.273e-08
RSG03335	RSG11818	0.914689	6.548e-09
RSG03335	RSG12038	0.909798	1.09e-08
RSG03335	RSG12691	0.904147	1.899e-08
RSG03335	RSG12825	0.901222	2.497e-08
RSG03335	RSG13475	0.904679	1.805e-08
RSG03335	RSG13476	0.911996	8.703e-09
RSG03335	RSG13705	0.930209	1.034e-09
RSG03335	RSG14459	0.916262	5.521e-09
RSG03335	RSG14872	0.931908	8.236e-10
RSG03335	RSG16346	0.902693	2.178e-08
RSG03335	RSG16356	0.913163	7.702e-09
RSG03335	RSG16736	0.910072	1.061e-08
RSG03335	RSG16892	0.919643	3.783e-09
RSG03335	RSG16929	0.957683	9.937e-12
RSG03335	RSG17106	0.901967	2.331e-08
RSG03335	RSG17111	0.978785	1.532e-14
RSG03335	RSG17742	0.919936	3.658e-09
RSG03335	RSG17955	0.901518	2.43e-08
RSG03335	RSG18042	0.928665	1.265e-09
RSG03335	RSG19236	0.913955	7.083e-09
RSG03335	RSG20249	0.901025	2.543e-08
RSG03335	RSG20308	0.913683	7.29e-09
RSG03335	RSG20934	0.916859	5.171e-09
RSG03335	RSG21166	0.941588	1.994e-10
RSG03335	RSG21515	0.944187	1.307e-10
RSG03335	RSG21962	0.917173	4.995e-09
RSG03335	RSG22022	0.947273	7.708e-11
RSG03335	RSG22368	0.906592	1.5e-08
RSG03335	RSG22979	0.907684	1.348e-08
RSG03335	RSG23202	0.953758	2.272e-11
RSG03335	RSG23256	0.908406	1.254e-08
RSG03335	RSG24205	0.907411	1.384e-08
RSG03335	RSG25201	0.942482	1.728e-10
RSG03335	RSG25295	0.936357	4.411e-10
RSG03335	RSG26255	0.900579	2.649e-08
RSG03335	RSG26473	0.929348	1.158e-09
RSG03335	RSG26853	0.90273	2.171e-08
RSG03335	RSG28137	0.91134	9.315e-09
RSG03335	RSG28242	0.919504	3.843e-09
RSG03335	RSG29331	0.908536	1.238e-08
RSG03335	RSG29339	0.902034	2.316e-08
RSG03335	RSG29635	0.95656	1.269e-11
RSG03335	RSG30986	0.919923	3.664e-09
RSG03335	RSG31375	0.920198	3.55e-09
RSG03335	RSG31871	0.90883	1.202e-08
RSG03335	RSG32063	0.90853	1.239e-08
RSG03335	RSG32820	0.913369	7.536e-09
RSG03335	RSG33164	0.919104	4.023e-09
RSG03335	RSG35420	0.922922	2.58e-09
RSG03335	RSG36665	0.914412	6.745e-09
RSG03335	RSG37082	0.938806	3.068e-10
RSG03335	RSG37290	0.90116	2.511e-08
RSG03335	RSG37884	0.908959	1.187e-08
RSG03335	RSG38337	0.901159	2.512e-08
RSG03335	RSG38480	0.910594	1.006e-08
RSG03335	RSG39037	0.914327	6.807e-09
RSG03335	RSG39322	0.910241	1.043e-08
RSG03335	RSG39632	0.919143	4.005e-09
RSG03335	RSG40849	0.906088	1.576e-08
RSG03335	RSG41362	0.920845	3.294e-09
RSG03335	RSG41888	0.936813	4.127e-10
RSG03335	RSG44510	0.913849	7.162e-09
RSG03335	RSG44522	0.951677	3.424e-11
RSG03335	RSG44982	0.907743	1.34e-08
RSG03335	RSG45245	0.91105	9.597e-09
RSG03335	RSG46499	0.904847	1.776e-08
RSG03335	RSG46941	0.910033	1.065e-08
RSG03335	RSG47059	0.933119	6.978e-10
RSG03335	RSG48303	0.919141	4.006e-09
RSG03335	RSG51054	0.93949	2.765e-10
RSG03335	RSG51195	0.913453	7.47e-09
RSG03335	RSG51453	0.922847	2.603e-09
RSG03335	RSG53216	0.926631	1.639e-09
RSG03335	RSG55277	0.952425	2.961e-11
RSG03335	RSG58875	0.902507	2.216e-08
RSG03335	RSG59417	0.904646	1.811e-08
RSG03335	RSG61399	0.922485	2.718e-09
RSG03393	RSG34470	0.923242	2.483e-09
RSG03544	RSG11754	0.921789	2.951e-09
RSG03667	RSG07010	0.938372	3.275e-10
RSG03688	RSG28563	0.914973	6.351e-09
RSG03729	RSG11754	0.97289	1.534e-13
RSG03742	RSG34470	0.907728	1.342e-08
RSG03786	RSG28563	0.909837	1.086e-08
RSG03787	RSG11754	0.901812	2.365e-08
RSG03879	RSG11754	0.913646	7.318e-09
RSG03879	RSG34470	0.917747	4.686e-09
RSG03990	RSG31262	0.905292	1.702e-08
RSG03994	RSG11754	0.907227	1.41e-08
RSG03994	RSG34470	0.901398	2.457e-08
RSG04008	RSG11754	0.904095	1.908e-08
RSG04008	RSG34470	0.906557	1.505e-08
RSG04107	RSG34470	0.923634	2.369e-09
RSG04157	RSG31377	0.952604	2.859e-11
RSG04177	RSG34470	0.934272	5.942e-10
RSG04253	RSG34470	-0.916668	5.281e-09
RSG04257	RSG11754	0.90902	1.18e-08
RSG04257	RSG34470	0.919022	4.06e-09
RSG04263	RSG31377	0.953026	2.631e-11
RSG04299	RSG34470	0.905369	1.689e-08
RSG04345	RSG28563	0.93967	2.689e-10
RSG04387	RSG31377	0.957106	1.128e-11
RSG04415	RSG11754	0.946986	8.106e-11
RSG04524	RSG11754	0.945395	1.067e-10
RSG04573	RSG31262	0.920452	3.448e-09
RSG04573	RSG34470	0.919784	3.722e-09
RSG04611	RSG34470	0.916991	5.096e-09
RSG04623	RSG28563	0.930093	1.05e-09
RSG04656	RSG34470	0.901968	2.331e-08
RSG04680	RSG31377	0.956988	1.157e-11
RSG04683	RSG31377	0.946663	8.577e-11
RSG04713	RSG07010	0.92207	2.854e-09
RSG04797	RSG11754	0.914374	6.773e-09
RSG04867	RSG11754	0.964925	1.718e-12
RSG04882	RSG11754	0.97071	3.171e-13
RSG04882	RSG34470	0.942567	1.705e-10
RSG04923	RSG11754	0.941848	1.913e-10
RSG04930	RSG28563	0.943828	1.387e-10
RSG05030	RSG31262	0.910321	1.034e-08
RSG05030	RSG34470	0.931849	8.301e-10
RSG05069	RSG34470	0.920546	3.41e-09
RSG05084	RSG11754	0.904502	1.836e-08
RSG05087	RSG34470	0.902508	2.216e-08
RSG05124	RSG28563	0.915396	6.067e-09
RSG05172	RSG34470	0.907563	1.364e-08
RSG05298	RSG34470	0.902882	2.14e-08
RSG05430	RSG11754	0.908576	1.233e-08
RSG05462	RSG11754	0.953491	2.398e-11
RSG05486	RSG11754	0.915909	5.738e-09
RSG05489	RSG11754	0.901521	2.429e-08
RSG05489	RSG34470	0.912509	8.249e-09
RSG05561	RSG11754	0.926479	1.67e-09
RSG05567	RSG11754	-0.917322	4.912e-09
RSG05628	RSG31262	0.901137	2.517e-08
RSG05654	RSG31377	0.961748	3.868e-12
RSG05727	RSG11754	0.929491	1.136e-09
RSG05780	RSG11754	0.947399	7.538e-11
RSG05780	RSG34470	0.911629	9.041e-09
RSG05794	RSG28563	0.968445	6.379e-13
RSG05831	RSG34470	0.901535	2.426e-08
RSG05903	RSG31377	0.932414	7.687e-10
RSG06035	RSG28563	0.919765	3.731e-09
RSG06088	RSG34470	0.907184	1.416e-08
RSG06092	RSG28563	0.924086	2.243e-09
RSG06129	RSG34470	0.922747	2.634e-09
RSG06148	RSG11754	0.935932	4.691e-10
RSG06148	RSG34470	0.924954	2.018e-09
RSG06297	RSG31262	0.913438	7.482e-09
RSG06297	RSG34470	0.940668	2.304e-10
RSG06365	RSG11754	0.920673	3.361e-09
RSG06577	RSG11754	0.934648	5.635e-10
RSG06610	RSG34470	-0.923368	2.446e-09
RSG06645	RSG28563	0.90788	1.322e-08
RSG06651	RSG11754	0.926374	1.692e-09
RSG06722	RSG28563	0.900224	2.736e-08
RSG06772	RSG28563	0.907335	1.395e-08
RSG06975	RSG07010	0.914816	6.459e-09
RSG07010	RSG08696	0.900972	2.555e-08
RSG07010	RSG11325	0.907337	1.394e-08
RSG07010	RSG11500	0.903636	1.993e-08
RSG07010	RSG11698	0.920967	3.248e-09
RSG07010	RSG12286	0.911411	9.247e-09
RSG07010	RSG13190	0.903956	1.934e-08
RSG07010	RSG13410	0.907991	1.307e-08
RSG07010	RSG13493	0.913737	7.248e-09
RSG07010	RSG16480	0.920097	3.591e-09
RSG07010	RSG17780	0.904185	1.892e-08
RSG07010	RSG17906	0.930732	9.645e-10
RSG07010	RSG18155	0.925432	1.903e-09
RSG07010	RSG20308	0.902499	2.218e-08
RSG07010	RSG20448	0.908915	1.192e-08
RSG07010	RSG20452	0.920257	3.526e-09
RSG07010	RSG20455	0.907074	1.431e-08
RSG07010	RSG20930	0.916452	5.407e-09
RSG07010	RSG22546	0.904058	1.915e-08
RSG07010	RSG22754	0.95019	4.54e-11
RSG07010	RSG23525	0.916428	5.422e-09
RSG07010	RSG23634	0.932825	7.266e-10
RSG07010	RSG23809	0.92394	2.283e-09
RSG07010	RSG24755	0.900456	2.679e-08
RSG07010	RSG25107	0.923401	2.436e-09
RSG07010	RSG26201	0.912161	8.555e-09
RSG07010	RSG26203	0.918454	4.329e-09
RSG07010	RSG26386	0.918708	4.207e-09
RSG07010	RSG29037	0.910891	9.755e-09
RSG07010	RSG29044	0.903835	1.956e-08
RSG07010	RSG31884	0.903882	1.947e-08
RSG07010	RSG31912	0.92841	1.307e-09
RSG07010	RSG32840	0.90433	1.866e-08
RSG07010	RSG35767	0.941229	2.11e-10
RSG07010	RSG37295	0.931576	8.614e-10
RSG07010	RSG39413	0.900717	2.616e-08
RSG07010	RSG39944	0.934365	5.865e-10
RSG07010	RSG40895	0.902886	2.139e-08
RSG07010	RSG42450	0.900228	2.735e-08
RSG07010	RSG43736	0.904197	1.89e-08
RSG07010	RSG43744	0.908959	1.187e-08
RSG07010	RSG45959	0.925525	1.881e-09
RSG07010	RSG45962	0.906957	1.448e-08
RSG07010	RSG46177	0.914668	6.563e-09
RSG07010	RSG48143	0.904854	1.775e-08
RSG07135	RSG11754	0.934713	5.584e-10
RSG07158	RSG28563	0.925395	1.911e-09
RSG07189	RSG28563	0.907068	1.432e-08
RSG07222	RSG28563	0.951717	3.398e-11
RSG07236	RSG11754	0.922629	2.672e-09
RSG07308	RSG11754	0.930648	9.754e-10
RSG07308	RSG34470	0.957102	1.128e-11
RSG07358	RSG11754	0.96469	1.829e-12
RSG07362	RSG31262	0.912547	8.217e-09
RSG07419	RSG11754	0.936712	4.188e-10
RSG07419	RSG34470	0.92398	2.272e-09
RSG07542	RSG28563	0.922817	2.613e-09
RSG07567	RSG31377	0.929293	1.166e-09
RSG07573	RSG11754	0.919211	3.974e-09
RSG07761	RSG11754	0.955097	1.728e-11
RSG07776	RSG34470	0.919739	3.742e-09
RSG07929	RSG31377	0.949896	4.795e-11
RSG07943	RSG34470	0.927434	1.481e-09
RSG07995	RSG11754	0.961417	4.192e-12
RSG07995	RSG34470	0.902848	2.147e-08
RSG08000	RSG28563	0.931775	8.385e-10
RSG08140	RSG31262	0.902579	2.202e-08
RSG08140	RSG34470	0.935059	5.317e-10
RSG08143	RSG28563	0.926403	1.686e-09
RSG08442	RSG11754	0.914886	6.411e-09
RSG08442	RSG34470	0.928035	1.372e-09
RSG08479	RSG34470	0.910981	9.666e-09
RSG08510	RSG28563	0.962126	3.524e-12
RSG08540	RSG11754	0.911315	9.339e-09
RSG08583	RSG34470	-0.949763	4.915e-11
RSG08592	RSG28563	0.913089	7.762e-09
RSG08616	RSG11754	0.930714	9.668e-10
RSG08695	RSG11754	0.925542	1.877e-09
RSG08711	RSG11754	0.943698	1.417e-10
RSG08763	RSG31377	0.94433	1.276e-10
RSG08829	RSG28563	0.921359	3.103e-09
RSG08846	RSG11754	0.942487	1.727e-10
RSG08854	RSG31377	0.973093	1.43e-13
RSG08881	RSG11754	0.92956	1.126e-09
RSG08996	RSG34470	-0.91395	7.086e-09
RSG09018	RSG11754	0.929336	1.159e-09
RSG09020	RSG34470	0.926694	1.626e-09
RSG09131	RSG34470	0.959674	6.335e-12
RSG09208	RSG11754	0.926655	1.634e-09
RSG09284	RSG11754	0.903289	2.06e-08
RSG09284	RSG34470	0.937935	3.497e-10
RSG09304	RSG34470	0.902525	2.213e-08
RSG09314	RSG28563	0.929718	1.103e-09
RSG09484	RSG34470	0.913995	7.052e-09
RSG09500	RSG31377	0.906477	1.517e-08
RSG09511	RSG11754	0.914402	6.753e-09
RSG09511	RSG34470	0.908746	1.212e-08
RSG09566	RSG34470	-0.90317	2.083e-08
RSG09586	RSG11754	0.960873	4.778e-12
RSG09586	RSG34470	0.933639	6.492e-10
RSG09633	RSG31377	0.919013	4.064e-09
RSG09647	RSG34470	0.9287	1.259e-09
RSG09688	RSG34470	0.903867	1.95e-08
RSG09694	RSG28563	0.916157	5.585e-09
RSG09710	RSG11754	0.942975	1.595e-10
RSG09710	RSG34470	0.910736	9.911e-09
RSG09773	RSG11754	0.940976	2.196e-10
RSG09781	RSG34470	0.930376	1.011e-09
RSG09790	RSG31377	0.906433	1.524e-08
RSG09830	RSG34470	0.902804	2.156e-08
RSG09940	RSG11754	0.909967	1.072e-08
RSG09940	RSG31262	0.903227	2.072e-08
RSG09940	RSG34470	0.931637	8.543e-10
RSG09985	RSG28563	0.931215	9.042e-10
RSG10027	RSG11754	0.915279	6.144e-09
RSG10028	RSG11754	0.93032	1.019e-09
RSG10042	RSG11754	0.958909	7.552e-12
RSG10064	RSG28563	0.921119	3.191e-09
RSG10090	RSG31377	0.92331	2.463e-09
RSG10150	RSG31377	0.918186	4.461e-09
RSG10239	RSG34470	0.96193	3.699e-12
RSG10262	RSG11754	0.903807	1.961e-08
RSG10265	RSG34470	0.952926	2.683e-11
RSG10362	RSG31377	0.912471	8.282e-09
RSG10363	RSG11754	0.934729	5.571e-10
RSG10363	RSG34470	0.916042	5.656e-09
RSG10372	RSG11754	0.927334	1.5e-09
RSG10474	RSG34470	0.91358	7.37e-09
RSG10486	RSG11754	0.956972	1.161e-11
RSG10486	RSG34470	0.930421	1.005e-09
RSG10488	RSG31377	0.92227	2.788e-09
RSG10521	RSG34470	0.921231	3.15e-09
RSG10583	RSG28563	0.913587	7.364e-09
RSG10661	RSG11754	0.945168	1.109e-10
RSG10663	RSG11754	0.925009	2.004e-09
RSG10663	RSG34470	0.913416	7.499e-09
RSG10710	RSG34470	-0.900054	2.779e-08
RSG10742	RSG11754	0.909133	1.166e-08
RSG10754	RSG28563	0.917758	4.68e-09
RSG10800	RSG11754	0.918093	4.508e-09
RSG10852	RSG31377	0.931645	8.534e-10
RSG10861	RSG31377	0.908397	1.255e-08
RSG10870	RSG34470	0.9038	1.963e-08
RSG10915	RSG11754	0.909939	1.075e-08
RSG10915	RSG31262	0.900399	2.693e-08
RSG10915	RSG34470	0.959264	6.964e-12
RSG10925	RSG28563	0.913788	7.209e-09
RSG10967	RSG34470	0.917177	4.992e-09
RSG11069	RSG34470	0.905902	1.604e-08
RSG11083	RSG28563	0.92361	2.376e-09
RSG11219	RSG11754	0.921827	2.937e-09
RSG11236	RSG34470	0.935636	4.895e-10
RSG11247	RSG34470	0.943486	1.467e-10
RSG11257	RSG31377	0.982043	3.109e-15
RSG11321	RSG28563	0.973224	1.366e-13
RSG11325	RSG34470	0.914179	6.915e-09
RSG11437	RSG11754	0.914609	6.604e-09
RSG11552	RSG11754	0.908113	1.291e-08
RSG11552	RSG31262	0.932352	7.752e-10
RSG11552	RSG34470	0.937309	3.837e-10
RSG11554	RSG31262	0.911421	9.237e-09
RSG11625	RSG11754	0.907178	1.417e-08
RSG11625	RSG34470	0.93593	4.692e-10
RSG11643	RSG28563	0.916777	5.218e-09
RSG11685	RSG11754	0.913993	7.054e-09
RSG11698	RSG34470	0.910623	1.003e-08
RSG11726	RSG34470	0.910393	1.027e-08
RSG11742	RSG28563	0.91383	7.177e-09
RSG11754	RSG11817	0.956967	1.162e-11
RSG11754	RSG12072	0.910505	1.015e-08
RSG11754	RSG12305	0.910568	1.008e-08
RSG11754	RSG12623	0.91976	3.733e-09
RSG11754	RSG12769	0.949291	5.362e-11
RSG11754	RSG12883	0.932422	7.679e-10
RSG11754	RSG13163	0.959756	6.216e-12
RSG11754	RSG13185	0.909862	1.083e-08
RSG11754	RSG13499	0.915337	6.106e-09
RSG11754	RSG14013	0.932212	7.902e-10
RSG11754	RSG14063	0.908604	1.23e-08
RSG11754	RSG14260	0.90628	1.547e-08
RSG11754	RSG14342	0.9135	7.433e-09
RSG11754	RSG14443	0.903248	2.068e-08
RSG11754	RSG14444	0.903946	1.936e-08
RSG11754	RSG14468	0.910142	1.053e-08
RSG11754	RSG14849	0.903403	2.038e-08
RSG11754	RSG14959	0.903641	1.992e-08
RSG11754	RSG15149	0.941978	1.874e-10
RSG11754	RSG15344	0.901859	2.354e-08
RSG11754	RSG15737	0.978591	1.665e-14
RSG11754	RSG15785	0.915709	5.865e-09
RSG11754	RSG15930	0.937255	3.868e-10
RSG11754	RSG16532	0.919285	3.941e-09
RSG11754	RSG16546	0.92903	1.207e-09
RSG11754	RSG16695	0.944734	1.193e-10
RSG11754	RSG16753	0.916196	5.561e-09
RSG11754	RSG16819	0.915835	5.785e-09
RSG11754	RSG17330	0.93096	9.356e-10
RSG11754	RSG17359	0.955384	1.628e-11
RSG11754	RSG17824	0.918447	4.332e-09
RSG11754	RSG18042	0.90988	1.081e-08
RSG11754	RSG18062	0.906473	1.518e-08
RSG11754	RSG18340	0.903545	2.01e-08
RSG11754	RSG18393	0.908747	1.212e-08
RSG11754	RSG18469	0.932809	7.282e-10
RSG11754	RSG18502	0.913782	7.214e-09
RSG11754	RSG18667	0.911118	9.53e-09
RSG11754	RSG18695	0.919651	3.78e-09
RSG11754	RSG18772	0.903517	2.016e-08
RSG11754	RSG18924	0.912471	8.282e-09
RSG11754	RSG19111	0.91695	5.119e-09
RSG11754	RSG19630	0.945186	1.105e-10
RSG11754	RSG19717	0.930735	9.642e-10
RSG11754	RSG19972	0.938263	3.329e-10
RSG11754	RSG20137	0.916869	5.165e-09
RSG11754	RSG20505	0.930481	9.973e-10
RSG11754	RSG20701	0.904249	1.881e-08
RSG11754	RSG20898	0.926253	1.718e-09
RSG11754	RSG20942	0.911668	9.004e-09
RSG11754	RSG21284	0.934681	5.609e-10
RSG11754	RSG21515	0.913887	7.134e-09
RSG11754	RSG21529	0.920379	3.477e-09
RSG11754	RSG21998	0.958047	9.166e-12
RSG11754	RSG22042	0.928834	1.238e-09
RSG11754	RSG22607	0.943392	1.491e-10
RSG11754	RSG22826	0.973228	1.363e-13
RSG11754	RSG23202	0.901952	2.334e-08
RSG11754	RSG23273	0.91213	8.582e-09
RSG11754	RSG23313	0.903477	2.024e-08
RSG11754	RSG23383	0.929158	1.187e-09
RSG11754	RSG23976	0.919619	3.794e-09
RSG11754	RSG24183	0.926455	1.675e-09
RSG11754	RSG24268	0.924167	2.221e-09
RSG11754	RSG24366	0.947746	7.088e-11
RSG11754	RSG24808	0.944748	1.19e-10
RSG11754	RSG24830	0.950085	4.63e-11
RSG11754	RSG25301	0.910242	1.042e-08
RSG11754	RSG25338	0.93383	6.322e-10
RSG11754	RSG25381	0.923937	2.284e-09
RSG11754	RSG25528	0.957206	1.103e-11
RSG11754	RSG25934	0.958591	8.114e-12
RSG11754	RSG26008	0.947048	8.019e-11
RSG11754	RSG26166	0.932094	8.03e-10
RSG11754	RSG26172	0.923011	2.553e-09
RSG11754	RSG26181	0.926642	1.637e-09
RSG11754	RSG26431	0.918392	4.359e-09
RSG11754	RSG26935	0.930036	1.058e-09
RSG11754	RSG27006	0.9365	4.32e-10
RSG11754	RSG27236	0.922823	2.611e-09
RSG11754	RSG27270	0.933654	6.479e-10
RSG11754	RSG27812	0.940148	2.498e-10
RSG11754	RSG28290	0.939626	2.708e-10
RSG11754	RSG28541	0.923278	2.473e-09
RSG11754	RSG28740	0.916236	5.537e-09
RSG11754	RSG28848	0.921399	3.088e-09
RSG11754	RSG28924	0.919107	4.021e-09
RSG11754	RSG29270	0.942196	1.809e-10
RSG11754	RSG29339	0.906731	1.48e-08
RSG11754	RSG29472	0.923378	2.443e-09
RSG11754	RSG29511	0.927674	1.436e-09
RSG11754	RSG29678	0.903921	1.94e-08
RSG11754	RSG29720	0.93537	5.086e-10
RSG11754	RSG29776	0.914272	6.847e-09
RSG11754	RSG30033	0.914791	6.477e-09
RSG11754	RSG30113	0.91619	5.565e-09
RSG11754	RSG30492	0.915365	6.088e-09
RSG11754	RSG30631	0.92814	1.353e-09
RSG11754	RSG30632	0.901814	2.364e-08
RSG11754	RSG30832	0.901751	2.378e-08
RSG11754	RSG31003	0.969926	4.063e-13
RSG11754	RSG31308	0.94353	1.457e-10
RSG11754	RSG31502	0.942184	1.813e-10
RSG11754	RSG31619	0.928925	1.223e-09
RSG11754	RSG31731	0.900641	2.634e-08
RSG11754	RSG31869	0.929067	1.201e-09
RSG11754	RSG32728	0.909827	1.087e-08
RSG11754	RSG32736	0.908999	1.182e-08
RSG11754	RSG32913	0.915797	5.809e-09
RSG11754	RSG33164	0.904016	1.923e-08
RSG11754	RSG33297	0.94387	1.378e-10
RSG11754	RSG33530	0.915811	5.8e-09
RSG11754	RSG33591	0.945898	9.79e-11
RSG11754	RSG33799	0.938588	3.171e-10
RSG11754	RSG34138	0.927438	1.48e-09
RSG11754	RSG34243	0.927989	1.38e-09
RSG11754	RSG34776	0.935878	4.728e-10
RSG11754	RSG34804	0.981181	4.885e-15
RSG11754	RSG34900	0.912241	8.483e-09
RSG11754	RSG34921	0.931943	8.197e-10
RSG11754	RSG35016	0.936716	4.186e-10
RSG11754	RSG35120	0.904698	1.802e-08
RSG11754	RSG35227	0.950433	4.338e-11
RSG11754	RSG35714	0.907442	1.38e-08
RSG11754	RSG35755	0.902743	2.168e-08
RSG11754	RSG35783	0.912403	8.341e-09
RSG11754	RSG36105	0.906732	1.48e-08
RSG11754	RSG36504	0.94676	8.433e-11
RSG11754	RSG36706	0.924202	2.212e-09
RSG11754	RSG36932	0.933681	6.455e-10
RSG11754	RSG37031	0.910485	1.017e-08
RSG11754	RSG37139	0.952496	2.921e-11
RSG11754	RSG37305	0.935077	5.302e-10
RSG11754	RSG37308	0.908633	1.226e-08
RSG11754	RSG37900	0.939514	2.755e-10
RSG11754	RSG38052	0.978119	2.043e-14
RSG11754	RSG38066	0.921345	3.108e-09
RSG11754	RSG38168	0.908334	1.263e-08
RSG11754	RSG38299	0.945585	1.033e-10
RSG11754	RSG38480	0.907555	1.365e-08
RSG11754	RSG38636	0.927507	1.467e-09
RSG11754	RSG38674	0.903379	2.042e-08
RSG11754	RSG38908	0.904694	1.802e-08
RSG11754	RSG38913	0.913205	7.668e-09
RSG11754	RSG39560	0.941439	2.041e-10
RSG11754	RSG40006	0.908913	1.192e-08
RSG11754	RSG40138	0.907848	1.326e-08
RSG11754	RSG40378	0.905121	1.73e-08
RSG11754	RSG40625	0.911183	9.467e-09
RSG11754	RSG41233	0.969662	4.41e-13
RSG11754	RSG41267	0.912639	8.138e-09
RSG11754	RSG41306	0.903078	2.101e-08
RSG11754	RSG41413	0.910615	1.003e-08
RSG11754	RSG41672	0.900128	2.76e-08
RSG11754	RSG41974	0.914339	6.798e-09
RSG11754	RSG42576	0.913948	7.087e-09
RSG11754	RSG42579	0.905835	1.615e-08
RSG11754	RSG42680	0.920583	3.395e-09
RSG11754	RSG42755	0.954506	1.952e-11
RSG11754	RSG42811	0.92083	3.3e-09
RSG11754	RSG43112	0.956494	1.287e-11
RSG11754	RSG43334	0.911133	9.515e-09
RSG11754	RSG43553	0.944071	1.333e-10
RSG11754	RSG43756	0.943955	1.358e-10
RSG11754	RSG44785	0.925765	1.826e-09
RSG11754	RSG44896	0.927755	1.422e-09
RSG11754	RSG44942	0.923189	2.499e-09
RSG11754	RSG45149	0.929036	1.206e-09
RSG11754	RSG45245	0.947277	7.702e-11
RSG11754	RSG45398	0.922863	2.598e-09
RSG11754	RSG45511	0.963551	2.462e-12
RSG11754	RSG45619	0.904171	1.895e-08
RSG11754	RSG45651	0.947597	7.278e-11
RSG11754	RSG45964	0.95201	3.211e-11
RSG11754	RSG45969	0.92845	1.3e-09
RSG11754	RSG46244	0.937924	3.502e-10
RSG11754	RSG46619	0.945581	1.034e-10
RSG11754	RSG46761	0.945512	1.046e-10
RSG11754	RSG47581	0.940232	2.466e-10
RSG11754	RSG47595	0.905488	1.67e-08
RSG11754	RSG48083	0.91977	3.729e-09
RSG11754	RSG48799	0.917922	4.595e-09
RSG11754	RSG49438	0.941719	1.953e-10
RSG11754	RSG49784	0.966887	1.002e-12
RSG11754	RSG49788	0.900968	2.556e-08
RSG11754	RSG49972	0.90762	1.356e-08
RSG11754	RSG50593	0.902236	2.273e-08
RSG11754	RSG51682	0.902893	2.138e-08
RSG11754	RSG51695	0.911781	8.899e-09
RSG11754	RSG52234	0.944345	1.273e-10
RSG11754	RSG53057	0.905607	1.651e-08
RSG11754	RSG53155	0.905736	1.63e-08
RSG11754	RSG53522	0.909304	1.146e-08
RSG11754	RSG54299	0.98053	6.661e-15
RSG11754	RSG55174	0.96206	3.582e-12
RSG11754	RSG55300	0.909624	1.11e-08
RSG11754	RSG58628	0.932114	8.009e-10
RSG11754	RSG58843	0.903589	2.002e-08
RSG11754	RSG58875	0.978692	1.599e-14
RSG11754	RSG61068	0.912932	7.891e-09
RSG11754	RSG63635	0.931025	9.275e-10
RSG11754	RSG64540	0.951199	3.753e-11
RSG11764	RSG31377	0.910187	1.048e-08
RSG11796	RSG31377	0.920369	3.481e-09
RSG11799	RSG34470	0.907756	1.338e-08
RSG11890	RSG31377	0.945859	9.856e-11
RSG11986	RSG28563	0.909342	1.142e-08
RSG12165	RSG34470	0.935976	4.661e-10
RSG12256	RSG34470	0.901702	2.389e-08
RSG12279	RSG28563	0.911275	9.377e-09
RSG12377	RSG34470	0.91567	5.89e-09
RSG12457	RSG31377	0.934668	5.619e-10
RSG12547	RSG34470	0.904281	1.875e-08
RSG12591	RSG28563	0.916478	5.392e-09
RSG12655	RSG34470	0.904548	1.828e-08
RSG12678	RSG31377	0.955534	1.577e-11
RSG12717	RSG34470	0.938966	2.995e-10
RSG12825	RSG34470	0.92525	1.946e-09
RSG13045	RSG28563	0.9197	3.758e-09
RSG13163	RSG34470	0.904973	1.755e-08
RSG13427	RSG31262	0.929475	1.139e-09
RSG13442	RSG34470	0.913988	7.057e-09
RSG13476	RSG28563	0.91472	6.526e-09
RSG13476	RSG31262	0.904321	1.868e-08
RSG13663	RSG28563	0.943118	1.559e-10
RSG13696	RSG34470	0.941228	2.111e-10
RSG13705	RSG31262	0.907562	1.364e-08
RSG13721	RSG34470	-0.915676	5.886e-09
RSG13772	RSG34470	0.939489	2.765e-10
RSG13853	RSG28563	0.915067	6.287e-09
RSG13861	RSG34470	0.92779	1.415e-09
RSG13876	RSG28563	0.916031	5.663e-09
RSG14063	RSG34470	0.96525	1.575e-12
RSG14114	RSG28563	0.960868	4.784e-12
RSG14167	RSG28563	0.905466	1.674e-08
RSG14185	RSG34470	0.916454	5.407e-09
RSG14342	RSG31377	0.90278	2.16e-08
RSG14400	RSG34470	0.901514	2.431e-08
RSG14443	RSG34470	0.907833	1.328e-08
RSG14446	RSG34470	0.905791	1.622e-08
RSG14669	RSG34470	0.927194	1.527e-09
RSG14743	RSG28563	0.946156	9.365e-11
RSG14762	RSG28563	0.984524	8.882e-16
RSG14765	RSG31377	0.908995	1.182e-08
RSG14778	RSG28563	0.917599	4.764e-09
RSG14795	RSG28563	0.908294	1.268e-08
RSG14797	RSG28563	0.970307	3.606e-13
RSG14849	RSG34470	0.924091	2.242e-09
RSG14850	RSG31377	0.949724	4.952e-11
RSG14872	RSG34470	0.906136	1.568e-08
RSG15005	RSG31262	0.912395	8.348e-09
RSG15085	RSG31262	0.919725	3.748e-09
RSG15085	RSG34470	0.943329	1.506e-10
RSG15125	RSG31377	0.91965	3.78e-09
RSG15141	RSG34470	0.925404	1.909e-09
RSG15149	RSG34470	0.955563	1.568e-11
RSG15210	RSG31377	0.948354	6.358e-11
RSG15230	RSG31377	0.903242	2.069e-08
RSG15233	RSG28563	0.933254	6.849e-10
RSG15344	RSG31262	0.925373	1.917e-09
RSG15344	RSG34470	0.9081	1.293e-08
RSG15417	RSG34470	0.928771	1.248e-09
RSG15434	RSG28563	0.922756	2.632e-09
RSG15537	RSG31377	0.921294	3.127e-09
RSG15602	RSG34470	-0.901587	2.414e-08
RSG15725	RSG34470	0.933903	6.257e-10
RSG15752	RSG34470	0.906415	1.526e-08
RSG15785	RSG34470	0.907391	1.387e-08
RSG15961	RSG34470	0.94156	2.002e-10
RSG16030	RSG34470	0.918369	4.37e-09
RSG16047	RSG28563	0.905157	1.724e-08
RSG16180	RSG28563	0.903362	2.046e-08
RSG16356	RSG28563	0.924589	2.11e-09
RSG16356	RSG31262	0.934471	5.778e-10
RSG16432	RSG34470	0.901601	2.411e-08
RSG16456	RSG31377	0.967728	7.874e-13
RSG16512	RSG28563	0.970939	2.944e-13
RSG16532	RSG34470	0.908116	1.291e-08
RSG16535	RSG34470	0.902175	2.286e-08
RSG16546	RSG31377	0.914618	6.598e-09
RSG16581	RSG28563	0.912998	7.837e-09
RSG16606	RSG31377	0.977998	2.154e-14
RSG16736	RSG31262	0.925581	1.868e-09
RSG16844	RSG34470	0.907874	1.322e-08
RSG16877	RSG31377	0.975986	4.907e-14
RSG16908	RSG31377	0.930529	9.909e-10
RSG16941	RSG31262	0.911157	9.492e-09
RSG16941	RSG34470	0.922357	2.759e-09
RSG16950	RSG34470	0.907524	1.369e-08
RSG17102	RSG34470	0.902882	2.14e-08
RSG17243	RSG28563	0.967816	7.676e-13
RSG17419	RSG28563	0.930119	1.046e-09
RSG17517	RSG34470	0.924512	2.13e-09
RSG17600	RSG21446	0.911263	9.388e-09
RSG17689	RSG31377	0.912564	8.202e-09
RSG17695	RSG28563	0.914603	6.608e-09
RSG17705	RSG34470	-0.921334	3.112e-09
RSG17742	RSG31262	0.906414	1.527e-08
RSG17955	RSG34470	0.916886	5.156e-09
RSG18062	RSG34470	0.93521	5.203e-10
RSG18107	RSG34470	0.919748	3.738e-09
RSG18329	RSG28563	0.967488	8.44e-13
RSG18340	RSG34470	0.929062	1.202e-09
RSG18353	RSG28563	0.938592	3.169e-10
RSG18469	RSG34470	0.908782	1.208e-08
RSG18667	RSG34470	0.915115	6.255e-09
RSG18675	RSG31377	0.938636	3.148e-10
RSG18745	RSG28563	0.958445	8.385e-12
RSG18772	RSG34470	0.912991	7.843e-09
RSG18818	RSG34470	-0.900021	2.788e-08
RSG18961	RSG34470	0.90647	1.518e-08
RSG18994	RSG28563	0.907363	1.391e-08
RSG19018	RSG31377	0.915823	5.792e-09
RSG19111	RSG34470	0.924068	2.248e-09
RSG19303	RSG34470	-0.921839	2.933e-09
RSG19312	RSG28563	0.905645	1.645e-08
RSG19332	RSG31377	0.933414	6.699e-10
RSG19444	RSG31377	0.912286	8.444e-09
RSG19445	RSG28563	0.968217	6.826e-13
RSG19630	RSG34470	0.933072	7.024e-10
RSG19689	RSG28563	0.909146	1.165e-08
RSG19870	RSG34470	-0.90576	1.627e-08
RSG20049	RSG28563	0.977691	2.442e-14
RSG20055	RSG34470	-0.905705	1.635e-08
RSG20208	RSG34470	0.923537	2.397e-09
RSG20249	RSG34470	0.91065	9.999e-09
RSG20524	RSG34470	0.906506	1.513e-08
RSG20572	RSG28563	0.90298	2.12e-08
RSG20705	RSG34470	0.912434	8.315e-09
RSG20706	RSG28563	0.918854	4.138e-09
RSG20783	RSG28563	0.953112	2.586e-11
RSG20834	RSG34470	0.917372	4.885e-09
RSG20842	RSG34470	0.960618	5.078e-12
RSG20844	RSG28563	0.907987	1.308e-08
RSG20898	RSG34470	0.938493	3.216e-10
RSG20906	RSG34470	0.911569	9.097e-09
RSG20934	RSG31262	0.90974	1.097e-08
RSG20934	RSG34470	0.929918	1.074e-09
RSG21147	RSG34470	0.916468	5.398e-09
RSG21284	RSG34470	0.910295	1.037e-08
RSG21446	RSG21692	0.918862	4.134e-09
RSG21446	RSG24556	0.916711	5.256e-09
RSG21446	RSG34093	0.900951	2.56e-08
RSG21446	RSG37308	0.920759	3.327e-09
RSG21446	RSG46586	0.913016	7.822e-09
RSG21446	RSG49456	0.90901	1.181e-08
RSG21529	RSG34470	0.939943	2.579e-10
RSG21692	RSG31377	0.933689	6.448e-10
RSG21757	RSG31377	0.916659	5.286e-09
RSG21823	RSG31377	0.961624	3.986e-12
RSG21870	RSG34470	0.913194	7.677e-09
RSG21962	RSG31262	0.922837	2.606e-09
RSG22015	RSG28563	0.941934	1.887e-10
RSG22102	RSG34470	0.952706	2.802e-11
RSG22205	RSG34470	-0.937148	3.929e-10
RSG22206	RSG34470	0.902656	2.186e-08
RSG22546	RSG34470	0.904244	1.881e-08
RSG22607	RSG34470	0.914478	6.698e-09
RSG22638	RSG34470	-0.907807	1.331e-08
RSG22711	RSG28563	0.925652	1.852e-09
RSG22737	RSG28563	0.973202	1.377e-13
RSG22855	RSG34470	0.932235	7.877e-10
RSG22904	RSG28563	0.915716	5.86e-09
RSG22979	RSG31262	0.918577	4.27e-09
RSG23003	RSG34470	0.930917	9.41e-10
RSG23149	RSG31377	0.928616	1.273e-09
RSG23253	RSG31377	0.924838	2.047e-09
RSG23255	RSG31262	0.927609	1.448e-09
RSG23256	RSG31262	0.92548	1.891e-09
RSG23322	RSG28563	0.937598	3.677e-10
RSG23374	RSG31377	0.964714	1.817e-12
RSG23383	RSG34470	0.912987	7.847e-09
RSG23444	RSG28563	0.902828	2.151e-08
RSG23472	RSG28563	0.900151	2.755e-08
RSG23525	RSG34470	0.901742	2.38e-08
RSG23778	RSG34470	-0.903283	2.061e-08
RSG24050	RSG31377	0.961807	3.812e-12
RSG24239	RSG28563	0.983396	1.554e-15
RSG24268	RSG34470	0.912627	8.149e-09
RSG24285	RSG34470	0.933581	6.545e-10
RSG24385	RSG34470	-0.913852	7.161e-09
RSG24490	RSG28563	0.935959	4.673e-10
RSG24556	RSG31377	0.909364	1.139e-08
RSG24808	RSG34470	0.910612	1.004e-08
RSG24830	RSG34470	0.909869	1.083e-08
RSG25178	RSG31377	0.901719	2.385e-08
RSG25201	RSG31262	0.907493	1.373e-08
RSG25277	RSG28563	0.929778	1.094e-09
RSG25381	RSG34470	0.900691	2.622e-08
RSG25393	RSG34470	0.922235	2.799e-09
RSG25529	RSG28563	0.902228	2.275e-08
RSG25617	RSG28563	0.961556	4.053e-12
RSG25645	RSG28563	0.925599	1.864e-09
RSG25646	RSG34470	0.909878	1.082e-08
RSG25657	RSG31262	0.908852	1.2e-08
RSG25821	RSG31377	0.951937	3.257e-11
RSG25981	RSG34470	0.921176	3.17e-09
RSG26072	RSG31377	0.9763	4.33e-14
RSG26166	RSG34470	0.916971	5.107e-09
RSG26255	RSG31262	0.915017	6.321e-09
RSG26345	RSG31377	0.96767	8.007e-13
RSG26365	RSG34470	0.912334	8.402e-09
RSG26413	RSG34470	0.912172	8.545e-09
RSG26431	RSG34470	0.930684	9.707e-10
RSG26526	RSG28563	0.920706	3.348e-09
RSG26599	RSG34470	0.902959	2.125e-08
RSG26637	RSG31377	0.943021	1.583e-10
RSG26744	RSG31262	0.907742	1.34e-08
RSG26837	RSG34470	-0.921865	2.924e-09
RSG26864	RSG28563	0.946537	8.766e-11
RSG27240	RSG34470	0.907955	1.312e-08
RSG27270	RSG34470	0.910144	1.053e-08
RSG27571	RSG34470	-0.925486	1.89e-09
RSG27763	RSG34470	0.906361	1.534e-08
RSG28120	RSG28563	0.956041	1.417e-11
RSG28242	RSG34470	0.916078	5.634e-09
RSG28365	RSG28563	0.929792	1.092e-09
RSG28541	RSG34470	0.95497	1.774e-11
RSG28563	RSG29049	0.957393	1.059e-11
RSG28563	RSG29315	0.917959	4.576e-09
RSG28563	RSG29672	0.938353	3.285e-10
RSG28563	RSG29682	0.902366	2.246e-08
RSG28563	RSG29716	0.955578	1.563e-11
RSG28563	RSG29717	0.985378	4.441e-16
RSG28563	RSG29759	0.924617	2.103e-09
RSG28563	RSG30787	0.939178	2.899e-10
RSG28563	RSG31072	0.945014	1.138e-10
RSG28563	RSG31073	0.921255	3.141e-09
RSG28563	RSG31386	0.90656	1.505e-08
RSG28563	RSG31565	0.940372	2.413e-10
RSG28563	RSG31571	0.913711	7.269e-09
RSG28563	RSG32021	0.924725	2.075e-09
RSG28563	RSG32619	0.919353	3.91e-09
RSG28563	RSG32891	0.916747	5.235e-09
RSG28563	RSG33287	0.927218	1.522e-09
RSG28563	RSG33407	0.920563	3.403e-09
RSG28563	RSG33409	0.913056	7.789e-09
RSG28563	RSG33808	0.923852	2.308e-09
RSG28563	RSG34292	0.933284	6.821e-10
RSG28563	RSG34447	0.902679	2.181e-08
RSG28563	RSG35233	0.933088	7.008e-10
RSG28563	RSG36298	0.901979	2.328e-08
RSG28563	RSG36317	0.933318	6.789e-10
RSG28563	RSG36347	0.901969	2.33e-08
RSG28563	RSG37199	0.90141	2.454e-08
RSG28563	RSG37253	0.927944	1.388e-09
RSG28563	RSG37487	0.917123	5.022e-09
RSG28563	RSG37533	0.943098	1.564e-10
RSG28563	RSG37901	0.968394	6.477e-13
RSG28563	RSG38978	0.915901	5.743e-09
RSG28563	RSG39295	0.936303	4.445e-10
RSG28563	RSG39532	0.985507	4.441e-16
RSG28563	RSG39592	0.905248	1.709e-08
RSG28563	RSG39604	0.946501	8.822e-11
RSG28563	RSG40119	0.958174	8.91e-12
RSG28563	RSG40617	0.919154	4e-09
RSG28563	RSG40903	0.924693	2.083e-09
RSG28563	RSG41356	0.906598	1.499e-08
RSG28563	RSG41412	0.918171	4.469e-09
RSG28563	RSG41807	0.986614	2.22e-16
RSG28563	RSG42676	0.934218	5.988e-10
RSG28563	RSG42729	0.921835	2.935e-09
RSG28563	RSG43171	0.970512	3.38e-13
RSG28563	RSG43172	0.961718	3.896e-12
RSG28563	RSG43311	0.956414	1.309e-11
RSG28563	RSG44184	0.907534	1.368e-08
RSG28563	RSG45295	0.928354	1.317e-09
RSG28563	RSG46251	0.902245	2.271e-08
RSG28563	RSG46800	0.934298	5.92e-10
RSG28563	RSG47134	0.93692	4.063e-10
RSG28563	RSG47191	0.906392	1.53e-08
RSG28563	RSG47245	0.916399	5.439e-09
RSG28563	RSG47401	0.913294	7.597e-09
RSG28563	RSG48917	0.903972	1.931e-08
RSG28563	RSG49630	0.904935	1.761e-08
RSG28563	RSG50966	0.937625	3.662e-10
RSG28563	RSG51054	0.905251	1.709e-08
RSG28563	RSG53386	0.967967	7.345e-13
RSG28563	RSG54871	0.923514	2.404e-09
RSG28563	RSG55669	0.944287	1.286e-10
RSG28563	RSG56899	0.931597	8.589e-10
RSG28563	RSG57270	0.97919	1.288e-14
RSG28563	RSG57970	0.903648	1.991e-08
RSG28563	RSG58508	0.906218	1.556e-08
RSG28563	RSG60544	0.924821	2.051e-09
RSG28563	RSG60751	0.904267	1.877e-08
RSG28563	RSG62553	0.906289	1.545e-08
RSG28582	RSG34470	0.925215	1.954e-09
RSG28627	RSG31377	0.944264	1.29e-10
RSG28641	RSG34470	0.908674	1.221e-08
RSG28817	RSG34470	0.941187	2.124e-10
RSG28849	RSG34470	-0.916728	5.246e-09
RSG28929	RSG31377	0.960184	5.625e-12
RSG28956	RSG31377	0.928888	1.229e-09
RSG29044	RSG34470	0.909028	1.179e-08
RSG29089	RSG34470	0.922267	2.789e-09
RSG29244	RSG31377	0.984876	6.661e-16
RSG29339	RSG31262	0.90175	2.378e-08
RSG29398	RSG31262	0.906559	1.505e-08
RSG29447	RSG34470	0.912304	8.428e-09
RSG29562	RSG31377	0.914647	6.578e-09
RSG29728	RSG31377	0.976454	4.086e-14
RSG29775	RSG31377	0.956018	1.424e-11
RSG30033	RSG34470	0.941037	2.175e-10
RSG30305	RSG31377	0.909539	1.119e-08
RSG30319	RSG34470	0.916739	5.239e-09
RSG30486	RSG31262	0.915392	6.07e-09
RSG30512	RSG31262	0.913964	7.076e-09
RSG30512	RSG34470	0.926021	1.769e-09
RSG30806	RSG34470	0.915254	6.161e-09
RSG30854	RSG31377	0.917472	4.832e-09
RSG30993	RSG31377	0.904214	1.887e-08
RSG31222	RSG34470	0.919581	3.81e-09
RSG31254	RSG31377	0.933923	6.241e-10
RSG31262	RSG32161	0.903249	2.067e-08
RSG31262	RSG33815	0.907379	1.389e-08
RSG31262	RSG34909	0.905962	1.595e-08
RSG31262	RSG39632	0.903915	1.941e-08
RSG31262	RSG40625	0.90318	2.081e-08
RSG31262	RSG40642	0.912887	7.929e-09
RSG31262	RSG41362	0.924835	2.048e-09
RSG31262	RSG44982	0.904274	1.876e-08
RSG31262	RSG47059	0.905986	1.591e-08
RSG31262	RSG51054	0.911347	9.308e-09
RSG31262	RSG51453	0.909811	1.089e-08
RSG31262	RSG52317	0.907542	1.367e-08
RSG31262	RSG52659	0.906394	1.529e-08
RSG31262	RSG53216	0.945514	1.045e-10
RSG31262	RSG55277	0.930308	1.02e-09
RSG31262	RSG61399	0.902927	2.131e-08
RSG31377	RSG31716	0.947528	7.367e-11
RSG31377	RSG31731	0.940237	2.464e-10
RSG31377	RSG32310	0.916278	5.512e-09
RSG31377	RSG32558	0.943707	1.415e-10
RSG31377	RSG32576	0.935528	4.972e-10
RSG31377	RSG33136	0.982015	3.109e-15
RSG31377	RSG33396	0.983381	1.554e-15
RSG31377	RSG33742	0.95531	1.653e-11
RSG31377	RSG33851	0.909521	1.121e-08
RSG31377	RSG34869	0.933457	6.659e-10
RSG31377	RSG35277	0.949255	5.398e-11
RSG31377	RSG35947	0.96001	5.859e-12
RSG31377	RSG36108	0.916793	5.209e-09
RSG31377	RSG36757	0.965414	1.507e-12
RSG31377	RSG37207	0.911614	9.054e-09
RSG31377	RSG37490	0.920116	3.584e-09
RSG31377	RSG37496	0.976337	4.263e-14
RSG31377	RSG37622	0.909999	1.068e-08
RSG31377	RSG38113	0.931963	8.175e-10
RSG31377	RSG38181	0.924419	2.154e-09
RSG31377	RSG38280	0.900537	2.659e-08
RSG31377	RSG38644	0.923854	2.307e-09
RSG31377	RSG40680	0.906387	1.531e-08
RSG31377	RSG40906	0.915825	5.791e-09
RSG31377	RSG41573	0.937429	3.769e-10
RSG31377	RSG45602	0.940733	2.281e-10
RSG31377	RSG46153	0.925022	2.001e-09
RSG31377	RSG48095	0.95251	2.913e-11
RSG31377	RSG49674	0.910718	9.929e-09
RSG31377	RSG50393	0.971852	2.185e-13
RSG31377	RSG52505	0.947418	7.513e-11
RSG31377	RSG53710	0.944175	1.31e-10
RSG31377	RSG55175	0.979445	1.132e-14
RSG31377	RSG59276	0.929048	1.204e-09
RSG31377	RSG60925	0.972179	1.956e-13
RSG31377	RSG64430	0.965017	1.677e-12
RSG31621	RSG34470	0.909124	1.167e-08
RSG31695	RSG34470	0.948042	6.724e-11
RSG31912	RSG34470	0.911246	9.405e-09
RSG32275	RSG34470	0.931959	8.178e-10
RSG32684	RSG34470	0.900033	2.784e-08
RSG32728	RSG34470	0.915531	5.979e-09
RSG32825	RSG34470	0.947345	7.61e-11
RSG32913	RSG34470	0.91858	4.268e-09
RSG32947	RSG34470	0.915381	6.077e-09
RSG33164	RSG34470	0.917152	5.006e-09
RSG33297	RSG34470	0.904016	1.923e-08
RSG33951	RSG34470	-0.924943	2.021e-09
RSG34138	RSG34470	0.935171	5.232e-10
RSG34394	RSG34470	0.912687	8.097e-09
RSG34457	RSG34470	0.901497	2.435e-08
RSG34470	RSG34809	0.906151	1.566e-08
RSG34470	RSG35016	0.915659	5.897e-09
RSG34470	RSG35099	-0.900593	2.646e-08
RSG34470	RSG35131	0.922722	2.642e-09
RSG34470	RSG35227	0.902544	2.209e-08
RSG34470	RSG35350	0.966545	1.104e-12
RSG34470	RSG35767	0.914147	6.939e-09
RSG34470	RSG36011	0.903192	2.078e-08
RSG34470	RSG36105	0.937453	3.756e-10
RSG34470	RSG36616	0.922263	2.79e-09
RSG34470	RSG36769	0.96425	2.054e-12
RSG34470	RSG36861	0.919261	3.952e-09
RSG34470	RSG37031	0.942477	1.73e-10
RSG34470	RSG37900	0.922364	2.757e-09
RSG34470	RSG38066	0.934515	5.743e-10
RSG34470	RSG38407	-0.942493	1.725e-10
RSG34470	RSG38962	0.905328	1.696e-08
RSG34470	RSG39048	0.932086	8.039e-10
RSG34470	RSG39322	0.902447	2.229e-08
RSG34470	RSG39413	0.902201	2.281e-08
RSG34470	RSG39571	0.916548	5.351e-09
RSG34470	RSG39792	0.920441	3.452e-09
RSG34470	RSG39908	0.906436	1.523e-08
RSG34470	RSG40045	0.968092	7.081e-13
RSG34470	RSG40628	0.921894	2.914e-09
RSG34470	RSG40797	-0.936133	4.557e-10
RSG34470	RSG41069	0.919031	4.056e-09
RSG34470	RSG41178	0.916682	5.273e-09
RSG34470	RSG41497	0.920759	3.327e-09
RSG34470	RSG41672	0.959027	7.351e-12
RSG34470	RSG41888	0.904722	1.798e-08
RSG34470	RSG41990	0.934843	5.482e-10
RSG34470	RSG42147	0.901064	2.534e-08
RSG34470	RSG42300	0.932844	7.247e-10
RSG34470	RSG42579	0.938504	3.211e-10
RSG34470	RSG42621	0.922857	2.6e-09
RSG34470	RSG42755	0.942105	1.836e-10
RSG34470	RSG43334	0.930311	1.02e-09
RSG34470	RSG43409	0.924729	2.074e-09
RSG34470	RSG43439	0.920507	3.426e-09
RSG34470	RSG43553	0.936378	4.398e-10
RSG34470	RSG43824	0.934732	5.569e-10
RSG34470	RSG43970	0.956593	1.26e-11
RSG34470	RSG44231	0.904922	1.763e-08
RSG34470	RSG44785	0.908741	1.213e-08
RSG34470	RSG45245	0.908963	1.186e-08
RSG34470	RSG45269	0.926885	1.587e-09
RSG34470	RSG45511	0.912241	8.483e-09
RSG34470	RSG45969	0.907649	1.352e-08
RSG34470	RSG46244	0.916698	5.263e-09
RSG34470	RSG46499	0.907662	1.35e-08
RSG34470	RSG46624	-0.919819	3.708e-09
RSG34470	RSG48062	0.923505	2.406e-09
RSG34470	RSG48083	0.90916	1.163e-08
RSG34470	RSG48143	0.926675	1.63e-09
RSG34470	RSG49443	0.937403	3.784e-10
RSG34470	RSG49444	0.918079	4.515e-09
RSG34470	RSG49784	0.913941	7.093e-09
RSG34470	RSG49972	0.93515	5.247e-10
RSG34470	RSG50167	-0.900545	2.657e-08
RSG34470	RSG50297	0.916067	5.64e-09
RSG34470	RSG50543	0.903304	2.057e-08
RSG34470	RSG51143	0.911995	8.704e-09
RSG34470	RSG52083	0.901515	2.43e-08
RSG34470	RSG53155	0.934164	6.033e-10
RSG34470	RSG53385	0.913743	7.244e-09
RSG34470	RSG53715	0.90333	2.052e-08
RSG34470	RSG54106	0.923412	2.433e-09
RSG34470	RSG54225	0.900806	2.594e-08
RSG34470	RSG54496	0.926116	1.748e-09
RSG34470	RSG55888	0.907221	1.41e-08
RSG34470	RSG56029	0.917302	4.923e-09
RSG34470	RSG57156	0.900261	2.727e-08
RSG34470	RSG57498	0.918445	4.333e-09
RSG34470	RSG58063	0.910833	9.813e-09
RSG34470	RSG61068	0.910342	1.032e-08
