# Supplementary material for: Genome-wide identification and characterization of CONSTANS-like gene family in radish (Raphanus sativus)
Source: PLoS One. 2018 Sep 24;13(9):e0204137. doi: 10.1371/journal.pone.0204137 (PMC6152963; doi:10.1371/journal.pone.0204137)
Supplement: S7 Table — (XLSX) [file pone.0204137.s008.xlsx]

## Sheet: S7
S7 Table. GO anotation for radish COL co-expressed genes
Gene	GO Terms
RSG00122	GO:0006355	GO:0009536	GO:0005739
RSG00140	GO:0005739	GO:0032502
RSG00219	GO:0071704	GO:0044238	GO:0044763	GO:0019684	GO:0009538	GO:0009941	GO:0009535	GO:0006807	GO:0010287	GO:0016043	GO:0044085
RSG00279	GO:0009535
RSG00304	GO:0006098	GO:0009941	GO:0000023	GO:0019252	GO:0009535	GO:0007568	GO:0043085
RSG00339	GO:0009965	GO:0016117	GO:0010114	GO:0019761	GO:0043085	GO:0019344	GO:0006098	GO:0009723	GO:0006364	GO:0019288	GO:0009941	GO:0010027	GO:0019252	GO:0000023	GO:0006636	GO:0003959	GO:0010218	GO:0016630	GO:0009637	GO:0000166	GO:0000272	GO:0030154	GO:0006655	GO:0009073	GO:0045893	GO:0009902	GO:0015995	GO:0010207	GO:0009535	GO:0009664
RSG00348	GO:0005737	GO:0043231	GO:0008152	GO:0008168
RSG00462	GO:1901700	GO:0016043	GO:0019222	GO:0019684	GO:0006754	GO:0009941	GO:0042742	GO:0007165	GO:0015078	GO:0010033	GO:0045259	GO:0048583	GO:0005488	GO:0015992	GO:0009535
RSG00498	GO:0005488	GO:0009536	GO:0009055	GO:0009688
RSG00578	GO:0051721	GO:0006098	GO:0019760	GO:0004407	GO:0019252	GO:0042903	GO:0043621	GO:0016575	GO:0000023	GO:0009507	GO:0016556	GO:0005829	GO:0019288	GO:0043014	GO:0090042	GO:0048487	GO:0005634	GO:0010027
RSG00579	GO:0010207	GO:0009507
RSG00632	GO:0003700	GO:0051186	GO:0048481	GO:0044249	GO:0009639	GO:0050789	GO:0006796	GO:0016043	GO:0044711	GO:0019684	GO:0009886	GO:0009644	GO:1901564	GO:0019637	GO:0044281	GO:0005515	GO:0055114	GO:0044763	GO:0006139	GO:1901576	GO:0016168	GO:0009535	GO:0044085
RSG00644	GO:0005634
RSG00649	GO:0055114	GO:0046677	GO:0046872	GO:0019288	GO:0050992	GO:0051538	GO:0016114	GO:0009570	GO:0046429	GO:0051745
RSG00748	GO:0010207
RSG00870	GO:0010103	GO:0006655	GO:0006891	GO:0009793	GO:0005484	GO:0005794	GO:0016226	GO:0006886	GO:0019288	GO:0004222	GO:0061025	GO:0010228	GO:0006508	GO:0009504	GO:0009535	GO:0048481	GO:0010027
RSG00890	GO:0046872	GO:0006979	GO:0005794	GO:0005515	GO:0020037	GO:0005618	GO:0004601	GO:0005829	GO:0048046	GO:0055114
RSG00991	GO:0018283	GO:0000302	GO:0008483	GO:0010039	GO:0001887	GO:0055072	GO:0031071	GO:0010269	GO:0009507	GO:0009000	GO:0030170	GO:0006534	GO:0009073
RSG00993	GO:0017111	GO:0016851	GO:0019288	GO:0015995	GO:0010007	GO:0005524	GO:0009534	GO:0009570	GO:0015979	GO:0009690
RSG00995	GO:0009750	GO:0006399	GO:0006098	GO:0010218	GO:0016117	GO:0003899	GO:0005515	GO:0006833	GO:0010114	GO:0001053	GO:0006352	GO:0006355	GO:0009902	GO:0080005	GO:0009651	GO:0009507	GO:0071482	GO:0019288	GO:0071461	GO:0009637	GO:0003677	GO:0003700	GO:0006364	GO:0010027	GO:0005739
RSG00997	GO:0009072	GO:0006098	GO:0000096	GO:0016117	GO:0006655	GO:0005515	GO:0010028	GO:0006636	GO:0030095	GO:0044272	GO:0006766	GO:0006546	GO:0019748	GO:0009106	GO:0015995	GO:0009108	GO:0019288	GO:0019216	GO:0009965	GO:0008652	GO:0009695	GO:0030154	GO:0009416	GO:0009408	GO:0045893	GO:0046422	GO:0009543	GO:0006364	GO:0031408
RSG01099	GO:0002229	GO:0019684	GO:0010103	GO:0005739	GO:0010729	GO:0009507	GO:0016020
RSG01122	GO:0005432	GO:0015693	GO:0006829	GO:0005774	GO:0016021	GO:0006826	GO:0035725
RSG01123	GO:0006655	GO:0006281	GO:0019288	GO:0016117	GO:0000023	GO:0019252	GO:0003904	GO:0005634
RSG01212	GO:0005634
RSG01253	GO:0031347	GO:0009627	GO:0009507
RSG01283	GO:0010267	GO:0005525	GO:0045038	GO:0006281	GO:0051301	GO:0009772	GO:0006364	GO:0019288	GO:0051607	GO:0010027	GO:0035196	GO:0006614	GO:0017111	GO:0042793	GO:0009534	GO:0005515	GO:0003677	GO:0045893	GO:0035304	GO:0009902	GO:0006184	GO:0005786	GO:0010207
RSG01361	GO:0010103	GO:0004832	GO:0045036	GO:0009793	GO:0006450	GO:0016556	GO:0016226	GO:0009570	GO:0006438	GO:0010228	GO:0009658	GO:0002161	GO:0006364	GO:0005524	GO:0048481	GO:0010027
RSG01401	GO:0006412	GO:0016556	GO:0006783	GO:0004045	GO:0009965	GO:0008380	GO:0030154	GO:0009570	GO:0030529	GO:0006397
RSG01428
RSG01495	GO:0008194	GO:0008152	GO:0016758	GO:0009507
RSG01645	GO:0019684	GO:0009072	GO:0000096	GO:0016117	GO:0006655	GO:0035304	GO:0006636	GO:0044272	GO:0006766	GO:0006546	GO:0019748	GO:0009106	GO:0015995	GO:0009108	GO:0019288	GO:0019216	GO:0008652	GO:0009695	GO:0031969	GO:0055114	GO:0045485	GO:0006733	GO:0031408	GO:0009117	GO:0010205
RSG01696	GO:0010190	GO:0006661	GO:0042651	GO:0009507
RSG01722	GO:0006098	GO:0006655	GO:0019252	GO:0009664	GO:0010075	GO:0009902	GO:0000023	GO:0046777	GO:0019288	GO:0034660	GO:0000272	GO:0010027
RSG01790	GO:0055085	GO:0016021	GO:0055069	GO:0009705	GO:0010043	GO:0005351	GO:0080167	GO:0009624	GO:0005886
RSG01829	GO:0005739	GO:0009536
RSG02061	GO:0005576	GO:0009535	GO:0031977	GO:0006979
RSG02068	GO:0031072	GO:0006098	GO:0009773	GO:0006364	GO:0019288	GO:0009657	GO:0010207	GO:0051082	GO:0009507
RSG02375	GO:0009965	GO:0030154	GO:0008080	GO:0008152	GO:0005739
RSG02379	GO:0003723	GO:0009507	GO:0005634	GO:0000166
RSG02399	GO:0009941	GO:0048046	GO:0004781	GO:0005515	GO:0000038	GO:0009295	GO:0003746	GO:0006414	GO:0005525	GO:0006184	GO:0005730	GO:0005829	GO:0009570	GO:0042335	GO:0003924	GO:0009535
RSG02452	GO:0009793	GO:0005739
RSG02456	GO:0010103	GO:0005774	GO:0004721	GO:0009793	GO:0052634	GO:0019252	GO:0006412	GO:0001510	GO:0000023	GO:0016310	GO:0005618	GO:0009507	GO:0005794	GO:0022625	GO:0005730	GO:0004674	GO:0052635	GO:0019761	GO:0003735	GO:0009506	GO:0055114	GO:0009685	GO:0005886	GO:0016776	GO:0005524
RSG02591	GO:0031348	GO:0005515	GO:0009867	GO:0035304	GO:0009862	GO:0009793	GO:0010363	GO:0045962	GO:0010310	GO:0009617	GO:0006612	GO:0016226	GO:0008285	GO:0009965	GO:0000165	GO:0010228	GO:0030154	GO:0003700	GO:0045893	GO:0005634	GO:0048481	GO:0010027
RSG02631	GO:0008270	GO:0003676	GO:0006417	GO:0009965	GO:0030154	GO:0009657	GO:0003700	GO:0045893	GO:0005634
RSG02699	GO:0031227	GO:0016758
RSG02700	GO:0016747	GO:0006633	GO:0009409	GO:0005576	GO:0016020	GO:0009416
RSG02706	GO:0009965	GO:0010093	GO:0010363	GO:0006261	GO:0006306	GO:0009805	GO:0009651	GO:0016572	GO:0019684	GO:0016851	GO:0006342	GO:0006612	GO:0051568	GO:0009706	GO:0006827	GO:0044212	GO:0042398	GO:0016531	GO:0010007	GO:0007568	GO:0010314	GO:0005886	GO:0008270	GO:0005739	GO:0009963	GO:0000302	GO:0009909	GO:0051567	GO:0006878	GO:0018024	GO:0006598	GO:0035556	GO:0031047	GO:0046686	GO:0048046	GO:0007030	GO:0000785	GO:0015995	GO:0005634	GO:0006816	GO:0009611
RSG02799	GO:0019252	GO:0043085	GO:0000023	GO:0009535
RSG02810	GO:0006098	GO:0046408	GO:0016117	GO:0009902	GO:0016021	GO:0019288	GO:0009965	GO:0030154	GO:0019344	GO:0031969	GO:0045893	GO:0009073	GO:0042793	GO:0009535	GO:0030494	GO:0006364	GO:0010027
RSG02820	GO:0009737	GO:0009651	GO:0005739	GO:0009658
RSG02846	GO:0006098	GO:0009055	GO:0009507	GO:0015995	GO:0022900	GO:0019288	GO:0046872	GO:0051537	GO:0045893	GO:0006364
RSG02869	GO:0010294	GO:0005829	GO:0009414	GO:0009611	GO:0046345	GO:0042538	GO:0080043	GO:0009738	GO:0080046	GO:0009723	GO:0009507	GO:0019344	GO:0016020
RSG02890	GO:0046777	GO:0042744	GO:0009750	GO:0009651	GO:0010075	GO:0009637	GO:0010155	GO:0006833
RSG03100	GO:0010277	GO:0009706	GO:0015995	GO:0016705	GO:0051537	GO:0009965	GO:0005506	GO:0030154	GO:0019344	GO:0055114	GO:0045893	GO:0009073	GO:0009535
RSG03181	GO:0009507
RSG03272	GO:0005739	GO:0016853	GO:0009507
RSG03294	GO:0003723	GO:0019684	GO:0009941	GO:0000166	GO:0009534	GO:0030003	GO:0070838	GO:0005198	GO:0019761	GO:0019344	GO:0035304	GO:0005634
RSG03393	GO:0010343	GO:0042651	GO:0009507
RSG03544	GO:0009853	GO:0006098	GO:0019252	GO:0030003	GO:0010598	GO:0000023	GO:0015995	GO:0009773	GO:0070838	GO:0009535	GO:0006364
RSG03667	GO:0006355	GO:0009941	GO:0004392	GO:0003677	GO:0050660	GO:0006351	GO:0005634	GO:0005886	GO:0006788
RSG03688	GO:0019684	GO:0006098	GO:0009749	GO:0009941	GO:0042744	GO:0048046	GO:0009744	GO:0010319	GO:0009697	GO:0019252	GO:0030003	GO:0000023	GO:0016310	GO:0042742	GO:0005618	GO:0005829	GO:0019288	GO:0006096	GO:0009570	GO:0070838	GO:0009814	GO:0009658	GO:0019761	GO:0009579	GO:0046686	GO:0009409	GO:0019344	GO:0005886	GO:0005634	GO:0048481	GO:0004618	GO:0010027	GO:0005739
RSG03729	GO:0048364	GO:0004161	GO:0009941	GO:0016117	GO:0005515	GO:0009944	GO:0010189	GO:0009910	GO:0010357	GO:0016021	GO:0010356	GO:0005487	GO:0009965	GO:0005635	GO:0035281	GO:0010355	GO:0010236	GO:0009535	GO:0005739
RSG03742	GO:0009750	GO:0019684	GO:0031348	GO:0006098	GO:0009595	GO:0009941	GO:0042744	GO:0048046	GO:0005515	GO:0000038	GO:0009867	GO:0010319	GO:0009697	GO:0006833	GO:0009862	GO:0051920	GO:0010363	GO:0010310	GO:0010200	GO:0009651	GO:0043900	GO:0006612	GO:0050832	GO:0042742	GO:0005829	GO:0002831	GO:0019288	GO:0004601	GO:0000165	GO:0009570	GO:0019761	GO:0042335	GO:0009579	GO:0009409	GO:0019344	GO:0010027	GO:0005739
RSG03786	GO:0006261	GO:0009295	GO:0009220	GO:0016592	GO:0009507	GO:0006265	GO:0009330	GO:0005694	GO:0003677	GO:0007059	GO:0006200	GO:0005524	GO:0003918	GO:0005739
RSG03787	GO:0009793	GO:0048481	GO:0019761	GO:0009684	GO:0019344	GO:0009570	GO:0006200	GO:0006364	GO:0006569	GO:0010027	GO:0042793	GO:0005515	GO:0016226	GO:0010228	GO:0015417	GO:0005524	GO:0009073	GO:0006810	GO:0045893	GO:0035304	GO:0009902	GO:0010207
RSG03879	GO:0010155	GO:0035304	GO:0004435	GO:0006412	GO:0010207	GO:0009902	GO:0043531	GO:0009507	GO:0016556	GO:0016226	GO:0046777	GO:0006629	GO:0019761	GO:0003723	GO:0009704	GO:0045893	GO:0009073	GO:0042793	GO:0006952	GO:0006364	GO:0010027	GO:0035556
RSG03990	GO:0005618	GO:0046872	GO:0019375	GO:0003993	GO:0004722	GO:0005576	GO:0045892	GO:0016036
RSG03994	GO:0009543
RSG04008	GO:0046777	GO:0046406	GO:0006364	GO:0019288	GO:0015995	GO:0009941	GO:0032259	GO:0010155	GO:0009535	GO:0015979
RSG04107	GO:0010155	GO:0006655	GO:0007131	GO:0009793	GO:0006400	GO:0051539	GO:0009691	GO:0016740	GO:0032440	GO:0009507	GO:0016226	GO:0046777	GO:0046872	GO:0055114	GO:0009073	GO:0005739
RSG04157	GO:0009750	GO:0009611	GO:0004792	GO:0009744	GO:0006388	GO:0007568	GO:0009753	GO:0009507	GO:0003676	GO:0000213	GO:0006569	GO:0000214	GO:0009684	GO:0006979
RSG04177	GO:0006094	GO:0006457	GO:0045036	GO:0009816	GO:0006355	GO:0009651	GO:0006096	GO:0010228	GO:0046686	GO:0005886	GO:0005634	GO:0031359
RSG04253	GO:0000015	GO:0009853	GO:0006098	GO:0006094	GO:0048046	GO:0009651	GO:0009507	GO:0004634	GO:0006096	GO:0003677	GO:0000287	GO:0046686	GO:0009416	GO:0005740	GO:0009409	GO:0009737	GO:0009506	GO:0005886	GO:0005507	GO:0005634
RSG04257	GO:0080041	GO:0006098	GO:0019760	GO:0043085	GO:0019252	GO:0016045	GO:0000023	GO:0051536	GO:0019288	GO:0010266	GO:0009570	GO:0009228
RSG04263	GO:0071704	GO:0044237	GO:0044238	GO:0009536
RSG04299	GO:0009407	GO:0009627	GO:0010583	GO:0008194	GO:0034976	GO:0009909	GO:0005634	GO:0005829	GO:0016758
RSG04345	GO:0042162	GO:0006952	GO:0003723	GO:0032211	GO:0006281	GO:0009508	GO:0005739	GO:0006355	GO:0009570	GO:0045910	GO:0005634
RSG04387	GO:0005829	GO:0055114	GO:0010248	GO:0009414	GO:0005739	GO:0009651	GO:0009926	GO:0009941	GO:0009705	GO:0016023	GO:0004427	GO:0048366	GO:0032440	GO:0010008	GO:0015992	GO:0009678	GO:0005794	GO:0005886
RSG04415	GO:0009744	GO:0019684	GO:0009750	GO:0009651	GO:0042742	GO:0009416	GO:0009409	GO:0009941	GO:0019408	GO:0006833	GO:0009535	GO:0030003	GO:0009570	GO:0016597	GO:0070838	GO:0010319
RSG04524	GO:0044444	GO:0043231
RSG04573	GO:0047372	GO:0009506	GO:0009536
RSG04611	GO:0016887	GO:0016485	GO:0009658	GO:0005524	GO:0009570	GO:0009408	GO:0005739
RSG04623	GO:0005773	GO:0003700	GO:0003677	GO:0009826	GO:0046983	GO:0048510	GO:0009640	GO:0005634	GO:0009741	GO:0009536	GO:0005739
RSG04656	GO:0009507	GO:0016020
RSG04680	GO:0015238	GO:0006855	GO:0009812	GO:0005774	GO:0009860	GO:0009555	GO:0030048	GO:0009901	GO:0015297	GO:0005886
RSG04683	GO:0015238	GO:0006855	GO:0009812	GO:0005774	GO:0009860	GO:0009555	GO:0030048	GO:0009901	GO:0015297	GO:0005886
RSG04713	GO:0010413	GO:0016556	GO:0006468	GO:0004672	GO:0005524	GO:0045492	GO:0009507	GO:0005886
RSG04797	GO:0010155	GO:0010103	GO:0009749	GO:0010218	GO:0009941	GO:0048046	GO:0009744	GO:0005515	GO:0051287	GO:0010319	GO:0035304	GO:0010114	GO:0010207	GO:0050661	GO:0042742	GO:0009773	GO:0005829	GO:0006096	GO:0009570	GO:0009637	GO:0019253	GO:0009644	GO:0009409	GO:0009657	GO:0047100	GO:0009535	GO:0006364
RSG04867	GO:0009744	GO:0009522	GO:0010114	GO:0016168	GO:0030076	GO:0016021	GO:0046872	GO:0006364	GO:0018298	GO:0009941	GO:0005774	GO:0009637	GO:0010155	GO:0042631	GO:0009535	GO:0009523	GO:0010287	GO:0010218	GO:0009765	GO:0009644	GO:0005794	GO:0005886
RSG04882	GO:0009535	GO:0010287	GO:0005198
RSG04923	GO:0010155	GO:0010103	GO:0009749	GO:0010218	GO:0009941	GO:0048046	GO:0009744	GO:0005515	GO:0051287	GO:0010319	GO:0035304	GO:0010114	GO:0010207	GO:0050661	GO:0042742	GO:0009773	GO:0005829	GO:0006096	GO:0009570	GO:0009637	GO:0019253	GO:0009644	GO:0009409	GO:0009657	GO:0047100	GO:0009535	GO:0006364
RSG04930	GO:0000085	GO:0010444	GO:0050826	GO:0009793	GO:0016579	GO:0009410	GO:0016571	GO:0010388	GO:0009640	GO:0019915	GO:0010182	GO:0009933	GO:0016567	GO:0003677	GO:0009845	GO:0010228	GO:0003700	GO:0045893	GO:0009909	GO:0043687	GO:0005634	GO:0010162
RSG05030	GO:0000278	GO:0000394	GO:0043085	GO:0006366	GO:0019901	GO:0019252	GO:0009220	GO:0004693	GO:0010207	GO:0006355	GO:0000023	GO:0009507	GO:0010440	GO:0005675	GO:0006468	GO:0042023	GO:0045736
RSG05069	GO:0006098	GO:0016020	GO:0005840	GO:0006412	GO:0009902	GO:0015995	GO:0009773	GO:0019288	GO:0009570	GO:0009579	GO:0003735	GO:0003723	GO:0006364	GO:0010027	GO:0005739
RSG05084	GO:0009535	GO:0006950	GO:0031072
RSG05087	GO:0006468	GO:0005524	GO:0007165	GO:0009507	GO:0004674	GO:0005739
RSG05124	GO:0006094	GO:0009941	GO:1901671	GO:0048046	GO:0006457	GO:0009651	GO:0005829	GO:0019288	GO:0006096	GO:0009570	GO:0009658	GO:0046686	GO:0009409	GO:0019344	GO:0009535	GO:0005507	GO:0005516	GO:0005524	GO:0048481	GO:0005739
RSG05172	GO:0019684	GO:0009941	GO:0009534	GO:0030003	GO:0070838	GO:0005198	GO:0019761	GO:0019344	GO:0035304
RSG05298	GO:0009750	GO:0006094	GO:0009941	GO:0042744	GO:0006833	GO:0004802	GO:0030243	GO:0006816	GO:0010075	GO:0009651	GO:0006972	GO:0005829	GO:0019288	GO:0007030	GO:0006096	GO:0032880	GO:0009570	GO:0046686	GO:0019344	GO:0009832	GO:0009266	GO:0016049
RSG05430	GO:0005829	GO:0051287	GO:0009561	GO:0055114	GO:0005739	GO:0004617	GO:0005524	GO:0009570	GO:0016597	GO:0016020	GO:0006564
RSG05462	GO:0042538	GO:0009414	GO:0009409	GO:0005886	GO:0009737	GO:0051302	GO:0035265	GO:0005634	GO:0005739
RSG05486	GO:0015031	GO:0016021	GO:0008565	GO:0005634	GO:0005886
RSG05489	GO:0042736	GO:0005516	GO:0006741	GO:0003951	GO:0019674	GO:0000166	GO:0016310	GO:0005737
RSG05561	GO:0009902	GO:0016021	GO:0010027	GO:0034660	GO:0009535	GO:0042793	GO:0005886
RSG05567	GO:0004663	GO:0018344	GO:0010309	GO:0005634	GO:0005829	GO:0055114
RSG05628	GO:0031348	GO:0010279	GO:0009867	GO:0009697	GO:0035304	GO:0009862	GO:0052626	GO:0010252	GO:0016046	GO:0009816	GO:0010310	GO:0002679	GO:0016045	GO:0010112	GO:0009734	GO:0010200	GO:0018874	GO:0006355	GO:0006612	GO:0050832	GO:0009507	GO:0034052	GO:0052627	GO:0043069	GO:0052628	GO:0009826	GO:0071456	GO:0061025	GO:0000165	GO:0052625	GO:0009409	GO:0009738	GO:0002237	GO:0030968	GO:0005634	GO:0044419
RSG05640	GO:0010103	GO:0009941	GO:0035304	GO:0022626	GO:0006412	GO:0010207	GO:0009902	GO:0016556	GO:0009965	GO:0009570	GO:0030154	GO:0006354	GO:0003735	GO:0045893	GO:0042793	GO:0006364	GO:0010027
RSG05654	GO:0009706
RSG05727	GO:0009765	GO:0030076	GO:0009639	GO:0009535	GO:0005198
RSG05780	GO:0016168	GO:0009651	GO:0010196	GO:0009941	GO:0009783	GO:0006816	GO:0007030	GO:0009535	GO:0010287	GO:0009765	GO:0019344	GO:0035304
RSG05794	GO:0009508	GO:0009570
RSG05831	GO:0005829	GO:0044249	GO:1901576	GO:0044238	GO:0009737
RSG05903	GO:0010207	GO:0009570
RSG06035	GO:0005739	GO:0016226	GO:0006364	GO:0009610	GO:0009627	GO:0009658	GO:0009706	GO:0010200	GO:0006399	GO:0006914	GO:0009793	GO:0009697	GO:0009073
RSG06088	GO:0003676	GO:0000166	GO:0009507
RSG06092	GO:0010103	GO:0005739	GO:0016226	GO:0010027	GO:0010228	GO:0048481	GO:0009507	GO:0045893	GO:0009793
RSG06129	GO:0010155	GO:0052865	GO:0016117	GO:0006655	GO:0006636	GO:0008661	GO:0006546	GO:0019748	GO:0009106	GO:0015995	GO:0009108	GO:0016624	GO:0046777	GO:0019288	GO:0046872	GO:0019216	GO:0009965	GO:0032880	GO:0009570	GO:0009695	GO:0030154	GO:0009416	GO:0019344	GO:0045893	GO:0009073	GO:0009228	GO:0006733	GO:0005739	GO:0031408	GO:0009117
RSG06148	GO:0005739	GO:0016758	GO:0019288	GO:0009941	GO:0006508	GO:0009579	GO:0009570	GO:0004252
RSG06297	GO:0009941	GO:0009840	GO:0035304	GO:0004252	GO:0010207	GO:0009902	GO:0016226	GO:0019288	GO:0006508	GO:0009534	GO:0045893	GO:0009073	GO:0042793	GO:0005524	GO:0006364	GO:0010027
RSG06365	GO:0009902	GO:0005739	GO:0009773	GO:0019288	GO:0016117	GO:0010027	GO:0016491	GO:0008801	GO:0000023	GO:0034660	GO:0019252	GO:0009534	GO:0009570	GO:0016787
RSG06577	GO:0009522	GO:0006098	GO:0035304	GO:0030003	GO:0010207	GO:0009507	GO:0070838	GO:0019344	GO:0009657	GO:0009768	GO:0006364	GO:0005739
RSG06610	GO:0005774	GO:0010042	GO:0030176	GO:0030026	GO:0006816	GO:0016758	GO:0046872	GO:0006754	GO:0046686	GO:0005388	GO:0005886	GO:0005634	GO:0005524	GO:0006828
RSG06645	GO:0009658	GO:0031897	GO:0005515	GO:0045037
RSG06651	GO:0010155	GO:0031348	GO:0010218	GO:0009595	GO:0009941	GO:0048046	GO:0009744	GO:0009867	GO:0009697	GO:0009862	GO:0030095	GO:0010363	GO:0010114	GO:0010310	GO:0010207	GO:0010200	GO:0016491	GO:0043900	GO:0006612	GO:0005509	GO:0050832	GO:0042742	GO:0009773	GO:0002831	GO:0000165	GO:0009570	GO:0009654	GO:0009637	GO:0009644	GO:0019898	GO:0009409	GO:0019344	GO:0009657	GO:0009543	GO:0008266	GO:0006364
RSG06722	GO:0005634	GO:0009507
RSG06772
RSG06975	GO:0042343	GO:0008171	GO:0009809	GO:0005634	GO:0005829
RSG07135	GO:0009684	GO:0055114	GO:0016705	GO:0009055	GO:0004497	GO:0019375	GO:0019825	GO:0042631	GO:0006569	GO:0020037	GO:0005576	GO:0016036	GO:0005506	GO:0005783
RSG07158	GO:0010103	GO:0005515	GO:0009793	GO:0009944	GO:0010093	GO:0006355	GO:0006333	GO:0010159	GO:0016226	GO:0010450	GO:0009933	GO:0009845	GO:0010228	GO:0010158	GO:0003700	GO:0009737	GO:0009909	GO:0005634	GO:0048481	GO:0010027	GO:0010162
RSG07189	GO:0009684	GO:0006457	GO:0051087	GO:0009941	GO:0006569	GO:0009570
RSG07222	GO:0055114	GO:0005739	GO:0009089	GO:0070402	GO:0019877	GO:0009570	GO:0008839
RSG07236	GO:0009941	GO:0005802	GO:0048046	GO:0005515	GO:0008270	GO:0006636	GO:0006766	GO:0016740	GO:0006546	GO:0009106	GO:0048868	GO:0004124	GO:0005794	GO:0015995	GO:0009108	GO:0019288	GO:0006535	GO:0009965	GO:0034976	GO:0009570	GO:0030170	GO:0006569	GO:0019761	GO:0009695	GO:0030154	GO:0005768	GO:0046686	GO:0009684	GO:0045893	GO:0009073	GO:0005524	GO:0006733	GO:0009627	GO:0005739	GO:0009117
RSG07308	GO:0006098	GO:0046408	GO:0016117	GO:0009902	GO:0016021	GO:0019288	GO:0009965	GO:0030154	GO:0019344	GO:0031969	GO:0045893	GO:0009073	GO:0042793	GO:0009535	GO:0030494	GO:0006364	GO:0010027
RSG07358	GO:0055114	GO:0019684	GO:0016628	GO:0015995	GO:0009941	GO:0005515	GO:0009535	GO:0000166	GO:0019344	GO:0035304	GO:0045550
RSG07362	GO:0009753	GO:0042335	GO:0009739	GO:0009694	GO:0016049	GO:0080091	GO:0009651	GO:0009751	GO:0003677	GO:0009733	GO:0010200	GO:0009737	GO:0003700	GO:0010091	GO:0009723	GO:0045892	GO:0046686	GO:0005737	GO:0003682	GO:0005634
RSG07419	GO:0044272	GO:0009108	GO:0008652	GO:0009695	GO:0009697	GO:0005506	GO:0019760	GO:0016117	GO:0005351	GO:0010114	GO:0010155	GO:0010363	GO:0010200	GO:0031348	GO:0009072	GO:0009570	GO:0050832	GO:0031408	GO:0006098	GO:0009867	GO:0010304	GO:0019684	GO:0019288	GO:0009941	GO:0009644	GO:0009595	GO:0042742	GO:0006612	GO:0019252	GO:0009744	GO:0006636	GO:0046429	GO:0002831	GO:0010310	GO:0010218	GO:0009637	GO:0009657	GO:0009401	GO:0009862	GO:0006766	GO:0006655	GO:0006417	GO:0051539	GO:0000096	GO:0045893	GO:0009106	GO:0009409	GO:0019216	GO:0015995
RSG07542	GO:0006351	GO:0044699	GO:0043621	GO:0009507	GO:1901259	GO:0050789	GO:0016043	GO:0009737	GO:0010239	GO:0019843
RSG07567	GO:0005829	GO:0055114	GO:0003868	GO:0005739	GO:0046872	GO:0010189	GO:0016117	GO:0042802	GO:0010236	GO:0009507	GO:0009072
RSG07573	GO:0010155	GO:0031348	GO:0010218	GO:0009595	GO:0009941	GO:0048046	GO:0009744	GO:0009867	GO:0009697	GO:0009862	GO:0030095	GO:0010363	GO:0010114	GO:0010310	GO:0010207	GO:0010200	GO:0016491	GO:0043900	GO:0006612	GO:0005509	GO:0050832	GO:0042742	GO:0009773	GO:0002831	GO:0000165	GO:0009570	GO:0009654	GO:0009637	GO:0009644	GO:0019898	GO:0009409	GO:0019344	GO:0009657	GO:0009543	GO:0008266	GO:0006364
RSG07761	GO:0010287	GO:0009941	GO:0005794	GO:0009769	GO:0030076	GO:0009637	GO:0016168	GO:0009750	GO:0048046	GO:0010114	GO:0010218	GO:0009535	GO:0005739
RSG07776	GO:0006468	GO:0004674	GO:0005524	GO:0004713	GO:0005886
RSG07814	GO:0005840	GO:0003735	GO:0042254	GO:0009507	GO:0006412
RSG07929
RSG07943	GO:0005886	GO:0016630	GO:0009706	GO:0055114	GO:0000166
RSG07995	GO:0046777	GO:0009637	GO:0010155	GO:0009535	GO:0030003	GO:0070838
RSG08000	GO:0009941	GO:0004222	GO:0006508	GO:0005524	GO:0016887	GO:0046658	GO:0010020	GO:0007020
RSG08140	GO:0006655	GO:0016226	GO:0019288	GO:0010027	GO:0009535	GO:0010207	GO:0048564	GO:0019344	GO:0005634	GO:0009073
RSG08143
RSG08442	GO:0005507	GO:0000302	GO:0010468	GO:0032880	GO:0019288	GO:0009941	GO:0009055	GO:0009627	GO:0006508	GO:0005524	GO:0009570	GO:0031347	GO:0004252
RSG08479	GO:0033473	GO:0080030	GO:0048367	GO:0005829	GO:0080032
RSG08510	GO:0009790	GO:0008380	GO:0042794	GO:0009536	GO:0005739
RSG08540	GO:0009496	GO:0031348	GO:0006098	GO:0009595	GO:0009941	GO:0005515	GO:0009867	GO:0009697	GO:0009862	GO:0045158	GO:0046028	GO:0010363	GO:0010310	GO:0010207	GO:0010200	GO:0080167	GO:0009767	GO:0043900	GO:0006612	GO:0050832	GO:0042742	GO:0016021	GO:0002831	GO:0046872	GO:0051537	GO:0000165	GO:0009512	GO:0010196	GO:0009409	GO:0009657	GO:0008121	GO:0009535	GO:0005886	GO:0006364
RSG08583	GO:0050660	GO:0005507	GO:0050661	GO:0042651	GO:0004324	GO:0009507	GO:0015979	GO:0022900
RSG08592	GO:0005525	GO:0009507	GO:0006184	GO:0016556	GO:0009742	GO:0003924	GO:0042991	GO:0005634	GO:0032502	GO:0042254
RSG08616	GO:0036068	GO:0006636	GO:0010207	GO:0009706	GO:0019288	GO:0019216	GO:0005506	GO:0003677	GO:0009416	GO:0019344	GO:0055114	GO:0009535	GO:0048529	GO:0006364	GO:0010027	GO:0031408
RSG08695	GO:0019375	GO:0016036	GO:0016779	GO:0009507
RSG08696	GO:0044249	GO:1901576	GO:0019637	GO:0044262	GO:0009535	GO:0006796	GO:1901135	GO:0044723	GO:0044281
RSG08711	GO:0009697	GO:0019253	GO:0009579	GO:0010363	GO:0019761	GO:0010200	GO:0043085	GO:0019344	GO:0031348	GO:0009570	GO:0050832	GO:0006098	GO:0009867	GO:0006364	GO:0005986	GO:0019288	GO:0009941	GO:0009595	GO:0042742	GO:0006612	GO:0019252	GO:0000023	GO:0002831	GO:0010310	GO:0009657	GO:0042132	GO:0009862	GO:0009773	GO:0035304	GO:0050278	GO:0009409	GO:0048046	GO:0000165	GO:0010207	GO:0043900	GO:0010103
RSG08763	GO:0009908	GO:0003700	GO:0048366	GO:0005634
RSG08829	GO:0019684	GO:0006098	GO:0009941	GO:0048046	GO:0009697	GO:0006744	GO:0042742	GO:0015995	GO:0018160	GO:0019288	GO:0009965	GO:0009570	GO:0009814	GO:0004418	GO:0030154	GO:0009409	GO:0019344	GO:0045893	GO:0009073	GO:0006364
RSG08846	GO:0006098	GO:0010218	GO:0005759	GO:0010114	GO:0006412	GO:0003746	GO:0009902	GO:0015979	GO:0005525	GO:0005743	GO:0009507	GO:0006184	GO:0045727	GO:0043022	GO:0015995	GO:0019288	GO:0009637	GO:0003924	GO:0005886	GO:0006364	GO:0010027
RSG08854
RSG08881	GO:0044272	GO:0009108	GO:0008652	GO:0009695	GO:0009965	GO:0006097	GO:0016117	GO:0009853	GO:0010363	GO:0043085	GO:0031348	GO:0009072	GO:0031408	GO:0006098	GO:0080093	GO:0009867	GO:0006364	GO:0010304	GO:0019288	GO:0009941	GO:0009416	GO:0006612	GO:0030060	GO:0006636	GO:0010310	GO:0031998	GO:0000166	GO:0009862	GO:0006108	GO:0006766	GO:0005773	GO:0009514	GO:0030154	GO:0007031	GO:0019748	GO:0006655	GO:0000096	GO:0045893	GO:0009106	GO:0035304	GO:0009902	GO:0048046	GO:0006099	GO:0015995	GO:0000165	GO:0010207	GO:0006635	GO:0010103	GO:0006546
RSG08996	GO:0004713	GO:0006468	GO:0004712	GO:0005524	GO:0005634	GO:0004674
RSG09018	GO:0016168	GO:0005739	GO:0030076	GO:0009782	GO:0009941	GO:0009768	GO:0009535	GO:0030003	GO:0010287	GO:0070838	GO:0019344	GO:0080167
RSG09020	GO:0006399	GO:0006655	GO:0009793	GO:0004517	GO:0051246	GO:0009902	GO:0009651	GO:0005525	GO:0009507	GO:0006184	GO:0016226	GO:0019288	GO:0006809	GO:0009965	GO:0006897	GO:0010228	GO:0030154	GO:0010193	GO:0045893	GO:0042793	GO:0003924	GO:0010322	GO:0006364	GO:0048481	GO:0010027	GO:0005739
RSG09131	GO:0016117	GO:0003899	GO:0005515	GO:0001053	GO:0006352	GO:0009902	GO:0090351	GO:0009507	GO:0019288	GO:0009965	GO:0034660	GO:0003677	GO:0030154	GO:0003700	GO:0045893	GO:0071483	GO:0005634	GO:0010027
RSG09208	GO:0009522	GO:0009535	GO:0030003	GO:0015979	GO:0070838	GO:0019344
RSG09284	GO:0009407	GO:0009941	GO:0006979	GO:0046686	GO:0005886	GO:0009570	GO:0004602	GO:0009535	GO:0009651	GO:0005739	GO:0055114	GO:0080167
RSG09304	GO:0010100	GO:0005739	GO:0005634	GO:0009507
RSG09314	GO:0010497	GO:0010494	GO:0016556	GO:0003676	GO:0008026	GO:0005524	GO:0016441	GO:0009570	GO:0003724	GO:0009793
RSG09484	GO:0009072	GO:0006098	GO:0000096	GO:0042744	GO:0016117	GO:0006655	GO:0006636	GO:0043085	GO:0019252	GO:0030604	GO:0006766	GO:0000023	GO:0006546	GO:0009106	GO:0016853	GO:0015995	GO:0009108	GO:0019288	GO:0046872	GO:0019216	GO:0008652	GO:0009570	GO:0070402	GO:0019761	GO:0009695	GO:0046686	GO:0009416	GO:0031408
RSG09500	GO:0016168	GO:0030076	GO:0009535	GO:0010287	GO:0009765	GO:0019344
RSG09511	GO:0005829	GO:0009626	GO:0005515	GO:0000166	GO:0038023	GO:0009816	GO:0005886
RSG09566	GO:0009646	GO:0006598	GO:0005507	GO:0055114	GO:0008270	GO:0005739	GO:0009651	GO:0050897	GO:0004353	GO:0009698	GO:0005774	GO:0061025	GO:0005524	GO:0042398	GO:0048193	GO:0046482	GO:0051171	GO:0046686	GO:0004352	GO:0005794	GO:0005886
RSG09586	GO:0019253	GO:0006098	GO:0042742	GO:0046872	GO:0009409	GO:0009941	GO:0009535	GO:0009570	GO:0004750	GO:0009624	GO:0009793	GO:0010319	GO:0048046
RSG09633	GO:0005634	GO:0005739	GO:0005886
RSG09647	GO:0009750	GO:0019684	GO:0031348	GO:0006098	GO:0009595	GO:0009941	GO:0042744	GO:0048046	GO:0005515	GO:0000038	GO:0009867	GO:0010319	GO:0009697	GO:0006833	GO:0009862	GO:0051920	GO:0010363	GO:0010310	GO:0010200	GO:0009651	GO:0043900	GO:0006612	GO:0050832	GO:0042742	GO:0005829	GO:0002831	GO:0019288	GO:0004601	GO:0000165	GO:0009570	GO:0019761	GO:0042335	GO:0009579	GO:0009409	GO:0019344	GO:0010027	GO:0005739
RSG09688	GO:0006098	GO:0035304	GO:0010207	GO:0009902	GO:0009507	GO:0016226	GO:0008124	GO:0006729	GO:0009073	GO:0042793	GO:0006364	GO:0010027
RSG09694	GO:0006399	GO:0009941	GO:0009295	GO:0019430	GO:0009411	GO:0005829	GO:0009570	GO:0046688	GO:0004784	GO:0009658	GO:0009579	GO:0046686	GO:0055114	GO:0045893	GO:0042793	GO:0005886	GO:0005507	GO:0006364	GO:0007623	GO:0005739
RSG09710	GO:0042744	GO:0004176	GO:0031897	GO:0009902	GO:0005618	GO:0005829	GO:0006289	GO:0010304	GO:0009570	GO:0034660	GO:0003677	GO:0004518	GO:0006508	GO:0042803	GO:0042793	GO:0009535	GO:0045037	GO:0005524	GO:0010380	GO:0010027	GO:0005739	GO:0034214
RSG09773	GO:0009538	GO:0009773	GO:0006364	GO:0009657	GO:0009535	GO:0010287	GO:0010207	GO:0019344	GO:0035304
RSG09781	GO:0006098	GO:0019760	GO:0006655	GO:0005515	GO:0019252	GO:0009664	GO:0010075	GO:0009902	GO:0000023	GO:0019288	GO:0042646	GO:0034660	GO:0003677	GO:0000272	GO:0009535	GO:0005634	GO:0010027
RSG09790	GO:0010478	GO:0009579	GO:0009570
RSG09830	GO:0006098	GO:0010218	GO:0019252	GO:0010114	GO:0009902	GO:0015979	GO:0000023	GO:0005509	GO:0015995	GO:0009654	GO:0009637	GO:0019898	GO:0009543	GO:0042793	GO:0009535	GO:0006364	GO:0010027
RSG09940	GO:0030785	GO:0019252	GO:0009902	GO:0000023	GO:0016021	GO:0005789	GO:0009507	GO:0005794	GO:0006886	GO:0008320	GO:0019288	GO:0030134	GO:0030244	GO:0034976	GO:0034660	GO:0016760	GO:0032259	GO:0010027	GO:0005739
RSG09985	GO:0006662	GO:0022900	GO:0009295	GO:0047134	GO:0006364	GO:0045454	GO:0009055	GO:0009658	GO:0009579	GO:0006399	GO:0042793	GO:0009507	GO:0045893	GO:0045036	GO:0015035
RSG10027	GO:0009538	GO:0009773	GO:0006364	GO:0009657	GO:0009535	GO:0010287	GO:0010207	GO:0019344	GO:0035304
RSG10028	GO:0010103	GO:0006098	GO:0009941	GO:0035304	GO:0043085	GO:0010207	GO:0030093	GO:0009508	GO:0009773	GO:0003677	GO:0009737	GO:0006364	GO:0010027
RSG10042	GO:0010363	GO:0009862	GO:0034976	GO:0031348	GO:0009867	GO:0006355	GO:0009617	GO:0006612	GO:0016301	GO:0005576	GO:0009507	GO:0010310	GO:0035304	GO:0005886	GO:0000165
RSG10062	GO:0006412	GO:0005840	GO:0003735	GO:0019243	GO:0019288	GO:0009941	GO:0009570	GO:0016020
RSG10064	GO:0006399	GO:0008270	GO:0035304	GO:0002103	GO:0010207	GO:0009902	GO:0009507	GO:0009965	GO:0030154	GO:0045893	GO:0042793	GO:0010027	GO:0005739
RSG10090	GO:0016301	GO:0051707	GO:0010033	GO:0031323	GO:0007165	GO:0005886	GO:0006952
RSG10150	GO:0015749	GO:0034219	GO:0015145	GO:0005351	GO:0032440	GO:0016021	GO:0055114
RSG10239	GO:0004030	GO:0032550	GO:0005515	GO:0016020	GO:0009862	GO:0004028	GO:0010467	GO:0010114	GO:0000314	GO:0010310	GO:0009612	GO:0042631	GO:0051607	GO:0042742	GO:0006081	GO:0009870	GO:0009570	GO:0034645	GO:0001666	GO:0032559	GO:0004029	GO:0043168	GO:0044238	GO:0019722	GO:0009626	GO:0055114	GO:0012505	GO:0005783	GO:0005634	GO:0005739
RSG10262	GO:0015035	GO:0006098	GO:0019760	GO:0043086	GO:0043085	GO:0019252	GO:0000023	GO:0009055	GO:0008047	GO:0005829	GO:0022900	GO:0019288	GO:0045454	GO:0009570	GO:0006662	GO:0009534	GO:0006109	GO:0004857
RSG10265	GO:0009507	GO:0016020
RSG10362	GO:0009789	GO:0010029	GO:0004872	GO:0010427	GO:0005515	GO:0009738	GO:0006950	GO:0005634
RSG10363	GO:0044272	GO:0034660	GO:0006633	GO:0008652	GO:1901362	GO:1901565	GO:0004568	GO:1901135	GO:0009639	GO:0005783	GO:0051649	GO:0009814	GO:0019438	GO:0006796	GO:0009069	GO:0009772	GO:0009941	GO:0019637	GO:0042742	GO:0031347	GO:0007165	GO:0051188	GO:0080090	GO:0031323	GO:0009657	GO:0005515	GO:0005975	GO:0000096	GO:0071310	GO:0006732	GO:0043169	GO:0015994	GO:0044802	GO:0009535	GO:1901701	GO:0009743	GO:0009719	GO:0044085
RSG10372	GO:0009535	GO:0010287	GO:0009941
RSG10474	GO:0006098	GO:0016117	GO:0043085	GO:0019252	GO:0009902	GO:0015979	GO:0000023	GO:0015995	GO:0016226	GO:0019288	GO:0009570	GO:0005524	GO:0006364	GO:0010027
RSG10486	GO:0009072	GO:0006098	GO:0000096	GO:0009941	GO:0016117	GO:0006636	GO:0009505	GO:0006766	GO:0009902	GO:0006546	GO:0009106	GO:0009108	GO:0015995	GO:0019288	GO:0004033	GO:0008652	GO:0009570	GO:0034660	GO:0019761	GO:0009695	GO:0042793	GO:0010027
RSG10488	GO:0071702	GO:0006820	GO:0071705	GO:0006950
RSG10521	GO:0006783	GO:0009744	GO:0010114	GO:0019288	GO:0009637	GO:0005524	GO:0016114	GO:0050515	GO:0010155	GO:0016310	GO:0010218	GO:0009507	GO:0009644
RSG10583	GO:0005829	GO:0004019	GO:0044208	GO:0009220	GO:0000287	GO:0009570	GO:0046686	GO:0005525	GO:0048046
RSG10661	GO:0009941	GO:0035304	GO:0009055	GO:0045454	GO:0019684	GO:0009535	GO:0005739
RSG10663	GO:0009941
RSG10710	GO:0006891	GO:0005794	GO:0007032	GO:0030117	GO:0030276	GO:0080171	GO:0061025	GO:0008565	GO:0006886	GO:0005634	GO:1990019
RSG10742	GO:0009902	GO:0006098	GO:0010027	GO:0010190	GO:0000023	GO:0019252	GO:0034660	GO:0009535	GO:0010207	GO:0043085
RSG10754	GO:0006457	GO:0005515	GO:0006950	GO:0043167	GO:0009536
RSG10800	GO:0043231	GO:0005829
RSG10818	GO:0005634	GO:0005515	GO:0005739
RSG10852	GO:0005576	GO:0016023	GO:0004091
RSG10861	GO:0005634
RSG10870	GO:0042651	GO:0080090	GO:0010467	GO:0010207	GO:0031323	GO:0016070	GO:0009657	GO:0009534	GO:0060255
RSG10898	GO:0010103	GO:0009089	GO:0010207	GO:0042742	GO:0016556	GO:0009773	GO:0009965	GO:0009570	GO:0070402	GO:0030154	GO:0008839	GO:0045893
RSG10915	GO:0009977	GO:0009306	GO:0033281	GO:0010103	GO:0016021	GO:0009941	GO:0045038	GO:0010027	GO:0009535	GO:0043953
RSG10925	GO:0006164	GO:0004056	GO:0042450	GO:0032259	GO:0009570	GO:0008168
RSG10967	GO:0045036	GO:0019252	GO:0015979	GO:0000023	GO:0005509	GO:0019288	GO:0009654	GO:0019898	GO:0045893	GO:0009543	GO:0009535	GO:0010027
RSG11069	GO:0006412	GO:0003723	GO:0009902	GO:0015935	GO:0006364	GO:0003735	GO:0019288	GO:0015995	GO:0010027	GO:0009570	GO:0015979
RSG11083	GO:0006655	GO:0010103	GO:0005739	GO:0016226	GO:0019288	GO:0009507	GO:0045036	GO:0009073
RSG11219	GO:0006098	GO:0010218	GO:0009941	GO:0048046	GO:0005515	GO:0000166	GO:0010114	GO:0010207	GO:0045727	GO:0015995	GO:0009965	GO:0050662	GO:0009637	GO:0030154	GO:0032544	GO:0009534	GO:0045893	GO:0003824	GO:0010287	GO:0008266	GO:0006364	GO:0003729
RSG11236	GO:0032544	GO:0006783	GO:0009902	GO:0016149	GO:0016117	GO:0010027	GO:0034660	GO:0042793	GO:0006415	GO:0009507	GO:0045893
RSG11247	GO:0004553	GO:0005975	GO:0005773	GO:0043169	GO:0005777	GO:0009610	GO:0005576	GO:0080167
RSG11257	GO:0005773	GO:0006950	GO:0005634	GO:0002238
RSG11321	GO:0003676	GO:0008026	GO:0009220	GO:0005524	GO:0009507
RSG11325	GO:0009750	GO:0009651	GO:0005634	GO:0006833
RSG11437	GO:0019684	GO:0006098	GO:0010218	GO:0009941	GO:0045330	GO:0019252	GO:0010114	GO:0009902	GO:0005618	GO:0008878	GO:0009570	GO:0009637	GO:0005978	GO:0030599	GO:0006364	GO:0042545	GO:0010027
RSG11500	GO:0031359	GO:0006812	GO:0005634	GO:0009706	GO:0005216	GO:0005739
RSG11552	GO:0042538	GO:0009409	GO:0005794	GO:0009506	GO:0005886	GO:0006810	GO:0005774	GO:0005576	GO:0005829	GO:0005783	GO:0009408	GO:0009416	GO:0005739	GO:0005215
RSG11554	GO:0004713	GO:0004674	GO:0023014	GO:0009882	GO:0007018	GO:0010114	GO:0010155	GO:0019761	GO:0043085	GO:0005198	GO:0006364	GO:0009644	GO:0010027	GO:0019252	GO:0009744	GO:0000023	GO:0010181	GO:0010218	GO:0016556	GO:0005886	GO:0009638	GO:0042802	GO:0005794	GO:0042793	GO:0005524	GO:0010362	GO:0000155	GO:0046777	GO:0005874	GO:0009785	GO:0045893	GO:0035304	GO:0009902	GO:0000160	GO:0010118	GO:0010207	GO:0010103
RSG11625	GO:0047918	GO:0051287	GO:0009225	GO:0019853	GO:0005829
RSG11643	GO:0051707	GO:0008266	GO:0009941	GO:0008380	GO:0045087	GO:0007623	GO:0009737	GO:0009631	GO:0009535	GO:0000166	GO:0009570	GO:0043489	GO:0010319
RSG11685	GO:0006098	GO:0010218	GO:0048046	GO:0016117	GO:0004331	GO:0010319	GO:0035304	GO:0043085	GO:0019252	GO:0010114	GO:0030003	GO:0010207	GO:0009902	GO:0000023	GO:0032440	GO:0006000	GO:0042742	GO:0030388	GO:0015995	GO:0009773	GO:0042132	GO:0046872	GO:0005985	GO:0009570	GO:0009637	GO:0019253	GO:0070838	GO:0009409	GO:0006364	GO:0010027
RSG11698	GO:0051457	GO:0010103	GO:0006355	GO:0009536	GO:0043565	GO:0008356	GO:0003700	GO:0009956	GO:0009630	GO:0006351	GO:0042803	GO:0005634
RSG11726	GO:0004672	GO:0009507
RSG11742	GO:0010207	GO:0009706	GO:0009535	GO:0005739
RSG11764	GO:0006412	GO:0016772	GO:0005840	GO:0003735	GO:0009534	GO:0009570
RSG11796	GO:0006857	GO:0005886	GO:0015198	GO:0055085	GO:0005774	GO:0009507
RSG11799	GO:0005840	GO:0003735	GO:0042254	GO:0009570	GO:0009534	GO:0006412
RSG11817	GO:0009744	GO:0009522	GO:0010114	GO:0016168	GO:0030076	GO:0016021	GO:0046872	GO:0006364	GO:0018298	GO:0009941	GO:0005774	GO:0009637	GO:0010155	GO:0042631	GO:0009535	GO:0009523	GO:0010287	GO:0010218	GO:0009765	GO:0009644	GO:0005794	GO:0005886
RSG11818	GO:0016558	GO:0046872	GO:0009755	GO:0006635	GO:0005737	GO:0005634
RSG11890	GO:0045330	GO:0009409	GO:0009741	GO:0030599	GO:0042545	GO:0009505	GO:0004857	GO:0043086	GO:0045490	GO:0005576	GO:0016126
RSG11986	GO:0006399	GO:0008360	GO:0009295	GO:0010020	GO:0009902	GO:0051301	GO:0009507	GO:0009252	GO:0045893	GO:0042793	GO:0008765	GO:0005524	GO:0006364	GO:0007049	GO:0010027
RSG12038	GO:0005840	GO:0003735	GO:0006412	GO:0009536
RSG12072	GO:0000413	GO:0006457	GO:0003755	GO:0005528	GO:0042631	GO:0009535	GO:0005634	GO:0009543
RSG12165	GO:0016556	GO:0055114	GO:0019243	GO:0017150	GO:0002943	GO:0050660	GO:0006808	GO:0009507	GO:0009524	GO:0005634
RSG12256	GO:0015035	GO:0006098	GO:0009853	GO:0009941	GO:0043086	GO:0043085	GO:0019252	GO:0000023	GO:0009055	GO:0008047	GO:0005618	GO:0005576	GO:0009826	GO:0045454	GO:0009570	GO:0009828	GO:0006569	GO:0009684	GO:0006662	GO:0009535	GO:0006109	GO:0004857	GO:0006979	GO:0010027
RSG12279	GO:0005488	GO:0005739	GO:0009220	GO:0016023	GO:0004527
RSG12286	GO:0009793	GO:0045962	GO:0016226	GO:0009965	GO:0003677	GO:0006417	GO:0007165	GO:0010228	GO:0030154	GO:0003700	GO:0045893	GO:0005634	GO:0009733	GO:0048481	GO:0010027
RSG12305	GO:0006468	GO:0004674	GO:0009506	GO:0005524	GO:0005576	GO:0005886
RSG12377	GO:0009941	GO:0004176	GO:0008568	GO:0016021	GO:0046872	GO:0004222	GO:0010304	GO:0032880	GO:0009644	GO:0019761	GO:0009408	GO:0006508	GO:0006200	GO:0005524	GO:0005739
RSG12457	GO:0009628	GO:0046910
RSG12547	GO:0009941	GO:0048046	GO:0004781	GO:0005515	GO:0000038	GO:0009295	GO:0003746	GO:0006414	GO:0005525	GO:0006184	GO:0005730	GO:0005829	GO:0009570	GO:0042335	GO:0003924	GO:0009535
RSG12591	GO:0009231	GO:0009570	GO:0008835	GO:0008270	GO:0055114
RSG12623	GO:0006071	GO:0006629	GO:0005773	GO:0016023	GO:0005886	GO:0008889
RSG12655	GO:0016627	GO:0006629	GO:0000413	GO:0006457	GO:0016021	GO:0003755	GO:0005528	GO:0000023	GO:0019252	GO:0009535
RSG12678	GO:0055085	GO:0015706	GO:0034976	GO:0015770	GO:0006457	GO:0009408	GO:0006863	GO:0008506	GO:0010167	GO:0015145	GO:0009644	GO:0042542	GO:0005887
RSG12691
RSG12717	GO:0009965	GO:0030154	GO:0045893	GO:0009507
RSG12769	GO:0015198	GO:0006865	GO:0006857	GO:0005886	GO:0055085
RSG12825	GO:0010103	GO:0006098	GO:0010218	GO:0000038	GO:0010114	GO:0010207	GO:0009902	GO:0015995	GO:0019288	GO:0009965	GO:0009765	GO:0009637	GO:0006417	GO:0030154	GO:0042335	GO:0003700	GO:0045893	GO:0009535	GO:0006364	GO:0010027
RSG12883	GO:0010155	GO:0006413	GO:0009941	GO:0009902	GO:0005525	GO:0006184	GO:0003743	GO:0046777	GO:0019288	GO:0009570	GO:0034660	GO:0042793	GO:0003924	GO:0010027
RSG13045	GO:0010103	GO:0005515	GO:0009793	GO:0009944	GO:0010093	GO:0006355	GO:0006333	GO:0010159	GO:0016226	GO:0010450	GO:0009933	GO:0009845	GO:0010228	GO:0010158	GO:0003700	GO:0009737	GO:0009909	GO:0005634	GO:0048481	GO:0010027	GO:0010162
RSG13163	GO:0006364	GO:0009535	GO:0009657	GO:0009523	GO:0010207	GO:0042549
RSG13185	GO:0006098	GO:0009941	GO:0042744	GO:0008270	GO:0035304	GO:0004176	GO:0008568	GO:0010207	GO:0031977	GO:0009902	GO:0051301	GO:0016021	GO:0004222	GO:0010304	GO:0010206	GO:0006508	GO:0045893	GO:0042793	GO:0009535	GO:0006364	GO:0005524	GO:0010027	GO:0005739	GO:0010205
RSG13190	GO:1901701	GO:0045962	GO:0051707	GO:0006355	GO:0009791	GO:0044802	GO:0071310	GO:0048608	GO:0009965	GO:0007165	GO:0030154	GO:0031347
RSG13410	GO:0009793	GO:0005739
RSG13427	GO:0043231	GO:0055114	GO:0016021	GO:0044444	GO:0050660	GO:0004506	GO:0005576	GO:0019745	GO:0016126
RSG13442	GO:0009508	GO:0009507
RSG13475
RSG13476
RSG13493	GO:0016556	GO:0005739
RSG13499	GO:0055114	GO:0005777	GO:0042742	GO:0009506	GO:0052853	GO:0008891	GO:0052854	GO:0009570	GO:0052852	GO:0005773	GO:0050665	GO:0022626	GO:0010181	GO:0016020	GO:0005634	GO:0048046
RSG13663	GO:0005739
RSG13696	GO:0042744	GO:0008270	GO:0005739	GO:0009941	GO:0004222	GO:0006508	GO:0009658	GO:0048481	GO:0009570	GO:0016485	GO:0046686	GO:0048046
RSG13705	GO:0004723	GO:0009825	GO:0010075	GO:0016926	GO:0005509	GO:0030041	GO:0005737	GO:0003779	GO:0010090	GO:0006468	GO:0004674	GO:0050665	GO:0005885	GO:0010228	GO:0005886	GO:0005524
RSG13721	GO:0009750	GO:0007010	GO:0006094	GO:0010218	GO:0009941	GO:0009611	GO:0005515	GO:0006833	GO:0009825	GO:0005773	GO:0010114	GO:0006007	GO:0006816	GO:0009651	GO:0010498	GO:0007033	GO:0051301	GO:0005618	GO:0043481	GO:0005730	GO:0005829	GO:0007030	GO:0010817	GO:0030244	GO:0048193	GO:0032880	GO:0009570	GO:0005856	GO:0009845	GO:0009644	GO:0046686	GO:0048768	GO:0009506	GO:0010193	GO:0009735	GO:0005886	GO:0005507	GO:0005524	GO:0009733	GO:0005200	GO:0071555	GO:0005739
RSG13772	GO:0005509	GO:0015969	GO:0008728	GO:0009507	GO:0016787
RSG13853	GO:0048510	GO:0005739	GO:0008219	GO:0009941	GO:0003677	GO:0009658	GO:0005515	GO:0003700	GO:0045892	GO:0016020	GO:0005634
RSG13861	GO:0006098	GO:0010218	GO:0009941	GO:0042744	GO:0016117	GO:0035304	GO:0030095	GO:0010114	GO:0010207	GO:0009902	GO:0015995	GO:0009533	GO:0010304	GO:0009637	GO:0046686	GO:0045893	GO:0042793	GO:0009543	GO:0006364	GO:0010027
RSG13876	GO:0009941	GO:0010467	GO:0019430	GO:0009411	GO:0005829	GO:0009570	GO:0042646	GO:0046688	GO:0034660	GO:0004784	GO:0009579	GO:0046686	GO:0009657	GO:0055114	GO:0005886	GO:0005507	GO:0007623	GO:0005739
RSG14013	GO:0010581	GO:0050660	GO:0042744	GO:0016117	GO:0043085	GO:0008047	GO:0019430	GO:0022900	GO:0019288	GO:0045454	GO:0009570	GO:0042802	GO:0016671	GO:0046686	GO:0004791	GO:0010380	GO:0010027
RSG14063	GO:0016627	GO:0006629	GO:0009744	GO:0010224	GO:0009813	GO:0005739	GO:0016021	GO:0009506	GO:0009627	GO:0005774	GO:0031347	GO:0009507	GO:0005794	GO:0005783	GO:0005886
RSG14114	GO:0009220	GO:0009507
RSG14167	GO:0019684	GO:0006098	GO:0009941	GO:0009631	GO:0009697	GO:0000166	GO:0016553	GO:0019252	GO:0000023	GO:0042742	GO:0019288	GO:0043489	GO:0006396	GO:0009570	GO:0009814	GO:0009535	GO:0008266	GO:0030529	GO:0032502	GO:0010027
RSG14185	GO:0010264	GO:0009055	GO:0045454	GO:0006662	GO:0009570	GO:0015035	GO:0022900
RSG14260	GO:0009684	GO:0005829	GO:0005507	GO:0034976	GO:0005739	GO:0042742	GO:0009627	GO:0006569	GO:0009534	GO:0009570	GO:0004425	GO:0000162
RSG14342	GO:0009522	GO:0006098	GO:0035304	GO:0030003	GO:0010207	GO:0009507	GO:0070838	GO:0019344	GO:0009657	GO:0009768	GO:0006364	GO:0005739
RSG14400	GO:0009835	GO:0015238	GO:0005886	GO:0006855	GO:0005774	GO:0015297
RSG14443	GO:0006399	GO:0006098	GO:0003899	GO:0005515	GO:0019252	GO:0010114	GO:0001053	GO:0006352	GO:0006355	GO:0080005	GO:0000023	GO:0009507	GO:0016556	GO:0071482	GO:0071461	GO:0009637	GO:0003677	GO:0009658	GO:0003700
RSG14444	GO:0009706
RSG14446	GO:0004561	GO:0005773	GO:0008152	GO:0009507
RSG14459	GO:0010103	GO:0009941	GO:0035304	GO:0022626	GO:0006412	GO:0010207	GO:0009902	GO:0016556	GO:0009965	GO:0009570	GO:0030154	GO:0006354	GO:0003735	GO:0045893	GO:0042793	GO:0006364	GO:0010027
RSG14468	GO:0006457	GO:0009543	GO:0005528	GO:0000413	GO:0003755	GO:0009535
RSG14669	GO:0003684	GO:0006281	GO:0003887	GO:0009941	GO:0006508	GO:0009534	GO:0004252	GO:0009840
RSG14743	GO:0005840	GO:0006354	GO:0003735	GO:0009507	GO:0006412
RSG14762	GO:0043169	GO:0003844	GO:0009507	GO:0004556	GO:0009793	GO:0005978
RSG14765	GO:0009737	GO:0009505	GO:0009751	GO:0005199
RSG14778	GO:0009507
RSG14795	GO:0010444	GO:0050826	GO:0006355	GO:0046983	GO:0048522	GO:0006464	GO:0044767
RSG14797
RSG14849	GO:0005576	GO:0009535	GO:0009543
RSG14850	GO:0000325	GO:0009611	GO:0009805	GO:0050306	GO:0004575	GO:0071370	GO:0009505	GO:0006816	GO:0010106	GO:0009617	GO:0009651	GO:0015706	GO:0006826	GO:0007030	GO:0005975	GO:0080022	GO:0006598	GO:0042398	GO:0010167	GO:0016132	GO:0051669
RSG14872	GO:0000096	GO:0035304	GO:0004828	GO:0009793	GO:0010207	GO:0009902	GO:0009507	GO:0006434	GO:0016226	GO:0009965	GO:0008652	GO:0010228	GO:0009069	GO:0030154	GO:0007005	GO:0045893	GO:0042793	GO:0006364	GO:0005524	GO:0048481	GO:0042545	GO:0010027	GO:0005739
RSG14959	GO:0010102	GO:0005618	GO:0042802	GO:0006508	GO:0016491	GO:0016023	GO:0009733	GO:0043086	GO:0004252	GO:0005576	GO:0019761
RSG15005	GO:0055085	GO:0005509	GO:0060151	GO:0006457	GO:0016021	GO:0005743	GO:0015867	GO:0051646	GO:0051645	GO:0051082	GO:0030048	GO:0005783
RSG15085	GO:0048364	GO:0016021	GO:0048235	GO:0015089	GO:0046658	GO:0005773	GO:0015678
RSG15125	GO:0033473	GO:0080030	GO:0048367	GO:0005829	GO:0080032
RSG15141	GO:0004713	GO:0023014	GO:0009882	GO:0007018	GO:0010114	GO:0010155	GO:0019761	GO:0043085	GO:0005198	GO:0004697	GO:0006364	GO:0009644	GO:0010027	GO:0019252	GO:0009744	GO:0000023	GO:0010181	GO:0010218	GO:0016556	GO:0005886	GO:0009638	GO:0042802	GO:0005794	GO:0042793	GO:0005524	GO:0010362	GO:0000155	GO:0046777	GO:0005874	GO:0009785	GO:0045893	GO:0035304	GO:0009902	GO:0000160	GO:0010118	GO:0010207	GO:0010103
RSG15149	GO:0005525	GO:0009507	GO:0006897
RSG15210	GO:0009793	GO:0004674	GO:0009992	GO:0048481	GO:0010363	GO:0019761	GO:0048765	GO:0031348	GO:0050832	GO:0009311	GO:0043069	GO:0009867	GO:0048527	GO:0030247	GO:0042742	GO:0006612	GO:0010027	GO:0009505	GO:0005886	GO:0005515	GO:0016226	GO:0009862	GO:0010228	GO:0005524	GO:0009826	GO:0005773	GO:0007166	GO:0009615	GO:0005509	GO:0000165	GO:0006468	GO:0005576
RSG15230	GO:0005886	GO:0016310	GO:0002238	GO:0005634	GO:0004674	GO:0000166
RSG15233	GO:0009646	GO:0016772	GO:0017038	GO:0008270	GO:0010090	GO:0010109	GO:0009941	GO:0009658	GO:0006605	GO:0005524	GO:0065002	GO:0009570	GO:0005886	GO:0009790
RSG15344	GO:0009902	GO:0016021	GO:0010027	GO:0034660	GO:0009535	GO:0042793	GO:0005886
RSG15387	GO:0030599	GO:0005576	GO:0043086	GO:0005739	GO:0046910
RSG15417	GO:0000373	GO:0009507
RSG15434	GO:0003746	GO:0005739	GO:0043043	GO:0016226	GO:0006414	GO:0009570	GO:0045036	GO:0009793
RSG15537	GO:0010423	GO:0005886	GO:0005829	GO:0046982
RSG15602	GO:0005488
RSG15725	GO:0009941	GO:0016117	GO:0009570	GO:0019288	GO:0005634
RSG15737	GO:0010103	GO:0006098	GO:0043085	GO:0019252	GO:0010207	GO:0000023	GO:0009570	GO:0009657	GO:0009535	GO:0006364
RSG15752	GO:0009793	GO:0009506	GO:0009507	GO:0005739
RSG15785	GO:0010155	GO:0031348	GO:0010218	GO:0009595	GO:0009941	GO:0048046	GO:0009744	GO:0009867	GO:0009697	GO:0009862	GO:0030095	GO:0010363	GO:0010114	GO:0010310	GO:0010207	GO:0010200	GO:0032440	GO:0043900	GO:0006612	GO:0005509	GO:0050832	GO:0042742	GO:0009773	GO:0002831	GO:0000165	GO:0009570	GO:0009654	GO:0009637	GO:0009644	GO:0019898	GO:0009409	GO:0019344	GO:0009657	GO:0009543	GO:0008266	GO:0006364
RSG15930	GO:0006098	GO:0010218	GO:0048046	GO:0016117	GO:0004331	GO:0010319	GO:0035304	GO:0043085	GO:0019252	GO:0010114	GO:0030003	GO:0010207	GO:0009902	GO:0000023	GO:0032440	GO:0006000	GO:0042742	GO:0030388	GO:0015995	GO:0009773	GO:0042132	GO:0046872	GO:0005985	GO:0009570	GO:0009637	GO:0019253	GO:0070838	GO:0009409	GO:0006364	GO:0010027
RSG15961	GO:0006810	GO:0009941	GO:0043190	GO:0042626	GO:0006200	GO:0005524
RSG16030	GO:0006098	GO:0016117	GO:0005515	GO:0006636	GO:0043085	GO:0015979	GO:0042742	GO:0015995	GO:0019288	GO:0009409	GO:0009543	GO:0009535
RSG16047	GO:0000226	GO:0009941	GO:0051087	GO:0006457	GO:0042542	GO:0016758	GO:0005789	GO:0034976	GO:0009570	GO:0009644	GO:0006569	GO:0051322	GO:0009684	GO:0009408
RSG16180	GO:0005739	GO:0046872	GO:0045995	GO:0006426	GO:0009658	GO:0048481	GO:0005524	GO:0008081	GO:0009570	GO:0009793	GO:0004820
RSG16346	GO:0009941	GO:0048046	GO:0004807	GO:0032504	GO:0006816	GO:0009651	GO:0006546	GO:0005829	GO:0019288	GO:0007030	GO:0006096	GO:0032880	GO:0009570	GO:0080022	GO:0019563	GO:0019253	GO:0006569	GO:0009658	GO:0009579	GO:0009684	GO:0019344	GO:0046166	GO:0006642	GO:0005739
RSG16356	GO:0005737	GO:0007018	GO:0005875	GO:0009506	GO:0005886	GO:0005524	GO:0003777	GO:0005874
RSG16432	GO:0051738	GO:0010103	GO:0009517	GO:0043085	GO:0019252	GO:0010207	GO:0000023	GO:0080167	GO:0016168	GO:0010196	GO:0019344	GO:0006364	GO:0010027
RSG16456	GO:0055114	GO:0005777	GO:0042742	GO:0009506	GO:0052853	GO:0008891	GO:0052854	GO:0009570	GO:0052852	GO:0005773	GO:0050665	GO:0022626	GO:0010181	GO:0016020	GO:0005634	GO:0048046
RSG16480	GO:0009793	GO:0045962	GO:0016226	GO:0009965	GO:0003677	GO:0006417	GO:0007165	GO:0010228	GO:0030154	GO:0003700	GO:0045893	GO:0005634	GO:0009733	GO:0048481	GO:0010027
RSG16512	GO:0003917	GO:0009220	GO:0003677	GO:0005694	GO:0009507	GO:0006265	GO:0006268
RSG16532	GO:0009941	GO:0016616	GO:0009570	GO:0044710	GO:0000166
RSG16535	GO:0010190	GO:0006661	GO:0042651	GO:0009507
RSG16546	GO:0009753	GO:0006631	GO:0009739	GO:0009620	GO:0009414	GO:0009651	GO:0009735	GO:0009416	GO:0009409	GO:0009611	GO:0009695	GO:0046509	GO:0010027	GO:0019375	GO:0009706	GO:0030912	GO:0009707	GO:0016036	GO:0030246	GO:0030259	GO:0009790
RSG16581	GO:0005737	GO:0016787	GO:0008152	GO:0005634
RSG16606	GO:0043565	GO:0016602	GO:0003700	GO:0046982	GO:0009738	GO:0045893
RSG16695	GO:0010155	GO:0010218	GO:0009744	GO:0010277	GO:0010114	GO:0009706	GO:0015995	GO:0046777	GO:0016705	GO:0051537	GO:0009965	GO:0080085	GO:0042802	GO:0005506	GO:0009637	GO:0009644	GO:0030154	GO:0019344	GO:0055114	GO:0045038	GO:0045893	GO:0009073	GO:0009535	GO:0005634
RSG16736	GO:0009941	GO:0048046	GO:0016117	GO:0005515	GO:0010319	GO:0022626	GO:0005794	GO:0005730	GO:0009570	GO:0051085	GO:0009658	GO:0008219	GO:0009409	GO:0042026	GO:0005886	GO:0005524	GO:0048481	GO:0009627	GO:0005739
RSG16753	GO:0016168	GO:0009773	GO:0009941	GO:0050821	GO:0042550	GO:0030003	GO:0030093	GO:0070838	GO:0019344	GO:0009780
RSG16819	GO:0016168	GO:0030076	GO:0009535	GO:0010287	GO:0009765	GO:0019344
RSG16844	GO:0016556	GO:0044249	GO:1901576	GO:0009737	GO:0005737
RSG16877	GO:0009941	GO:0055085	GO:0015992	GO:0015386	GO:0006813	GO:0016021	GO:0000166
RSG16892	GO:0005739	GO:0006364	GO:0019288	GO:0009658	GO:0006399	GO:0009507	GO:0045036
RSG16908	GO:0004089	GO:0015976	GO:0009507	GO:0008270	GO:0005739
RSG16929	GO:0010090	GO:0042546	GO:0005737	GO:0019344	GO:0005634	GO:0048046
RSG16941	GO:0004852	GO:0006780	GO:0009507
RSG16950	GO:0009535	GO:0009543	GO:0005634
RSG17102	GO:0006412	GO:0005840	GO:0006098	GO:0003735	GO:0009507
RSG17106	GO:0009941	GO:0019243	GO:0009570	GO:0009535
RSG17111	GO:0019760	GO:0006541	GO:0006623	GO:0005829	GO:0019281	GO:0048193	GO:0061025	GO:0006569	GO:0006749	GO:0009684	GO:0006952	GO:0016746	GO:0034722
RSG17243	GO:0048440	GO:0048507	GO:0010103	GO:0005634	GO:0010093
RSG17330	GO:0015038	GO:0055114	GO:0051536	GO:0045454	GO:0009941	GO:0016706	GO:0009055	GO:0030003	GO:0009570	GO:0048653	GO:0070838	GO:0019761	GO:0005506	GO:0015297	GO:0015035
RSG17359	GO:0042744	GO:0045454	GO:0009570
RSG17419	GO:0009793	GO:0004674	GO:0009992	GO:0048481	GO:0010363	GO:0019761	GO:0048765	GO:0031348	GO:0050832	GO:0009311	GO:0043069	GO:0009867	GO:0048527	GO:0042742	GO:0006612	GO:0010027	GO:0009505	GO:0005886	GO:0005515	GO:0016226	GO:0009862	GO:0010228	GO:0005524	GO:0009826	GO:0005773	GO:0007166	GO:0009615	GO:0000165	GO:0006468	GO:0005576
RSG17517	GO:0005737	GO:0045431	GO:0005506	GO:0007568	GO:0009723	GO:0051555	GO:0009267	GO:0055114
RSG17600	GO:0004707	GO:0005829	GO:0046777	GO:0005739	GO:0004713	GO:0005524	GO:0009738	GO:0005634	GO:0005886	GO:0000165
RSG17689	GO:0009507
RSG17695	GO:0009941	GO:0004176	GO:0009793	GO:0008568	GO:0051301	GO:0004222	GO:0010304	GO:0009658	GO:0006508	GO:0005886	GO:0005524	GO:0048481	GO:0005739
RSG17705	GO:0005829	GO:0005773	GO:0006508	GO:0004452	GO:0008239	GO:0005515
RSG17742	GO:0005525	GO:0009793	GO:0000917	GO:0005739
RSG17780	GO:0009220	GO:0009523	GO:0009507
RSG17824	GO:0016168	GO:0009773	GO:0009941	GO:0050821	GO:0042550	GO:0030003	GO:0030093	GO:0070838	GO:0019344	GO:0009780
RSG17906	GO:0031072	GO:0005739	GO:0006457	GO:0046872	GO:0009941	GO:0009408	GO:0005524	GO:0009535	GO:0051082
RSG17955	GO:0009941	GO:0009793
RSG18042	GO:0031348	GO:0009867	GO:0035304	GO:0009862	GO:0010363	GO:0009910	GO:0010310	GO:0010207	GO:0009902	GO:0009617	GO:0006612	GO:0044212	GO:0009965	GO:0000165	GO:0030154	GO:0003700	GO:0045893	GO:0042793	GO:0006364	GO:0005634	GO:0010380	GO:0010027
RSG18062	GO:0009527	GO:0007186	GO:0009941	GO:0006655	GO:0005515	GO:0010319	GO:0035304	GO:0010207	GO:0009902	GO:0042742	GO:0009773	GO:0019288	GO:0010182	GO:0009570	GO:0006417	GO:0009523	GO:0045038	GO:0045893	GO:0042793	GO:0009535	GO:0045037	GO:0006364	GO:0009528	GO:0010027
RSG18107	GO:0010075	GO:0016556	GO:0005739
RSG18155	GO:0016226	GO:0009073	GO:0009507	GO:0005634
RSG18329	GO:0010103	GO:0009610	GO:0048443	GO:0002237	GO:0007165	GO:0009507	GO:0003824	GO:0044403	GO:0005886
RSG18340	GO:0006468	GO:0004674	GO:0007623	GO:0015996	GO:0005524	GO:0042548	GO:0009507
RSG18353	GO:0048767	GO:0000105	GO:0003879	GO:0000023	GO:0000287	GO:0019252	GO:0006567	GO:0009570	GO:0019344
RSG18393	GO:0010182	GO:0009793	GO:0009686	GO:0009697	GO:0009965	GO:0016117	GO:0005777	GO:0009853	GO:0010114	GO:0003824	GO:0010363	GO:0010200	GO:0045727	GO:0050826	GO:0010319	GO:0043085	GO:0031348	GO:0050832	GO:0032544	GO:0006098	GO:0016567	GO:0042631	GO:0009867	GO:0006364	GO:0009506	GO:0019288	GO:0009845	GO:0009941	GO:0009595	GO:0042742	GO:0006612	GO:0010027	GO:0006636	GO:0002831	GO:0045735	GO:0010310	GO:0010297	GO:0010218	GO:0009637	GO:0010162	GO:0000166	GO:0019915	GO:0010287	GO:0050662	GO:0005794	GO:0042793	GO:0005515	GO:0009862	GO:0010228
RSG18469	GO:0009451	GO:0009941	GO:0009535
RSG18502	GO:0003756	GO:0031072	GO:0006098	GO:0016021	GO:0006364	GO:0008236	GO:0006508	GO:0009657	GO:0009535	GO:0009570	GO:0010207	GO:0010206	GO:0051082	GO:0035304
RSG18667	GO:0005739	GO:0009507	GO:0016020
RSG18675	GO:0005773	GO:0009506	GO:0005618	GO:0005829
RSG18695	GO:0009507
RSG18745	GO:0005198	GO:0007017	GO:0009220	GO:0010020	GO:0043621	GO:0009902	GO:0005525	GO:0006184	GO:0005874	GO:0051258	GO:0009570	GO:0042802	GO:0009637	GO:0003924	GO:0009535
RSG18772	GO:0006655	GO:0010189	GO:0019288	GO:0032259	GO:0010236	GO:0009706	GO:0051741	GO:0019761
RSG18818	GO:0009793	GO:0005829	GO:0003677	GO:0009555	GO:0009737	GO:0009987	GO:0005634
RSG18924	GO:0016051	GO:0047262	GO:0005794
RSG18961	GO:0005886	GO:0019252	GO:0043085	GO:0000023
RSG18994
RSG19018	GO:0009750	GO:0031348	GO:0009749	GO:0009595	GO:0009744	GO:0006995	GO:0009867	GO:0009697	GO:0006862	GO:0009862	GO:0015695	GO:0010363	GO:0010310	GO:0010200	GO:0015802	GO:0009624	GO:0043900	GO:0006612	GO:0050832	GO:0042742	GO:0016021	GO:0043069	GO:0005737	GO:0002831	GO:0043090	GO:0061025	GO:0000165	GO:0006888	GO:0072488	GO:0009409	GO:0009738	GO:0015398	GO:0009506	GO:0002237	GO:0005886	GO:0030968	GO:0009581	GO:0043269
RSG19111	GO:0019898	GO:0005509	GO:0009965	GO:0010027	GO:0030154	GO:0005515	GO:0009570	GO:0015979	GO:0009654	GO:0009543
RSG19236	GO:0005829	GO:0009722	GO:0071345	GO:0009416	GO:0006355	GO:0043565	GO:0005515	GO:0048513	GO:0003700	GO:0005634
RSG19303	GO:0000085	GO:0050826	GO:0009414	GO:0010252	GO:0009793	GO:0000166	GO:0016579	GO:0009734	GO:0009062	GO:0016571	GO:0010388	GO:0009640	GO:0005777	GO:0005829	GO:0010564	GO:0019915	GO:0008641	GO:0010182	GO:0009965	GO:0009933	GO:0016567	GO:0009845	GO:0010228	GO:0045893	GO:0009909	GO:0005886	GO:0005634	GO:0006281	GO:0010162
RSG19312	GO:0048467	GO:0017137	GO:0048767	GO:0005777	GO:0060151	GO:0010090	GO:0016459	GO:0030036	GO:0005524	GO:0030742	GO:0090436	GO:0003774	GO:0003779	GO:0051646	GO:0048193	GO:0051645	GO:0030048	GO:0005794	GO:0005634
RSG19332	GO:0006952	GO:0051707	GO:0055114	GO:0005739	GO:0010286	GO:0016705	GO:0009055	GO:0042343	GO:0004497	GO:0019825	GO:0020037	GO:0009723	GO:0005576	GO:0080167	GO:0005506	GO:0005783	GO:0005886
RSG19444	GO:0060003	GO:0022626	GO:0004298	GO:0004008	GO:0016021	GO:0006511	GO:0046872	GO:0006754	GO:0019773	GO:0009535	GO:0005886	GO:0005524
RSG19445	GO:0005886
RSG19630	GO:0005886	GO:0004672	GO:0006468	GO:0005524	GO:0005215
RSG19689	GO:0008270	GO:0005634
RSG19717	GO:0009688	GO:0009977	GO:0035304	GO:0019252	GO:0010207	GO:0009306	GO:0009902	GO:0000023	GO:0009567	GO:0033281	GO:0043235	GO:0031361	GO:0045893	GO:0042793	GO:0009535	GO:0006364	GO:0010027
RSG19870	GO:0010440	GO:0009744	GO:0045736	GO:0000080	GO:0005515	GO:0042023	GO:0016538	GO:0005634
RSG19972	GO:0009744	GO:0009522	GO:0010114	GO:0016168	GO:0030076	GO:0016021	GO:0046872	GO:0006364	GO:0018298	GO:0009941	GO:0005774	GO:0009637	GO:0010155	GO:0042631	GO:0009535	GO:0009523	GO:0010287	GO:0010218	GO:0009765	GO:0009644	GO:0005794	GO:0005886
RSG20049	GO:0003723	GO:0042991	GO:0009414	GO:0005739	GO:0009651	GO:0009409	GO:0008026	GO:0009220	GO:0005524	GO:0009507	GO:0005634
RSG20055	GO:0006635	GO:0016558	GO:0030371	GO:0009524	GO:0045892	GO:0005829	GO:0008284	GO:0042023	GO:0005488	GO:0005634
RSG20137	GO:0009538	GO:0006364	GO:0009941	GO:0009657	GO:0009535	GO:0030003	GO:0010287	GO:0010207	GO:0070838	GO:0019344	GO:0035304
RSG20208	GO:0010103	GO:0006399	GO:0035304	GO:0045036	GO:0010207	GO:0009902	GO:0009507	GO:0009508	GO:0009965	GO:0030154	GO:0045893	GO:0042793	GO:0006364	GO:0010027
RSG20249	GO:0006098	GO:0009941	GO:0009793	GO:0005840	GO:0006412	GO:0010207	GO:0009902	GO:0015995	GO:0009773	GO:0019288	GO:0009570	GO:0003735	GO:0006364	GO:0010027
RSG20308	GO:0009535
RSG20448	GO:0016984	GO:0019253	GO:0005618	GO:0055114	GO:0006354	GO:0006091	GO:0009941	GO:0004497	GO:0009737	GO:0000287	GO:0009535	GO:0010287	GO:0009853	GO:0046686	GO:0022626	GO:0048046
RSG20452	GO:0016491	GO:0009055	GO:0000287	GO:0018298	GO:0016168	GO:0051539	GO:0016021	GO:0009522	GO:0015979	GO:0009535	GO:0022900
RSG20455	GO:0019684	GO:0046961	GO:0009544	GO:0008270	GO:0010319	GO:0030243	GO:0031977	GO:0046933	GO:0015991	GO:0005743	GO:0042742	GO:0006176	GO:0042777	GO:0045261	GO:0006354	GO:0009409	GO:0009832	GO:0016049	GO:0010287	GO:0005886	GO:0005524
RSG20505	GO:0009744	GO:0009522	GO:0010114	GO:0016168	GO:0030076	GO:0016021	GO:0046872	GO:0006364	GO:0018298	GO:0009941	GO:0009637	GO:0010155	GO:0009768	GO:0009535	GO:0009523	GO:0010287	GO:0010218	GO:0009644
RSG20524	GO:0005829	GO:0042744	GO:0016740	GO:0009570	GO:0010583	GO:0010731	GO:0046686	GO:0019761	GO:0009407	GO:0019344
RSG20572	GO:0006098	GO:0042651	GO:0005198	GO:0019252	GO:0009664	GO:0010020	GO:0043621	GO:0010075	GO:0000023	GO:0005525	GO:0051301	GO:0006184	GO:0051258	GO:0009570	GO:0042802	GO:0043234	GO:0019344	GO:0000272	GO:0009534	GO:0003924
RSG20701	GO:0080090	GO:0034976	GO:0031323	GO:0071310	GO:0060255	GO:1901701	GO:0009627	GO:0016301	GO:0007165	GO:0031347	GO:0005576	GO:0009507	GO:0005886
RSG20705	GO:0080090	GO:0031323	GO:0071310	GO:0060255	GO:1901701	GO:0009627	GO:0016301	GO:0007165	GO:0031347	GO:0005886
RSG20706	GO:0009508	GO:0009507
RSG20783	GO:0019136	GO:0016773	GO:0016310	GO:0006139	GO:0005524	GO:0005634
RSG20834	GO:0005774	GO:0060003	GO:0009941	GO:0006869	GO:0004008	GO:0009767	GO:0016021	GO:0005576	GO:0005829	GO:0046872	GO:0006754	GO:0010043	GO:0009570	GO:0000502	GO:0008289	GO:0005524
RSG20842	GO:0055072	GO:0010343	GO:0042651	GO:0010039	GO:0009507
RSG20844	GO:0004069	GO:0009089	GO:0031048	GO:0006346	GO:0007267	GO:0008270	GO:0009862	GO:0051567	GO:0010285	GO:0009693	GO:0010050	GO:0005543	GO:0009855	GO:0005794	GO:0005829	GO:0080130	GO:0010051	GO:0009965	GO:0032312	GO:0009570	GO:0030170	GO:0010014	GO:0035196	GO:0010267	GO:0048439	GO:0010073	GO:0005507	GO:0009616	GO:0008060	GO:0005739
RSG20898	GO:0005739	GO:0009941	GO:0010027	GO:0000023	GO:0019252	GO:0009570	GO:0043085	GO:0005634
RSG20906	GO:0030095	GO:0019898	GO:0010103	GO:0005509	GO:0006098	GO:0006364	GO:0009657	GO:0010207	GO:0043085	GO:0009654	GO:0009543
RSG20930	GO:0016020
RSG20934	GO:0009793	GO:0010027	GO:0005515	GO:0005634
RSG20942	GO:0055114	GO:0046872	GO:0008937	GO:0009941	GO:0051539	GO:0000023	GO:0019252	GO:0030385	GO:0009570	GO:0043085
RSG21147	GO:0016208	GO:0005777	GO:0009507	GO:0042372	GO:0005739	GO:0008756
RSG21166	GO:0015706	GO:0080045	GO:0010106	GO:0080044	GO:0080043	GO:0006826	GO:0010167	GO:0048765	GO:0008152	GO:0009873
RSG21284	GO:0010103	GO:0019684	GO:0010007	GO:0016117	GO:0006655	GO:0006636	GO:0016851	GO:0005618	GO:0015995	GO:0019288	GO:0009570	GO:0019761	GO:0016887	GO:0006200	GO:0006364	GO:0005524
RSG21515	GO:0005739	GO:0016925
RSG21529	GO:0032544	GO:0006783	GO:0009902	GO:0016149	GO:0016117	GO:0010027	GO:0034660	GO:0042793	GO:0006415	GO:0009507	GO:0045893
RSG21692	GO:0009543	GO:0015995
RSG21757	GO:0009987	GO:0009735	GO:0006355	GO:0044699	GO:0046983	GO:0003700	GO:0005634
RSG21823	GO:0005829	GO:0042744	GO:0043169	GO:0048767	GO:0009506	GO:0004565	GO:0032880	GO:0005975	GO:0009505	GO:0016023	GO:0030246	GO:0048046
RSG21870	GO:0005730	GO:0006457	GO:0005528	GO:0009507	GO:0016020	GO:0000412	GO:0003755
RSG21962	GO:0042026	GO:0005739	GO:0016226	GO:0009941	GO:0009658	GO:0048481	GO:0009579	GO:0005524	GO:0009570	GO:0022626	GO:0016020	GO:0009793	GO:0048046
RSG21998	GO:0009744	GO:0009522	GO:0010114	GO:0016168	GO:0030076	GO:0016021	GO:0046872	GO:0006364	GO:0018298	GO:0009941	GO:0005774	GO:0009637	GO:0010155	GO:0042631	GO:0009535	GO:0009523	GO:0010287	GO:0010218	GO:0009765	GO:0009644	GO:0005794	GO:0005886
RSG22015	GO:0016556	GO:0035196	GO:0006364	GO:0000398	GO:0043687	GO:0009658	GO:0042780	GO:0030422	GO:0042781	GO:0009507	GO:0045893	GO:0005634
RSG22022	GO:0009908	GO:0006094	GO:0048046	GO:0008270	GO:0000166	GO:0009816	GO:0009651	GO:0046029	GO:0052544	GO:0016747	GO:0009809	GO:0009753	GO:0050832	GO:0009700	GO:0006096	GO:0030244	GO:0009570	GO:0019761	GO:0002213	GO:0046686	GO:0019344	GO:0009408	GO:0055114	GO:0010193	GO:0006750	GO:0045551	GO:0004357
RSG22042	GO:0009108	GO:0042744	GO:0009695	GO:0009965	GO:0010114	GO:0031977	GO:0019761	GO:0019344	GO:0006098	GO:0006096	GO:0006364	GO:0010304	GO:0019288	GO:0022626	GO:0004332	GO:0009941	GO:0009737	GO:0010027	GO:0019252	GO:0006636	GO:0010218	GO:0009637	GO:0010287	GO:0009534	GO:0006766	GO:0030154	GO:0009073	GO:0045893	GO:0009106	GO:0035304	GO:0046686	GO:0009902	GO:0048046	GO:0015995	GO:0010207	GO:0016020	GO:0006546
RSG22102	GO:0004090	GO:0055114	GO:0010304	GO:0034256	GO:0015996	GO:0003677	GO:0005515	GO:0000166	GO:0009507	GO:0003682	GO:0016020
RSG22205	GO:0003837	GO:0006212	GO:0043562	GO:0005829
RSG22206	GO:0005975	GO:0042132	GO:0009570	GO:0016556
RSG22368	GO:0016020	GO:0006432	GO:0019288	GO:0009570	GO:0008033	GO:0000287	GO:0009658	GO:0000049	GO:0004826	GO:0005524	GO:0048481	GO:0005739
RSG22546	GO:0008152	GO:0016787	GO:0009507
RSG22607	GO:0050529	GO:0005737	GO:0005886
RSG22638	GO:0019509	GO:0005829	GO:0071281	GO:0071369	GO:0042802	GO:0005524	GO:0046522	GO:0016310	GO:0071732
RSG22711	GO:0006399	GO:0008270	GO:0035304	GO:0002103	GO:0010207	GO:0009902	GO:0009507	GO:0009965	GO:0030154	GO:0045893	GO:0042793	GO:0010027	GO:0005739
RSG22737	GO:0006355
RSG22754	GO:0008270	GO:0003676	GO:0006417	GO:0009965	GO:0030154	GO:0009657	GO:0003700	GO:0045893	GO:0005634
RSG22826	GO:0015120	GO:0019684	GO:0015713	GO:0005739	GO:0016021	GO:0035436	GO:0009941	GO:0009534	GO:0071917	GO:0009643	GO:0019344	GO:0035304	GO:0015297
RSG22855	GO:0016556	GO:0006424	GO:0005739	GO:0070681	GO:0032543	GO:0050567	GO:0005524	GO:0016740	GO:0009570	GO:0030956
RSG22904	GO:0016746	GO:0006655	GO:0005739
RSG22979	GO:0005829	GO:0009507	GO:0000287	GO:0008253
RSG23003	GO:0004252	GO:0019252	GO:0006412	GO:0000023	GO:0032440	GO:0019761	GO:0010206	GO:0030163	GO:0003723	GO:0055114	GO:0006508	GO:0009543	GO:0009535	GO:0005634	GO:0010027
RSG23149	GO:0005829	GO:0009506	GO:0004071	GO:0006541	GO:0070981	GO:0042538	GO:0005524	GO:0097164	GO:0004066	GO:0019344
RSG23202	GO:0050660	GO:0009611	GO:0006635	GO:0010363	GO:0001676	GO:0009753	GO:0006612	GO:0050832	GO:0003997	GO:0043069	GO:0005777	GO:0005829	GO:0006633	GO:0009555	GO:0009695	GO:0002213	GO:0046686	GO:0009506	GO:0003995	GO:0009863
RSG23253	GO:0055085	GO:0050896	GO:0043231	GO:0016021	GO:0005315	GO:0015114	GO:0005737	GO:0005351	GO:0006817	GO:0005886
RSG23255	GO:0006468	GO:0004674	GO:0004328	GO:0009627	GO:0005524	GO:0031347	GO:0005773
RSG23256	GO:0006468	GO:0004674	GO:0004328	GO:0009627	GO:0005524	GO:0031347	GO:0005773
RSG23273	GO:0005886	GO:0009055	GO:0004497	GO:0005506	GO:0020037	GO:0010286	GO:0016705	GO:0005576	GO:0019825	GO:0009723	GO:0005783	GO:0005739	GO:0055114	GO:0080167
RSG23313	GO:0009744	GO:0010114	GO:0009637	GO:0010270	GO:0010155	GO:0005515	GO:0009535	GO:0010218	GO:0009644	GO:0019344	GO:0009654
RSG23322	GO:0009507
RSG23374	GO:0003700	GO:0009704	GO:0016607	GO:0003690	GO:0005739	GO:0006355
RSG23383	GO:0019253	GO:0006098	GO:0042742	GO:0046872	GO:0009409	GO:0009941	GO:0009535	GO:0009570	GO:0004750	GO:0009624	GO:0009793	GO:0010319	GO:0048046
RSG23444	GO:0005774	GO:0048364	GO:0048046	GO:0009793	GO:0009624	GO:0005794	GO:0005829	GO:0009965	GO:0061062	GO:0009570	GO:0009742	GO:0009845	GO:0046686	GO:0009737	GO:0009506	GO:0005886	GO:0005634	GO:0045309	GO:0010162
RSG23472	GO:0009982	GO:0003723	GO:0006730	GO:0009507	GO:0031119
RSG23525	GO:0009116	GO:0009793	GO:0004044	GO:0009507	GO:0016226	GO:0010228	GO:0003723	GO:0045893	GO:0006364	GO:0009113	GO:0048481	GO:0010027
RSG23634	GO:0005516	GO:0006098	GO:0009773	GO:0030093	GO:0019344	GO:0035304	GO:0009543
RSG23778	GO:0007131	GO:0045492	GO:0045132	GO:0033044	GO:0009791	GO:0042138	GO:0051510	GO:0046777	GO:0009826	GO:0004674	GO:0009742	GO:0010413	GO:0009832	GO:0009506	GO:0007062	GO:0005886	GO:0005524
RSG23809	GO:0019898	GO:0005509	GO:0009965	GO:0030154	GO:0015979	GO:0009507	GO:0045893	GO:0009654
RSG23976	GO:0019684	GO:0035304	GO:0009507
RSG24050	GO:0005634
RSG24183	GO:0016168	GO:0009773	GO:0009941	GO:0050821	GO:0042550	GO:0030003	GO:0030093	GO:0070838	GO:0019344	GO:0009780
RSG24205	GO:0006783	GO:0009570	GO:0005525
RSG24239	GO:0009536
RSG24268	GO:0009088	GO:0030170	GO:0004795	GO:0009570	GO:0005829
RSG24285	GO:0035304	GO:0009793	GO:0010207	GO:0009902	GO:0005525	GO:0016226	GO:0004789	GO:0010228	GO:0031969	GO:0045893	GO:0042793	GO:0003924	GO:0006364	GO:0048481	GO:0009228	GO:0010027
RSG24366	GO:0006098	GO:0016117	GO:0043085	GO:0010207	GO:0009507	GO:0010019	GO:0015995	GO:0009965	GO:0046906	GO:0030154	GO:0019344	GO:0045893	GO:0009073	GO:0019899	GO:0006364
RSG24385	GO:0005829	GO:0008565	GO:0035280	GO:0009165	GO:0005643	GO:0006406	GO:0000059
RSG24490	GO:0009941	GO:0009535	GO:0044237	GO:0005886	GO:0009543
RSG24556	GO:0055085	GO:0050896	GO:0005739	GO:0016021	GO:0015415	GO:0009507	GO:0005351	GO:0006817	GO:0005886
RSG24755	GO:0006810	GO:0000097	GO:0009067	GO:0016620	GO:0000166	GO:0005215	GO:0050662	GO:0044424	GO:0005886
RSG24808	GO:0005886	GO:0010207	GO:0019288	GO:0006508
RSG24830	GO:0009697	GO:0009965	GO:0019898	GO:0030095	GO:0010363	GO:0019761	GO:0010200	GO:0030003	GO:0019344	GO:0031348	GO:0050832	GO:0006098	GO:0070838	GO:0008266	GO:0009867	GO:0042549	GO:0006364	GO:0009595	GO:0042742	GO:0006612	GO:0010027	GO:0002831	GO:0010310	GO:0009543	GO:0010205	GO:0010287	GO:0042793	GO:0005515	GO:0009862	GO:0030154	GO:0009773	GO:0010242	GO:0045893	GO:0035304	GO:0009409	GO:0009902	GO:0005509	GO:0048046	GO:0009654	GO:0000165	GO:0010207	GO:0043900
RSG25107	GO:0005515	GO:0009740	GO:0009910	GO:0006355	GO:0044212	GO:0009416	GO:0010187	GO:0010255	GO:0032502	GO:0010380	GO:0007623
RSG25178	GO:0005829	GO:0006012	GO:0006396	GO:0009506	GO:0019566	GO:0046835	GO:0005524	GO:0009702	GO:0004335	GO:0009507
RSG25201	GO:0031425	GO:0009658	GO:0045727	GO:0009570	GO:0045036
RSG25277	GO:0015238	GO:0006855	GO:0004526	GO:0009507	GO:0016020	GO:0008033	GO:0015297	GO:0005739
RSG25295	GO:0009902	GO:0006098	GO:0019288	GO:0010027	GO:0000023	GO:0019252	GO:0034660	GO:0009570
RSG25301	GO:0005525	GO:0009793	GO:0048481	GO:0043085	GO:0009570	GO:0006098	GO:0006414	GO:0006364	GO:0009845	GO:0009941	GO:0010027	GO:0019252	GO:0000023	GO:0003746	GO:0005739	GO:0042793	GO:0016226	GO:0010228	GO:0005524	GO:0006354	GO:0045893	GO:0003924	GO:0035304	GO:0009902	GO:0048046	GO:0006184	GO:0010207
RSG25338	GO:0005516	GO:0006098	GO:0009773	GO:0030093	GO:0019344	GO:0035304	GO:0009543
RSG25381	GO:0030095	GO:0009543	GO:0019898	GO:0005509	GO:0009570	GO:0015979	GO:0009654
RSG25393	GO:0055114	GO:0070330	GO:0019288	GO:0009055	GO:0019825	GO:0009570	GO:0020037	GO:0031969	GO:0005506
RSG25528	GO:0019684	GO:0006098	GO:0010218	GO:0009941	GO:0045330	GO:0019252	GO:0010114	GO:0009902	GO:0005618	GO:0008878	GO:0009570	GO:0009637	GO:0005978	GO:0030599	GO:0006364	GO:0042545	GO:0010027
RSG25529	GO:0008026	GO:0003723	GO:0005524	GO:0009507
RSG25617	GO:0001510	GO:0008173	GO:0051536	GO:0005739	GO:0006364	GO:0009658	GO:0006399	GO:0045036
RSG25645	GO:0009508	GO:0042793	GO:0009507	GO:0045893	GO:0008283	GO:0005634
RSG25646	GO:0016132	GO:0055114	GO:0005739	GO:0006744	GO:0016705	GO:0004161	GO:0009055	GO:0000010	GO:0019825	GO:0052923	GO:0020037	GO:0009507	GO:0005506	GO:0008299	GO:0009790	GO:0050347
RSG25657	GO:0009506	GO:0005886
RSG25821	GO:0005829	GO:0009506	GO:0071702	GO:0071705	GO:0044765	GO:0005774	GO:0006486	GO:0009228	GO:0009570	GO:0046482	GO:0046685	GO:0005576	GO:0003824	GO:0046686	GO:0005886
RSG25934	GO:0009782	GO:0030076	GO:0009768	GO:0009637	GO:0016168	GO:0010218	GO:0010114	GO:0009535
RSG25981	GO:0005773	GO:0008474	GO:0006464	GO:0015824	GO:0009507	GO:0005829
RSG26008	GO:0031348	GO:0019199	GO:0005515	GO:0009867	GO:0009697	GO:0009862	GO:0010363	GO:0010310	GO:0016045	GO:0010200	GO:0043900	GO:0006612	GO:0050832	GO:0042742	GO:0009507	GO:0002831	GO:0002764	GO:0007169	GO:0006468	GO:0010359	GO:0004674	GO:0000165	GO:0010204	GO:0009626	GO:0005886	GO:0005524
RSG26072	GO:0003700	GO:0005634	GO:0008270	GO:0006355
RSG26166	GO:0010218	GO:0016117	GO:0035304	GO:0006636	GO:0010114	GO:0010207	GO:0016021	GO:0015995	GO:0009773	GO:0019288	GO:0009637	GO:0019761	GO:0010206	GO:0019344	GO:0009657	GO:0009543	GO:0009535	GO:0003993	GO:0006364
RSG26172	GO:0031348	GO:0006098	GO:0050660	GO:0009595	GO:0009941	GO:0048046	GO:0009867	GO:0009697	GO:0009862	GO:0043085	GO:0010363	GO:0010310	GO:0010207	GO:0031977	GO:0010200	GO:0003959	GO:0050661	GO:0043900	GO:0006612	GO:0042742	GO:0009773	GO:0002831	GO:0000165	GO:0009570	GO:0019761	GO:0009817	GO:0009409	GO:0009657	GO:0009535	GO:0045156	GO:0008266	GO:0006364	GO:0045157	GO:0004324
RSG26181	GO:0009697	GO:0009965	GO:0019898	GO:0030095	GO:0010363	GO:0019761	GO:0010200	GO:0030003	GO:0019344	GO:0031348	GO:0050832	GO:0006098	GO:0070838	GO:0008266	GO:0009867	GO:0042549	GO:0006364	GO:0009595	GO:0042742	GO:0006612	GO:0010027	GO:0002831	GO:0010310	GO:0009543	GO:0010205	GO:0010287	GO:0042793	GO:0005515	GO:0009862	GO:0030154	GO:0009773	GO:0010242	GO:0045893	GO:0035304	GO:0009409	GO:0009902	GO:0005509	GO:0048046	GO:0009654	GO:0000165	GO:0010207	GO:0043900
RSG26201	GO:0003735	GO:0009506	GO:0005886	GO:0042254	GO:0005618	GO:0022625	GO:0009507	GO:0006412
RSG26203	GO:0009941	GO:0009611	GO:0009620	GO:0004751	GO:0080167	GO:0009753	GO:0042742	GO:0005829	GO:0030244	GO:0009570	GO:0010228	GO:0009695	GO:0008219	GO:0009052	GO:0046109	GO:0009535
RSG26255	GO:0009536
RSG26345	GO:0005634
RSG26365	GO:0006468	GO:0005524	GO:0042549	GO:0009507	GO:0009579	GO:0004674
RSG26386	GO:0009507
RSG26413	GO:0010027	GO:0009507
RSG26431	GO:0016050	GO:0010027	GO:0009508	GO:0019048	GO:0009570	GO:0009706	GO:0009535
RSG26473	GO:0042026	GO:0005739	GO:0016226	GO:0009941	GO:0009658	GO:0048481	GO:0009579	GO:0005524	GO:0009570	GO:0022626	GO:0016020	GO:0009793	GO:0048046
RSG26526	GO:0009062	GO:0009651	GO:0080167	GO:0015416	GO:0009737	GO:0010025	GO:0006200	GO:0005886	GO:0005524	GO:0005634
RSG26599	GO:0050789	GO:0009791	GO:0009657	GO:0048608
RSG26637	GO:0009735	GO:0006355	GO:0044699	GO:0009911	GO:0003677	GO:0046983	GO:0003700	GO:0006351	GO:0005634
RSG26744	GO:0055114	GO:0010295	GO:0010114	GO:0016021	GO:0046345	GO:0009055	GO:0016023	GO:0019825	GO:0020037	GO:0005576	GO:0048838	GO:0005506
RSG26837	GO:0000256	GO:0005829	GO:0048573	GO:0004848	GO:0019344
RSG26853	GO:0006098	GO:0042286	GO:0009941	GO:0048046	GO:0045036	GO:0006782	GO:0016021	GO:0015995	GO:0009965	GO:0009570	GO:0030170	GO:0008483	GO:0012511	GO:0030154	GO:0009416	GO:0019344	GO:0045893	GO:0009073	GO:0006364
RSG26864	GO:0045333	GO:0003677	GO:0009793	GO:0003682	GO:0016787	GO:0009507	GO:0015979
RSG26935	GO:0055114	GO:0046677	GO:0046872	GO:0019288	GO:0050992	GO:0051538	GO:0016114	GO:0009570	GO:0046429	GO:0051745
RSG27006	GO:0015297	GO:0031348	GO:0009072	GO:0009595	GO:0000096	GO:0009941	GO:0009867	GO:0009697	GO:0009862	GO:0006636	GO:0010363	GO:0044272	GO:0010310	GO:0010200	GO:0006766	GO:0006546	GO:0009624	GO:0019748	GO:0043900	GO:0006612	GO:0050832	GO:0042742	GO:0009106	GO:0006855	GO:0009108	GO:0002831	GO:0019288	GO:0008652	GO:0000165	GO:0034976	GO:0009695	GO:0009684	GO:0015238	GO:0005886	GO:0006733	GO:0005739	GO:0009117
RSG27236	GO:0030246	GO:0009570	GO:0006012	GO:0004034	GO:0048046
RSG27240	GO:0009697	GO:0009965	GO:0019898	GO:0030095	GO:0010363	GO:0019761	GO:0010200	GO:0030003	GO:0019344	GO:0031348	GO:0050832	GO:0006098	GO:0070838	GO:0008266	GO:0009867	GO:0042549	GO:0006364	GO:0009595	GO:0042742	GO:0006612	GO:0010027	GO:0002831	GO:0010310	GO:0009543	GO:0010205	GO:0010287	GO:0042793	GO:0005515	GO:0009862	GO:0030154	GO:0009773	GO:0010242	GO:0045893	GO:0035304	GO:0009409	GO:0009902	GO:0005509	GO:0048046	GO:0009654	GO:0000165	GO:0010207	GO:0043900
RSG27270	GO:0009697	GO:0009965	GO:0019898	GO:0030095	GO:0010363	GO:0019761	GO:0010200	GO:0030003	GO:0019344	GO:0031348	GO:0050832	GO:0006098	GO:0070838	GO:0008266	GO:0009867	GO:0042549	GO:0006364	GO:0009595	GO:0042742	GO:0006612	GO:0010027	GO:0002831	GO:0010310	GO:0009543	GO:0010205	GO:0010287	GO:0042793	GO:0005515	GO:0009862	GO:0030154	GO:0009773	GO:0010242	GO:0045893	GO:0035304	GO:0009409	GO:0009902	GO:0005509	GO:0048046	GO:0009654	GO:0000165	GO:0010207	GO:0043900
RSG27571	GO:0042802	GO:0005779	GO:0016559	GO:0005634
RSG27763	GO:0009507
RSG27812	GO:0010287	GO:0009941	GO:0005794	GO:0009769	GO:0030076	GO:0009637	GO:0016168	GO:0009750	GO:0048046	GO:0010114	GO:0010218	GO:0009535	GO:0005739
RSG28120	GO:0009941	GO:0019243	GO:0009570	GO:0009535
RSG28137	GO:0019684	GO:0009072	GO:0000096	GO:0016117	GO:0006655	GO:0035304	GO:0006636	GO:0044272	GO:0006766	GO:0006546	GO:0019748	GO:0009106	GO:0015995	GO:0009108	GO:0019288	GO:0019216	GO:0008652	GO:0009695	GO:0031969	GO:0055114	GO:0045485	GO:0006733	GO:0031408	GO:0009117	GO:0010205
RSG28242	GO:0022900	GO:0051537	GO:0010103	GO:0006098	GO:0046872	GO:0019288	GO:0009055	GO:0009688	GO:0009507
RSG28290	GO:0010287	GO:0009941	GO:0009765	GO:0030076	GO:0005886	GO:0009637	GO:0010218	GO:0010114	GO:0009535	GO:0005198
RSG28365
RSG28541	GO:0030060	GO:0005739	GO:0006364	GO:0009941	GO:0006108	GO:0046554	GO:0006099	GO:0009579	GO:0000023	GO:0019252	GO:0009657	GO:0000166	GO:0009570	GO:0010207	GO:0019761	GO:0043085	GO:0048046
RSG28582	GO:0010224	GO:0005634
RSG28627	GO:0009744	GO:0010114	GO:0016168	GO:0030076	GO:0006364	GO:0009941	GO:0009637	GO:0010155	GO:0009535	GO:0010287	GO:0010218	GO:0009765	GO:0009644	GO:0019344	GO:0035304
RSG28641	GO:0016556	GO:0010027	GO:0000023	GO:0019252	GO:0009535
RSG28740	GO:0042744	GO:0015326	GO:0043269	GO:0003333	GO:0015181	GO:0048573	GO:0009407	GO:0010363	GO:0009705	GO:0010319	GO:0009570	GO:0043069	GO:0016036	GO:0020037	GO:0022626	GO:0009941	GO:0009737	GO:0006612	GO:0043091	GO:0005982	GO:0006888	GO:0016558	GO:0005618	GO:0005313	GO:0005886	GO:0015824	GO:0005739	GO:0005515	GO:0008219	GO:0006862	GO:0061025	GO:0009514	GO:0051938	GO:0010583	GO:0006995	GO:0015696	GO:0015189	GO:0050897	GO:0046686	GO:0009409	GO:0045454	GO:0048046	GO:0004096	GO:0005634	GO:0006635	GO:0009970
RSG28817	GO:0003723	GO:0008270	GO:0008026	GO:0009941	GO:0005524	GO:0009570	GO:0016020	GO:0005634	GO:0009793
RSG28848	GO:0016168	GO:0009651	GO:0010196	GO:0009941	GO:0009783	GO:0006816	GO:0007030	GO:0009535	GO:0010287	GO:0009765	GO:0019344	GO:0035304
RSG28849	GO:0006412	GO:0009560	GO:0006396	GO:0022402	GO:0015935	GO:0003735	GO:0051301	GO:0048825	GO:0009507
RSG28924	GO:0005507	GO:0016984	GO:0005618	GO:0031977	GO:0055114	GO:0010114	GO:0009573	GO:0009409	GO:0009941	GO:0080158	GO:0015977	GO:0004497	GO:0009637	GO:0009535	GO:0015979	GO:0009853	GO:0010218	GO:0022626	GO:0048046
RSG28929	GO:0005634
RSG28956	GO:0006661	GO:0009536
RSG29037	GO:0031348	GO:0008270	GO:0009867	GO:0035304	GO:0009862	GO:0009793	GO:0010363	GO:0010026	GO:0010310	GO:0009617	GO:0006612	GO:0016226	GO:0003676	GO:0009965	GO:0000165	GO:0010228	GO:0003700	GO:0045893	GO:0005634	GO:0048481	GO:0010027
RSG29044	GO:0044424
RSG29049
RSG29089	GO:0044249	GO:1901576	GO:0044262	GO:0044723
RSG29244	GO:0009705	GO:0016298	GO:0006098	GO:0032527	GO:0009941	GO:0048046	GO:0009505	GO:0019252	GO:0022626	GO:0015979	GO:0042742	GO:0009625	GO:0007029	GO:0005777	GO:0019288	GO:0019761	GO:0019762	GO:0009409	GO:0009506	GO:0005783	GO:0004091	GO:0010168	GO:0005634
RSG29270	GO:0009538	GO:0006364	GO:0009941	GO:0009535	GO:0009657	GO:0030003	GO:0010287	GO:0010207	GO:0070838
RSG29315	GO:0005829	GO:0009414	GO:0005739	GO:0006457	GO:0009651	GO:0010157	GO:0009941	GO:0009408	GO:0005774	GO:0009658	GO:0048481	GO:0005524	GO:0009570	GO:0051082	GO:0009704	GO:0005886	GO:0009793
RSG29331	GO:0006354	GO:0009941	GO:0000311	GO:0003735	GO:0009570	GO:0006412
RSG29339	GO:0010286	GO:0010363	GO:0030003	GO:0009873	GO:0020037	GO:0015706	GO:0009055	GO:0006612	GO:0009507	GO:0005576	GO:0016705	GO:0004497	GO:0019825	GO:0005506	GO:0070838	GO:0006569	GO:0010167	GO:0009684	GO:0055114	GO:0009963	GO:0002237	GO:0009627
RSG29398	GO:0005198	GO:0007017	GO:0009220	GO:0010020	GO:0043621	GO:0009902	GO:0005525	GO:0051301	GO:0006184	GO:0005874	GO:0051258	GO:0009570	GO:0042802	GO:0009637	GO:0003924	GO:0009535
RSG29447	GO:0005840	GO:0009941	GO:0003735	GO:0009570	GO:0009579	GO:0006412
RSG29472	GO:0009108	GO:0009695	GO:0009697	GO:0019253	GO:0010363	GO:0010200	GO:0009684	GO:0019344	GO:0031348	GO:0009570	GO:0050832	GO:0009867	GO:0019684	GO:0019288	GO:0009941	GO:0009595	GO:0042742	GO:0006612	GO:0006569	GO:0006636	GO:0002831	GO:0010310	GO:0009862	GO:0004751	GO:0006766	GO:0019748	GO:0009052	GO:0009106	GO:0009409	GO:0000165	GO:0009535	GO:0043900	GO:0006546
RSG29511	GO:0046658	GO:0006869
RSG29562	GO:0031348	GO:0004871	GO:0051645	GO:0009867	GO:0035304	GO:0009862	GO:0004435	GO:0060151	GO:0010363	GO:0030048	GO:0010310	GO:0006355	GO:0051646	GO:0009617	GO:0009651	GO:0006612	GO:0005509	GO:0043069	GO:0000165	GO:0006629	GO:0009409	GO:0009738	GO:0005634	GO:0009269
RSG29635	GO:0006810	GO:0005515	GO:0035304	GO:0009793	GO:0010207	GO:0009902	GO:0016226	GO:0009570	GO:0006569	GO:0010228	GO:0005215	GO:0009684	GO:0045893	GO:0042793	GO:0006364	GO:0048481	GO:0010027
RSG29672	GO:0042644	GO:0009658	GO:0006355
RSG29678	GO:0071704	GO:0044238	GO:0044763	GO:0019684	GO:0009538	GO:0009941	GO:0009535	GO:0006807	GO:0010287	GO:0016043	GO:0044085
RSG29682	GO:0010075
RSG29716	GO:0008810	GO:0009505	GO:0005794	GO:0009506	GO:0016023	GO:0005886	GO:0005576	GO:0000272	GO:0005829
RSG29717	GO:0009944	GO:0005829	GO:0048440	GO:0009506	GO:0010014	GO:0010051	GO:0009505	GO:0016023	GO:0008810	GO:0010093	GO:0009855	GO:0005576	GO:0009624	GO:0000272	GO:0005794	GO:0005886
RSG29720	GO:0009944	GO:0005829	GO:0048440	GO:0044260	GO:0009506	GO:0010014	GO:0005975	GO:0010051	GO:0009505	GO:0016023	GO:0008810	GO:0010093	GO:0009855	GO:0005576	GO:0009624	GO:0005794	GO:0005886
RSG29728	GO:0010313	GO:0007275	GO:0009740	GO:0006783	GO:0006355	GO:0015995	GO:0009959	GO:0010161	GO:0042802	GO:0003677	GO:0010100	GO:0003700	GO:0010187	GO:0005634
RSG29759	GO:0008266	GO:0009941	GO:0008380	GO:0045087	GO:0007623	GO:0009737	GO:0009631	GO:0009535	GO:0009570	GO:0043489	GO:0010319
RSG29775	GO:0010287	GO:0009941	GO:0005794	GO:0009769	GO:0030076	GO:0009637	GO:0016168	GO:0009750	GO:0048046	GO:0010114	GO:0010218	GO:0009535	GO:0005739
RSG29776	GO:0010287	GO:0009941	GO:0005794	GO:0009769	GO:0030076	GO:0009637	GO:0016168	GO:0009750	GO:0048046	GO:0010114	GO:0010218	GO:0009535	GO:0005739
RSG30033	GO:0019684	GO:0006098	GO:0016117	GO:0035304	GO:0009902	GO:0015995	GO:0019288	GO:0031072	GO:0010304	GO:0034660	GO:0051082	GO:0009561	GO:0042793	GO:0009535	GO:0010027
RSG30113	GO:0009507	GO:0016312	GO:0006790	GO:0009628	GO:0008441	GO:0006950	GO:0046854	GO:0005739
RSG30305	GO:0005777	GO:0005886
RSG30319	GO:0005739	GO:0009507	GO:0016020
RSG30486	GO:0010358	GO:0009062	GO:0010073	GO:0003677	GO:0003700	GO:0006351	GO:0045892	GO:0080167	GO:0005634
RSG30492	GO:0009750	GO:0019684	GO:0031348	GO:0006098	GO:0009595	GO:0009941	GO:0042744	GO:0048046	GO:0005515	GO:0000038	GO:0009867	GO:0010319	GO:0009697	GO:0006833	GO:0009862	GO:0051920	GO:0010363	GO:0010310	GO:0010200	GO:0009651	GO:0043900	GO:0006612	GO:0050832	GO:0042742	GO:0005829	GO:0002831	GO:0019288	GO:0004601	GO:0000165	GO:0009570	GO:0019761	GO:0042335	GO:0009579	GO:0009409	GO:0019344	GO:0010027	GO:0005739
RSG30512	GO:0009987	GO:0005739	GO:0006508	GO:0004177	GO:0009570
RSG30631	GO:0009750	GO:0019684	GO:0006563	GO:0009853	GO:0009749	GO:0048046	GO:0009744	GO:0005515	GO:0008270	GO:0010319	GO:0009697	GO:0004372	GO:0022626	GO:0008168	GO:0005759	GO:0042742	GO:0035999	GO:0050897	GO:0005747	GO:0009570	GO:0030170	GO:0009814	GO:0032259	GO:0046686	GO:0009409	GO:0009626	GO:0009534	GO:0005886	GO:0008266	GO:0005634	GO:0019464
RSG30632	GO:0010598	GO:0016655	GO:0010258	GO:0009535	GO:0055114
RSG30787	GO:0005739	GO:0009536
RSG30806	GO:0003723	GO:0005739	GO:0004813	GO:0006419	GO:0005524	GO:0009570	GO:0016020	GO:0009793
RSG30832	GO:0080005	GO:0006470	GO:0009767	GO:0005739	GO:0005730	GO:0046872	GO:0008287	GO:0009579	GO:0004722	GO:0009570	GO:0016020
RSG30854	GO:0031348	GO:0010286	GO:0009611	GO:0009605	GO:0009867	GO:0009862	GO:0009414	GO:0010363	GO:0006612	GO:0050832	GO:0043069	GO:0046982	GO:0042538	GO:0000165	GO:0003677	GO:0010150	GO:0009695	GO:0009409	GO:0009738	GO:0003700	GO:0045893	GO:0030968	GO:0005634	GO:0009723	GO:0009733
RSG30986	GO:0031977	GO:0009409	GO:0009737	GO:0005515	GO:0009535	GO:0010205	GO:0010287	GO:0005198	GO:0005634	GO:0010319
RSG30993	GO:0016023	GO:0004568	GO:0002679	GO:0009873	GO:0010200	GO:0015706	GO:0006032	GO:0005618	GO:0005576	GO:0015824	GO:0005975	GO:0008061	GO:0010167	GO:0010262	GO:0009626	GO:0016998
RSG31003	GO:0019761	GO:0046777	GO:0010155	GO:0009507	GO:0016020
RSG31072	GO:0003723	GO:0032259	GO:0009507	GO:0005886	GO:0008168
RSG31073	GO:0034387	GO:0005774	GO:0048364	GO:0006020	GO:0051788	GO:0019484	GO:0006635	GO:0006541	GO:0009450	GO:0008270	GO:0043161	GO:0010154	GO:0006816	GO:0009651	GO:0009407	GO:0080129	GO:0009507	GO:0005794	GO:0050897	GO:0005829	GO:0010183	GO:0003992	GO:0007030	GO:0048367	GO:0005985	GO:0030170	GO:0006540	GO:0046686	GO:0005886	GO:0006979	GO:0009860	GO:0009865	GO:0005739
RSG31222	GO:0005198	GO:0009507
RSG31254	GO:0005576	GO:0051082	GO:0031072	GO:0009536
RSG31308	GO:0009941	GO:0006508	GO:0009534	GO:0004252	GO:0009840
RSG31375
RSG31386	GO:0006399	GO:0009536	GO:0031167	GO:0009793	GO:0008168	GO:0051607	GO:0016226	GO:0009658	GO:0035196	GO:0010267	GO:0045893	GO:0042793
RSG31502	GO:0031348	GO:0016036	GO:0006499	GO:0019375	GO:0009867	GO:0009697	GO:0009862	GO:0000166	GO:0010363	GO:0009816	GO:0010200	GO:0042631	GO:0004713	GO:0006612	GO:0050832	GO:0009507	GO:0043069	GO:0005576	GO:0006468	GO:0004674	GO:0000165	GO:0009409	GO:0009738	GO:0030968	GO:0006979
RSG31565	GO:0009958	GO:0010031	GO:0009959	GO:2000904	GO:0005634	GO:0009590
RSG31571	GO:0005829	GO:0003723	GO:0009508	GO:0005739	GO:0009570	GO:0042793	GO:0045893	GO:0005634
RSG31619	GO:0031977	GO:0019288	GO:0010027	GO:0009535	GO:0010287	GO:0005198
RSG31621
RSG31695	GO:0010103	GO:0009793	GO:0006450	GO:0016556	GO:0016226	GO:0004823	GO:0009570	GO:0010228	GO:0009658	GO:0002161	GO:0006429	GO:0005524	GO:0006364	GO:0048481	GO:0010027	GO:0005739
RSG31716	GO:0046777	GO:0006284	GO:0009637	GO:0010155	GO:0008725	GO:0006306	GO:0005634
RSG31731	GO:0009782	GO:0030076	GO:0009768	GO:0009637	GO:0016168	GO:0010218	GO:0010114	GO:0009535
RSG31869	GO:0010294	GO:0005829	GO:0009414	GO:0009611	GO:0046345	GO:0042538	GO:0080043	GO:0009738	GO:0080046	GO:0009723	GO:0009507	GO:0019344	GO:0016020
RSG31871	GO:0010294	GO:0005829	GO:0009414	GO:0009611	GO:0046345	GO:0042538	GO:0080043	GO:0009738	GO:0080046	GO:0009723	GO:0009507	GO:0016020
RSG31884	GO:0003700	GO:0003677	GO:0009826	GO:0048510	GO:0044444	GO:0009640	GO:0005634	GO:0009741
RSG31912	GO:0016311	GO:0016791	GO:0046872	GO:0004222	GO:0009507
RSG32021	GO:0004655	GO:0006098	GO:0046872	GO:0006364	GO:0015995	GO:0006782	GO:0009570
RSG32063	GO:0005739	GO:0009706
RSG32161	GO:0005737	GO:0031167	GO:0009409	GO:0016422	GO:0000179
RSG32275	GO:0009941	GO:0004252	GO:0009840	GO:0005524	GO:0009534	GO:0006508
RSG32310	GO:0009626	GO:0051607	GO:0005886	GO:0009416
RSG32558	GO:0009538	GO:0009941	GO:0009535	GO:0010287	GO:0015979	GO:0019344
RSG32576	GO:0005634
RSG32619	GO:0042802	GO:0032955	GO:0051117	GO:0010020	GO:0009706	GO:0051301
RSG32684	GO:0005829	GO:0008152	GO:0016747	GO:0008806	GO:0005739	GO:0009507	GO:0010043
RSG32728	GO:0005829	GO:0005618	GO:0005509	GO:0060151	GO:0051015	GO:0007623	GO:0030036	GO:0009860	GO:0051646	GO:0051645	GO:0009846	GO:0005773	GO:0030048
RSG32736	GO:0009750	GO:0010155	GO:0006098	GO:0009749	GO:0010218	GO:0009941	GO:0048046	GO:0009744	GO:0006833	GO:0022626	GO:0010114	GO:0009651	GO:0007568	GO:0006542	GO:0006972	GO:0007030	GO:0006096	GO:0009570	GO:0009637	GO:0009644	GO:0046686	GO:0004356	GO:0009409	GO:0019344	GO:0009399	GO:0019676	GO:0009535	GO:0005524	GO:0005739
RSG32820	GO:0010103	GO:0009941	GO:0016020	GO:0009793	GO:0005840	GO:0006412	GO:0051607	GO:0016226	GO:0009570	GO:0010228	GO:0003735	GO:0035196	GO:0010267	GO:0048481	GO:0042254	GO:0010027
RSG32825	GO:0010103	GO:0006098	GO:0010218	GO:0000038	GO:0010114	GO:0010207	GO:0009902	GO:0015995	GO:0019288	GO:0009965	GO:0009765	GO:0009637	GO:0006417	GO:0030154	GO:0042335	GO:0003700	GO:0045893	GO:0009535	GO:0006364	GO:0010027
RSG32840	GO:0009965	GO:0003677
RSG32891	GO:0097159	GO:1901363
RSG32913	GO:0009535	GO:0000166
RSG32947	GO:0051082	GO:0031072
RSG33136
RSG33164	GO:0006849	GO:0050833	GO:0009941	GO:0008508	GO:0035725	GO:0000023	GO:0019252	GO:0009534	GO:0019761	GO:0043085	GO:0016020
RSG33287	GO:0009653	GO:1901701	GO:0010026	GO:0051707	GO:0006355	GO:0048827	GO:0009791	GO:0044802	GO:0071310	GO:0048608	GO:0005622	GO:0007165	GO:0031347	GO:0009725	GO:0005488
RSG33297	GO:0010581	GO:0050660	GO:0042744	GO:0016117	GO:0043085	GO:0008047	GO:0019430	GO:0022900	GO:0019288	GO:0045454	GO:0009570	GO:0042802	GO:0016671	GO:0046686	GO:0004791	GO:0010380	GO:0010027
RSG33396	GO:0009960	GO:0045492	GO:0009793	GO:0002679	GO:0010200	GO:0004713	GO:0005576	GO:0015824	GO:0006468	GO:0004674	GO:0048765	GO:0010413	GO:0006857	GO:0009506	GO:0005886	GO:0005524
RSG33407	GO:0005634
RSG33409	GO:0042644	GO:0009658	GO:0005739	GO:0006355
RSG33530	GO:0009750	GO:0005777	GO:0009651	GO:0008453	GO:0050281	GO:0006833	GO:0030003	GO:0009570	GO:0004760	GO:0070838	GO:0009853	GO:0030170	GO:0005886	GO:0048046
RSG33591	GO:0009744	GO:0010114	GO:0016168	GO:0030076	GO:0006364	GO:0009941	GO:0009637	GO:0010155	GO:0009535	GO:0010287	GO:0010218	GO:0009765	GO:0009644	GO:0019344	GO:0035304
RSG33742	GO:0055085	GO:0042951	GO:0048316	GO:0005364	GO:0009506	GO:0006857	GO:0009909	GO:0009908	GO:0009915	GO:0042946	GO:0008506	GO:0015768	GO:0009846	GO:0005773	GO:0042950	GO:0009624	GO:0005887
RSG33799	GO:0009941	GO:0019761	GO:0016787	GO:0009570
RSG33808	GO:0009535
RSG33815	GO:0055114	GO:0016747	GO:0008270	GO:0009626	GO:0045551	GO:0046029	GO:0009617	GO:0047681	GO:0000166	GO:0010583	GO:0009809	GO:0005737	GO:0009407	GO:0006865
RSG33851	GO:0009538	GO:0009941	GO:0009535	GO:0010287	GO:0015979	GO:0019344
RSG33951	GO:0009789	GO:0008601	GO:0005829	GO:0005618	GO:0016049	GO:0042325	GO:0009926	GO:0000902	GO:0010119	GO:0006499	GO:0048193	GO:0000159	GO:0009723	GO:0046686	GO:0005886
RSG34093	GO:0008800	GO:0006750	GO:0008270	GO:0005739	GO:0048573	GO:0019243	GO:0061025	GO:0004416	GO:0009507	GO:0019344	GO:0005506
RSG34138	GO:0015035	GO:0006098	GO:0009941	GO:0043086	GO:0048046	GO:0010319	GO:0043085	GO:0019252	GO:0010207	GO:0008375	GO:0000023	GO:0009055	GO:0008047	GO:0042742	GO:0005618	GO:0045454	GO:0009965	GO:0009570	GO:0030154	GO:0009409	GO:0006662	GO:0045893	GO:0009535	GO:0006109	GO:0004857	GO:0006364	GO:0006979	GO:0010027
RSG34243	GO:0009538	GO:0009773	GO:0006364	GO:0009657	GO:0009535	GO:0010287	GO:0010207	GO:0019344	GO:0035304
RSG34292
RSG34394	GO:0006098	GO:0009902	GO:0042742	GO:0015995	GO:0009773	GO:0019288	GO:0009570	GO:0009409	GO:0003723	GO:0042793	GO:0005634	GO:0006364	GO:0010027
RSG34447	GO:0005488	GO:0043231	GO:0006355
RSG34457	GO:0009108	GO:0009695	GO:0009697	GO:0009965	GO:0010114	GO:0010155	GO:0043424	GO:0019344	GO:0009814	GO:0000413	GO:0009651	GO:0019684	GO:0019288	GO:0022626	GO:0009941	GO:0009644	GO:0042742	GO:0009737	GO:0045036	GO:0009117	GO:0009744	GO:0007165	GO:0006636	GO:0006979	GO:0009543	GO:0010218	GO:0009637	GO:0009533	GO:0010555	GO:0005739	GO:0006766	GO:0030154	GO:0019748	GO:0009073	GO:0006733	GO:0045893	GO:0009106	GO:0009409	GO:0003755	GO:0048046	GO:0015995	GO:0006457	GO:0009535	GO:0006546	GO:0010275
RSG34776	GO:0005488
RSG34804	GO:0050826	GO:0016117	GO:0006655	GO:0009620	GO:0006636	GO:0005773	GO:0010118	GO:0048825	GO:0034389	GO:0005509	GO:0051301	GO:0016021	GO:0071614	GO:0009640	GO:0015995	GO:0019288	GO:0019915	GO:0009751	GO:0042538	GO:0010182	GO:0009933	GO:0009570	GO:0016567	GO:0009845	GO:0010228	GO:0031969	GO:0009737	GO:0004392	GO:0009909	GO:0004366	GO:0006952	GO:0005634	GO:0009269	GO:0005739	GO:0031408	GO:0010162	GO:0016165
RSG34809	GO:0008152	GO:0006949	GO:0008967	GO:0005739	GO:0009507
RSG34869	GO:0006071	GO:0048046	GO:0030643	GO:0016126	GO:0007155	GO:0046658	GO:0009505	GO:0019252	GO:0045010	GO:0008889	GO:0010075	GO:0052546	GO:0004713	GO:0000023	GO:0009507	GO:0048767	GO:0016556	GO:0010090	GO:0006468	GO:0004674	GO:0010442	GO:0009832	GO:0000272	GO:0009506	GO:0009932	GO:0052541	GO:0006952	GO:0005524	GO:0042545
RSG34900	GO:0016559	GO:0005779	GO:0005739	GO:0009506	GO:0042802	GO:0009627	GO:0007623	GO:0006635	GO:0009686	GO:0031347	GO:0009740	GO:0009507
RSG34909	GO:0006351	GO:0010076	GO:0048833	GO:0010093	GO:0009911	GO:0010022	GO:0032440	GO:0001708	GO:0048442	GO:0046983	GO:0003677	GO:0010228	GO:0003700	GO:0055114	GO:0045893	GO:0005634	GO:0048481	GO:0048441	GO:0048443
RSG34921	GO:0009750	GO:0006399	GO:0006098	GO:0010218	GO:0016117	GO:0003899	GO:0005515	GO:0006833	GO:0010114	GO:0001053	GO:0006352	GO:0006355	GO:0009902	GO:0080005	GO:0009651	GO:0009507	GO:0071482	GO:0019288	GO:0071461	GO:0009637	GO:0003677	GO:0003700	GO:0006364	GO:0010027
RSG35016	GO:0005739	GO:0006098	GO:0010304	GO:0015996	GO:0006508	GO:0009535	GO:0032440	GO:0010206	GO:0004252	GO:0019761	GO:0005634	GO:0009543
RSG35099	GO:0005654	GO:0048046	GO:0008568	GO:0022626	GO:0009524	GO:0016310	GO:0051301	GO:0042742	GO:0005618	GO:0005794	GO:0005730	GO:0045732	GO:0009846	GO:0005819	GO:0005635	GO:0006486	GO:0042802	GO:0046686	GO:0009506	GO:0005886	GO:0005524	GO:0009860	GO:0007049
RSG35120	GO:0005634
RSG35131	GO:0016020	GO:0005739	GO:0010103	GO:0009507
RSG35227	GO:0009630	GO:0006399	GO:0006098	GO:0006636	GO:0010600	GO:0030003	GO:0009693	GO:0009585	GO:0006766	GO:0006546	GO:0009507	GO:0009106	GO:0015995	GO:0009108	GO:0019288	GO:0009965	GO:0003677	GO:0009658	GO:0019761	GO:0009695	GO:0030154	GO:0009684	GO:0019344	GO:0003700	GO:0010928	GO:0045893	GO:0009073	GO:0005634	GO:0006364	GO:0007623	GO:0005739
RSG35233	GO:0005829	GO:0051287	GO:0055114	GO:0005739	GO:0009651	GO:0003862	GO:0006744	GO:0009941	GO:0009579	GO:0000287	GO:0009570	GO:0019761	GO:0009098
RSG35277	GO:0019684	GO:0031348	GO:0004338	GO:0009595	GO:0048046	GO:0005515	GO:0009867	GO:0009697	GO:0009862	GO:0010363	GO:0005773	GO:0009718	GO:0010310	GO:0002679	GO:0010200	GO:0043900	GO:0006612	GO:0050832	GO:0042742	GO:0009507	GO:0005618	GO:0043069	GO:0002831	GO:0008810	GO:0061025	GO:0000165	GO:0034976	GO:0009409
RSG35350	GO:0010103	GO:0009941	GO:0006655	GO:0006636	GO:0043085	GO:0010291	GO:0019252	GO:0070330	GO:0016123	GO:0020037	GO:0000023	GO:0009055	GO:0016556	GO:0015995	GO:0022900	GO:0019288	GO:0009965	GO:0019825	GO:0005506	GO:0030154	GO:0009974
RSG35420	GO:0005634	GO:0006355
RSG35714	GO:0031348	GO:0009867	GO:0035304	GO:0009862	GO:0004176	GO:0010363	GO:0010310	GO:0010207	GO:0006355	GO:0009617	GO:0006612	GO:0000165	GO:0009570	GO:0006508
RSG35755	GO:0009697	GO:0009853	GO:0031977	GO:0010363	GO:0019761	GO:0010200	GO:0043085	GO:0031348	GO:0009570	GO:0050661	GO:0006098	GO:0005829	GO:0008266	GO:0009867	GO:0050660	GO:0006364	GO:0009941	GO:0009595	GO:0042742	GO:0006612	GO:0045157	GO:0003959	GO:0002831	GO:0010310	GO:0009657	GO:0009817	GO:0009862	GO:0009773	GO:0045156	GO:0009409	GO:0048046	GO:0000165	GO:0010207	GO:0004324	GO:0009535	GO:0043900	GO:0010103
RSG35767	GO:0010103	GO:0006098	GO:0010218	GO:0000038	GO:0010114	GO:0010207	GO:0009902	GO:0015995	GO:0019288	GO:0009965	GO:0009765	GO:0009637	GO:0006417	GO:0030154	GO:0042335	GO:0003700	GO:0045893	GO:0009535	GO:0006364	GO:0010027
RSG35783	GO:0010598	GO:0006098	GO:0009773	GO:0042651	GO:0030003	GO:0070838	GO:0009507	GO:0016655
RSG35947	GO:0080046	GO:0080043	GO:0080044	GO:0005634	GO:0006310	GO:0006281
RSG36011	GO:0016772	GO:0016556	GO:0010207	GO:0009507	GO:0016020	GO:0005634
RSG36105	GO:0009571	GO:0016226	GO:0010207	GO:0009073	GO:0009570
RSG36108	GO:0050896	GO:0016117	GO:0010027	GO:0005524	GO:0016887	GO:0003700	GO:0009535
RSG36298	GO:0046686	GO:0004553	GO:0005975	GO:0005737	GO:0010288
RSG36317	GO:0004091	GO:0008152	GO:0005634	GO:0005829
RSG36347	GO:0005739	GO:0005634	GO:0009409
RSG36504	GO:0009941	GO:0044699	GO:0044262	GO:0009535	GO:0044723	GO:0032502
RSG36616	GO:0042538	GO:0009414	GO:0048564	GO:0009658	GO:0010286	GO:0080183	GO:0009535
RSG36665	GO:0005829	GO:0055114	GO:0005739	GO:0009651	GO:0004602	GO:0042631	GO:0009738	GO:0009507	GO:0046686	GO:0009407	GO:0042542	GO:0005886
RSG36706	GO:0009538	GO:0006364	GO:0009941	GO:0009535	GO:0009657	GO:0030003	GO:0010287	GO:0010207	GO:0070838
RSG36757	GO:0007000	GO:0009786	GO:0019199	GO:0050826	GO:0006521	GO:0000911	GO:0010311	GO:0016597	GO:0048829	GO:0048825	GO:0009507	GO:0009640	GO:0008356	GO:0005829	GO:0019915	GO:0009986	GO:0010182	GO:0030139	GO:0009933	GO:0006468	GO:0004674	GO:0016567	GO:0009845	GO:0010228	GO:0009737	GO:0042803	GO:0009909	GO:0009735	GO:0005886	GO:0000280	GO:0005524	GO:0010162
RSG36769	GO:0019252	GO:0000023	GO:0016021	GO:0009507	GO:0019761	GO:0042626	GO:0055085	GO:0006200	GO:0005886	GO:0005524
RSG36861	GO:0000166	GO:0009570	GO:0016020
RSG36932	GO:0009753	GO:0009611	GO:0006857	GO:0005886	GO:0005215
RSG37031	GO:0005739
RSG37082	GO:0016021	GO:0009706
RSG37139	GO:0055085	GO:0010363	GO:0015802	GO:0015696	GO:0043090	GO:0006857	GO:0006862	GO:0061025	GO:0015198	GO:0006612	GO:0043069	GO:0006888	GO:0005737	GO:0043269	GO:0016020
RSG37199	GO:0009507
RSG37207	GO:0055085	GO:0043231	GO:0015706	GO:0034976	GO:0015770	GO:0006457	GO:0009408	GO:0016491	GO:0006863	GO:0008506	GO:0010167	GO:0015145	GO:0009644	GO:0042542	GO:0005887
RSG37253	GO:0009108	GO:0042218	GO:0009414	GO:0009695	GO:0009697	GO:0001560	GO:0009738	GO:0019761	GO:0009684	GO:0080108	GO:0019344	GO:0016847	GO:0006098	GO:0009867	GO:0019288	GO:0042742	GO:0009620	GO:0006569	GO:0019252	GO:0009733	GO:0006636	GO:0005737	GO:0009723	GO:0006766	GO:0042538	GO:0030170	GO:0009106	GO:0048830	GO:0004838	GO:0009627	GO:0009611	GO:0016020	GO:0006546
RSG37290	GO:0006354	GO:0009941	GO:0000311	GO:0003735	GO:0009570	GO:0006412
RSG37295	GO:0000312	GO:0006412	GO:0008137	GO:0019843	GO:0003735	GO:0042773	GO:0005763	GO:0009507
RSG37305	GO:0051738	GO:0010103	GO:0009517	GO:0043085	GO:0019252	GO:0010207	GO:0000023	GO:0080167	GO:0016168	GO:0010196	GO:0019344	GO:0006364	GO:0010027
RSG37308	GO:0010277	GO:0009706	GO:0015995	GO:0016705	GO:0051537	GO:0009965	GO:0005506	GO:0030154	GO:0019344	GO:0055114	GO:0045893	GO:0009073	GO:0009535
RSG37487	GO:0010025	GO:0004144	GO:0047196	GO:0005634	GO:0005783
RSG37490
RSG37496	GO:0009862	GO:0031348	GO:0042742	GO:0009507	GO:0045088	GO:0010310	GO:0050832	GO:0009697	GO:0000165
RSG37533	GO:0003676	GO:0005739	GO:0046872	GO:0004825	GO:0048481	GO:0005524	GO:0009570	GO:0006431
RSG37622
RSG37884	GO:0031357	GO:0031072	GO:0006457	GO:0043621	GO:0010020	GO:0010207
RSG37900	GO:0009108	GO:0009695	GO:0009697	GO:0010114	GO:0010363	GO:0010200	GO:0009749	GO:0019344	GO:0031348	GO:0009072	GO:0050832	GO:0031408	GO:0009867	GO:0009772	GO:0006364	GO:0019288	GO:0009941	GO:0009595	GO:0042742	GO:0006612	GO:0010027	GO:0009117	GO:0009744	GO:0006636	GO:0002831	GO:0010310	GO:0010218	GO:0009637	GO:0005515	GO:0009862	GO:0006766	GO:0009773	GO:0019748	GO:0006733	GO:0009106	GO:0035304	GO:0009409	GO:0009902	GO:0019216	GO:0015995	GO:0000165	GO:0010207	GO:0009535	GO:0043900	GO:0006546
RSG37901	GO:0005576	GO:0005739
RSG38052	GO:0055085	GO:0055114	GO:0019684	GO:0016021	GO:0009941	GO:0005774	GO:0032440	GO:0008643	GO:0005351	GO:0005886
RSG38066	GO:0009535
RSG38113	GO:0009941	GO:0005743	GO:0055085	GO:0006839	GO:0005509	GO:0016021
RSG38168
RSG38181	GO:0005739
RSG38280	GO:0005516	GO:0006741	GO:0003951	GO:0019674	GO:0009507	GO:0016787
RSG38299	GO:0010103	GO:0019684	GO:0006098	GO:0010218	GO:0009941	GO:0016117	GO:0010114	GO:0009902	GO:0009508	GO:0015995	GO:0009637	GO:0019761	GO:0009535	GO:0006364	GO:0010027	GO:0007623
RSG38337	GO:0006412	GO:0005840	GO:0003735	GO:0009941	GO:0009579	GO:0009570	GO:0045036	GO:0009793
RSG38407	GO:0004197	GO:0009611	GO:0009805	GO:0042542	GO:0012501	GO:0006816	GO:0009651	GO:0007033	GO:0015706	GO:0043068	GO:0009507	GO:0048767	GO:0005576	GO:0005829	GO:0007030	GO:0016540	GO:0042802	GO:0010167	GO:0046686	GO:0009506	GO:0006508	GO:0005886
RSG38480	GO:0043447	GO:0010025	GO:0000038	GO:0006633	GO:0055114	GO:0016021	GO:0048235	GO:0006723	GO:0016491	GO:0046184	GO:0000166	GO:0005506	GO:0005886
RSG38636	GO:0010155	GO:0009853	GO:0010218	GO:0048046	GO:0009744	GO:0035304	GO:0030095	GO:0010114	GO:0030003	GO:0010207	GO:0005509	GO:0009570	GO:0009654	GO:0009637	GO:0009644	GO:0070838	GO:0019898	GO:0009657	GO:0009543	GO:0006364
RSG38644	GO:0003825	GO:0005634	GO:0005829	GO:0004805	GO:0005992	GO:0005739
RSG38674	GO:0009941	GO:0016491	GO:0051537	GO:0009535	GO:0055114
RSG38908	GO:0009535
RSG38913	GO:0009535
RSG38962	GO:0009793	GO:0005525	GO:0006184	GO:0009706	GO:0016556	GO:0009570	GO:0000287	GO:0009658	GO:0009416	GO:0003924	GO:0006364	GO:0010027
RSG38978	GO:0016132	GO:0003993	GO:0005774	GO:0005576	GO:0009507	GO:0005829
RSG39037	GO:0007623	GO:0019761	GO:0009507	GO:0016020	GO:0005739	GO:0080167
RSG39048	GO:0004091	GO:0009793	GO:0009536
RSG39295	GO:0010025	GO:0009055	GO:0005506	GO:0080133	GO:0020037	GO:0005576	GO:0042991	GO:0019825	GO:0005783	GO:0055114
RSG39322	GO:0009507
RSG39413	GO:0006007	GO:0005829	GO:0004106	GO:0016688	GO:0046417	GO:0009507	GO:0000162	GO:0009607
RSG39532	GO:0004871	GO:0009416	GO:0000023	GO:0019252	GO:0007165	GO:0005886
RSG39560	GO:0010264	GO:0006364	GO:0009941	GO:0009657	GO:0009534	GO:0010207	GO:0019761	GO:0016787	GO:0043085
RSG39571	GO:0016556	GO:0003723	GO:0009902	GO:1901259	GO:0004521	GO:0010027	GO:0010239	GO:0042793	GO:0009507	GO:2001070
RSG39592	GO:0006399	GO:0016301	GO:0045036	GO:0009662	GO:0009220	GO:0009791	GO:0048608	GO:0009658	GO:0042644	GO:0045893	GO:0042793	GO:0005634	GO:0006364
RSG39604	GO:0000038	GO:0042335	GO:0009416	GO:0009409	GO:0009922	GO:0030497	GO:0005576	GO:0045893	GO:0016020	GO:0005783	GO:0005634
RSG39632	GO:0016020	GO:0006432	GO:0019288	GO:0009570	GO:0008033	GO:0000287	GO:0009658	GO:0000049	GO:0004826	GO:0005524	GO:0048481	GO:0005739
RSG39792	GO:0006412	GO:0016556	GO:0006783	GO:0004045	GO:0009965	GO:0008380	GO:0030154	GO:0009570	GO:0030529	GO:0006397
RSG39908	GO:0015996	GO:0016301	GO:0016310	GO:0009507	GO:0005739
RSG39944	GO:0004175	GO:0009507	GO:0006820	GO:0071722	GO:0006569	GO:0009684	GO:0006508	GO:0016887	GO:0006200	GO:0005886	GO:0005524	GO:0005739
RSG40006	GO:0055114	GO:0016021	GO:0010304	GO:0034256	GO:0015996	GO:0005515	GO:0009535	GO:0000166	GO:0042170
RSG40045	GO:0009507
RSG40119	GO:0008266	GO:0019684	GO:0042742	GO:0009941	GO:0008380	GO:0007623	GO:0009737	GO:0009631	GO:0009535	GO:0009570	GO:0043489	GO:0009814	GO:0009697	GO:0010319
RSG40138	GO:0055114	GO:0046677	GO:0046872	GO:0019288	GO:0050992	GO:0051538	GO:0016114	GO:0009570	GO:0046429	GO:0051745
RSG40378	GO:0004725	GO:0009570	GO:0035335
RSG40617	GO:0006200	GO:0005524	GO:0016887	GO:0010287	GO:0071722
RSG40625	GO:0016570	GO:0004849	GO:0016773	GO:0016310	GO:0009507	GO:0048449	GO:0005829	GO:0006222	GO:0009737	GO:0009909	GO:0005524
RSG40628	GO:0019684	GO:0008080	GO:0009507
RSG40642	GO:0009407	GO:0009627	GO:0010583	GO:0008194	GO:0034976	GO:0009909	GO:0005634	GO:0005829	GO:0016758
RSG40680	GO:0009505	GO:0005794	GO:0009506	GO:0030246	GO:0005886	GO:0005829	GO:0048046
RSG40797	GO:0004222	GO:0007155	GO:0006508	GO:0008270	GO:0005886
RSG40849	GO:0005773	GO:0009826	GO:0046983	GO:0048510	GO:0009640	GO:0005634	GO:0009741	GO:0009536	GO:0005739
RSG40895
RSG40903	GO:0050660	GO:0016491	GO:0009507	GO:0015979	GO:0055114
RSG40906	GO:0006413	GO:0045036	GO:0009793	GO:0009507	GO:0005618	GO:0003743	GO:0016226	GO:0019288	GO:0045893	GO:0009073
RSG41069	GO:0003723	GO:0009507
RSG41178	GO:0009306	GO:0015450	GO:0016021	GO:0006354	GO:0010027	GO:0006605	GO:0065002	GO:0005515	GO:0009535	GO:0005886
RSG41233	GO:0009744	GO:0009517	GO:0010114	GO:0016168	GO:0005739	GO:0010196	GO:0006364	GO:0009783	GO:0009637	GO:0009533	GO:0010155	GO:0010287	GO:0010218	GO:0009765	GO:0009644	GO:0019344
RSG41267	GO:0010054	GO:0005768	GO:0005794	GO:0032259	GO:0005634	GO:0008168	GO:0005802
RSG41306	GO:0004871	GO:0009416	GO:0000023	GO:0019252	GO:0007165	GO:0005886
RSG41356	GO:0009941	GO:0048046	GO:0016117	GO:0005515	GO:0010319	GO:0022626	GO:0005794	GO:0005730	GO:0009570	GO:0051085	GO:0009658	GO:0008219	GO:0009409	GO:0042026	GO:0005886	GO:0005524	GO:0048481	GO:0009627	GO:0005739
RSG41362	GO:0009536	GO:0006655	GO:0019252	GO:0009902	GO:0000023	GO:0005525	GO:0006184	GO:0019288	GO:0034660	GO:0003924	GO:0042254	GO:0010027
RSG41412	GO:0005388	GO:0006281	GO:0009432	GO:0009536	GO:0005524	GO:0007131	GO:0009691	GO:0003697	GO:0008094
RSG41413	GO:0009744	GO:0010114	GO:0009637	GO:0010270	GO:0010155	GO:0005515	GO:0009535	GO:0010218	GO:0009644	GO:0019344	GO:0009654
RSG41497	GO:0020037	GO:0005506	GO:0009055	GO:0009507
RSG41573	GO:0005737	GO:0052641	GO:0080046	GO:0046482	GO:0018874	GO:0052640	GO:0080002	GO:0015706	GO:0080044	GO:0010167	GO:0009696	GO:0052639
RSG41672	GO:0009941	GO:0009508	GO:0005515	GO:0009535
RSG41807
RSG41888	GO:0016226	GO:0009793	GO:0010027	GO:0009507	GO:0048481	GO:0005739	GO:0010228
RSG41974	GO:0005802	GO:0005794	GO:0005768	GO:0005634	GO:0009507	GO:0016757
RSG41990	GO:0006979	GO:0055114	GO:0005739	GO:0016688	GO:0010027	GO:0009535	GO:0020037	GO:0015979
RSG42147	GO:0006007	GO:0019253	GO:0009744	GO:0043234	GO:0018316	GO:0010114	GO:0080153	GO:0009941	GO:0009637	GO:0010155	GO:0005515	GO:0070417	GO:0009570	GO:0071454	GO:0034605	GO:0010218	GO:0009644
RSG42300	GO:0050826	GO:0016117	GO:0006655	GO:0006636	GO:0048825	GO:0034389	GO:0005509	GO:0051301	GO:0016021	GO:0071614	GO:0009640	GO:0015995	GO:0019288	GO:0019915	GO:0010182	GO:0009933	GO:0009570	GO:0016567	GO:0009845	GO:0010228	GO:0009737	GO:0004392	GO:0009909	GO:0004366	GO:0006952	GO:0031408	GO:0010162
RSG42450	GO:1901363	GO:0009697	GO:0019760	GO:0010363	GO:0010200	GO:0010319	GO:0031348	GO:0050832	GO:0006098	GO:0045261	GO:0009867	GO:0009772	GO:0006364	GO:0019288	GO:0009941	GO:0009595	GO:0042742	GO:0006612	GO:0010027	GO:0019252	GO:0002831	GO:0010310	GO:0010287	GO:0044455	GO:0009862	GO:0097159	GO:0009773	GO:0046933	GO:0009409	GO:0046914	GO:0015995	GO:0005743	GO:0000165	GO:0010207	GO:0009535	GO:0043900	GO:0015986
RSG42576	GO:0005634	GO:0009507
RSG42579	GO:0009941	GO:0006508	GO:0000023	GO:0019252	GO:0009534	GO:0004252	GO:0009840
RSG42621	GO:0031425	GO:0016036	GO:0016120	GO:0016123	GO:0006397	GO:0016021	GO:0015995	GO:0006402	GO:0004654	GO:0009570	GO:0008033	GO:0010323	GO:0003723	GO:0090305	GO:0005886	GO:0006364	GO:0000175
RSG42676	GO:0045435	GO:0010103	GO:0016123	GO:0016705	GO:0009507	GO:0009765	GO:0016120
RSG42680	GO:0008152	GO:0016702	GO:0016829	GO:0009507
RSG42729	GO:0009536
RSG42755	GO:0004733	GO:0010181	GO:0005576	GO:0009507	GO:0055114
RSG42811	GO:0071704	GO:0044238	GO:0019684	GO:0009533	GO:0009535	GO:0006807	GO:0009523	GO:0016043	GO:0044085
RSG43112	GO:0010286	GO:0010363	GO:0030003	GO:0009873	GO:0020037	GO:0015706	GO:0009055	GO:0006612	GO:0009507	GO:0005576	GO:0016705	GO:0004497	GO:0019825	GO:0005506	GO:0070838	GO:0006569	GO:0010167	GO:0009684	GO:0055114	GO:0009963	GO:0002237	GO:0009627
RSG43171	GO:0006655	GO:0005739	GO:0010075	GO:0009908	GO:0090447	GO:0010143	GO:0016791	GO:0003841	GO:0016020	GO:0005783
RSG43172	GO:0006655	GO:0005739	GO:0009908	GO:0090447	GO:0010143	GO:0016791	GO:0003841	GO:0004366	GO:0016020
RSG43311	GO:0003723	GO:0032259	GO:0009507	GO:0008173	GO:0006396
RSG43334	GO:0031977	GO:0005739	GO:0046872	GO:0009409	GO:0019243	GO:0005975	GO:0016491	GO:0009860	GO:0009570	GO:0004462	GO:0005576	GO:0009827	GO:0010319
RSG43409	GO:0016556	GO:0004672	GO:0009941	GO:0018786	GO:0000166	GO:0009570
RSG43439	GO:0005982	GO:0033926	GO:0005987	GO:0048825	GO:0009507	GO:0004575
RSG43553	GO:0010189	GO:0050342	GO:0032259	GO:0009507
RSG43736	GO:0005739	GO:0006098	GO:0019288	GO:0009965	GO:0030154	GO:0009570
RSG43744	GO:0005515	GO:0008270	GO:0009740	GO:0009910	GO:0044212	GO:0009965	GO:0043565	GO:0030154	GO:0009416	GO:0003700	GO:0010187	GO:0045893	GO:0010255	GO:0005634	GO:0010380	GO:0007623
RSG43756	GO:0010287	GO:0009941	GO:0005794	GO:0009769	GO:0030076	GO:0009637	GO:0016168	GO:0009750	GO:0048046	GO:0010114	GO:0010218	GO:0009535	GO:0005739
RSG43824	GO:0009535
RSG43970	GO:0006098	GO:0042651	GO:0005198	GO:0019252	GO:0009664	GO:0010020	GO:0043621	GO:0010075	GO:0000023	GO:0005525	GO:0006184	GO:0051258	GO:0009570	GO:0042802	GO:0043234	GO:0019344	GO:0000272	GO:0009534	GO:0003924
RSG44184
RSG44231	GO:0009987	GO:0009535
RSG44510	GO:0006655	GO:0005739	GO:0006098	GO:0019288	GO:0009570	GO:0080167	GO:0015031	GO:0090391
RSG44522	GO:0005515	GO:0009740	GO:0009910	GO:0006355	GO:0044212	GO:0009416	GO:0010187	GO:0010255	GO:0032502	GO:0010380	GO:0007623
RSG44785	GO:0046777	GO:0009536	GO:0019288	GO:0009637	GO:0010155	GO:0000023	GO:0019252	GO:0043085
RSG44896	GO:0009538	GO:0009941	GO:0009535	GO:0010287	GO:0015979	GO:0019344
RSG44942	GO:0031348	GO:0006098	GO:0050660	GO:0009595	GO:0009941	GO:0048046	GO:0009867	GO:0009697	GO:0009862	GO:0043085	GO:0010363	GO:0010310	GO:0010207	GO:0031977	GO:0010200	GO:0003959	GO:0050661	GO:0043900	GO:0006612	GO:0042742	GO:0009773	GO:0002831	GO:0000165	GO:0009570	GO:0019761	GO:0009817	GO:0009409	GO:0009657	GO:0009535	GO:0045156	GO:0008266	GO:0006364	GO:0045157	GO:0004324
RSG44982	GO:0005634	GO:0005739
RSG45149	GO:0005829	GO:0005739	GO:0006790	GO:0008441	GO:0019243	GO:0008934	GO:0000023	GO:0019252	GO:0046854	GO:0009570
RSG45245	GO:0004553	GO:0005975	GO:0005773	GO:0043169	GO:0005777	GO:0009610	GO:0005576	GO:0080167
RSG45269	GO:0009793	GO:0005515	GO:0009507	GO:0005634
RSG45295	GO:0042162	GO:0006952	GO:0003723	GO:0032211	GO:0006281	GO:0009508	GO:0005739	GO:0006355	GO:0009570	GO:0045910	GO:0005634
RSG45398	GO:0006865	GO:0051716	GO:0045491	GO:0004672	GO:0007154	GO:1901698	GO:0010035	GO:0000041	GO:0009506	GO:0006950	GO:1901700	GO:0005886
RSG45511	GO:0006098	GO:0016117	GO:0043085	GO:0019252	GO:0000023	GO:0019288	GO:0009416	GO:0009534	GO:0005634
RSG45602	GO:0004252	GO:0004176	GO:0009295	GO:0040007	GO:0016560	GO:0006515	GO:0016485	GO:0048527	GO:0043565	GO:0006200	GO:0005782	GO:0005524	GO:0038032
RSG45619	GO:0055085	GO:0042744	GO:0005509	GO:0016021	GO:0000325	GO:0009506	GO:0005774	GO:0007030	GO:0007033	GO:0009507
RSG45651	GO:0009535	GO:0010287	GO:0009941
RSG45959	GO:0006790	GO:0047627	GO:0005777	GO:0005886	GO:0009150	GO:0009507	GO:0008270	GO:0005739	GO:0005080
RSG45962	GO:0009507
RSG45964	GO:0036068	GO:0006636	GO:0010207	GO:0009706	GO:0019288	GO:0019216	GO:0005506	GO:0003677	GO:0009416	GO:0019344	GO:0055114	GO:0009535	GO:0048529	GO:0006364	GO:0010027	GO:0031408
RSG45969	GO:0015035	GO:0006098	GO:0009941	GO:0043086	GO:0048046	GO:0010319	GO:0043085	GO:0019252	GO:0010207	GO:0000023	GO:0009055	GO:0008047	GO:0042742	GO:0045454	GO:0009965	GO:0009570	GO:0030154	GO:0009409	GO:0006662	GO:0045893	GO:0009535	GO:0006109	GO:0004857	GO:0006364	GO:0006979	GO:0010027
RSG46153	GO:0005737	GO:0005506	GO:0019853	GO:0019310	GO:0006949	GO:0050113	GO:0055114
RSG46177	GO:0009535
RSG46244	GO:0090342	GO:0042744	GO:0005515	GO:0035304	GO:0010207	GO:0009902	GO:0016021	GO:0051205	GO:0015450	GO:0045038	GO:0045893	GO:0042793	GO:0009535	GO:0005886	GO:0006364	GO:0010027
RSG46251	GO:0080158	GO:0006399	GO:0008026	GO:1901135	GO:0009507	GO:0006796	GO:1901259	GO:0019637	GO:0009658	GO:0070180	GO:0044281	GO:0005524	GO:0005739
RSG46499	GO:0006412	GO:0005840	GO:0006098	GO:0003735	GO:0009507
RSG46586	GO:0010155	GO:0004871	GO:0006355	GO:0004712	GO:0005829	GO:0046777	GO:0004674	GO:0007165	GO:0005886	GO:0005524
RSG46619	GO:0009538	GO:0006364	GO:0009941	GO:0009657	GO:0009535	GO:0030003	GO:0010287	GO:0010207	GO:0070838	GO:0019344	GO:0035304
RSG46624	GO:0006007	GO:0016192	GO:0006301	GO:0005829	GO:0006396	GO:0006511	GO:0022402	GO:0006623	GO:0004842	GO:0005515	GO:0031372	GO:0005634
RSG46761	GO:0009744	GO:0009517	GO:0010114	GO:0016168	GO:0005739	GO:0010196	GO:0006364	GO:0009783	GO:0009637	GO:0009533	GO:0010155	GO:0010287	GO:0010218	GO:0009765	GO:0009644	GO:0019344
RSG46800	GO:0043234	GO:0044763	GO:0005768	GO:0005515
RSG46941	GO:0070838	GO:0006952	GO:0009607	GO:0030003	GO:0009507	GO:0005634
RSG47059	GO:0005618	GO:0006032	GO:0016998	GO:0005975	GO:0008061	GO:0005576	GO:0004568	GO:0009873
RSG47134	GO:0006094	GO:0009941	GO:1901671	GO:0048046	GO:0006457	GO:0009651	GO:0005829	GO:0019288	GO:0006096	GO:0009570	GO:0009658	GO:0046686	GO:0009409	GO:0019344	GO:0009535	GO:0005507	GO:0005516	GO:0005524	GO:0048481	GO:0005739
RSG47191	GO:0008601	GO:0005829	GO:0016049	GO:0010075	GO:0042325	GO:0000902	GO:0048193	GO:0005576	GO:0046686	GO:0005634	GO:0005886
RSG47245	GO:0012501	GO:0005829	GO:0055114	GO:0006281	GO:0051726	GO:0046914	GO:0006260	GO:0009220	GO:0009186	GO:0005971	GO:0004748	GO:0007275
RSG47401	GO:0009941	GO:0019808	GO:0043167	GO:0015846	GO:0005634	GO:0042597	GO:0005215
RSG47581	GO:0055114	GO:0051537	GO:0046872	GO:0010277	GO:0018489	GO:0009941	GO:0045036
RSG47595	GO:0006979	GO:0019288	GO:0010027	GO:0009535	GO:0030003	GO:0070838
RSG48062	GO:0016556	GO:0010103	GO:0000413	GO:0006457	GO:0019288	GO:0003755	GO:0009535	GO:0009543
RSG48083	GO:0010103	GO:0019684	GO:0006098	GO:0010218	GO:0019760	GO:0005515	GO:0000166	GO:0019252	GO:0010114	GO:0020037	GO:0015995	GO:0019288	GO:0009637	GO:0009543	GO:0009535	GO:0016688	GO:0006364	GO:0005634	GO:0006979
RSG48095	GO:0042538	GO:0009753	GO:0022626	GO:0005773	GO:0003993	GO:0002213	GO:0009611	GO:0046688	GO:0006979	GO:0008134	GO:0009507
RSG48143	GO:0015238	GO:0005886	GO:0006855	GO:0015297	GO:0009536
RSG48303	GO:0007623	GO:0019761	GO:0009507	GO:0016020	GO:0080167
RSG48799	GO:0010287	GO:0009941	GO:0005794	GO:0009769	GO:0030076	GO:0009637	GO:0016168	GO:0009750	GO:0048046	GO:0010114	GO:0010218	GO:0009535	GO:0005739
RSG48917	GO:0003700	GO:0003677	GO:0005634	GO:0006355
RSG49438	GO:0055114	GO:0019684	GO:0016628	GO:0010189	GO:0015995	GO:0009941	GO:0005515	GO:0009535	GO:0000166	GO:0019344	GO:0035304	GO:0045550
RSG49443	GO:0071918	GO:0005886	GO:0015370	GO:0015204	GO:0016021	GO:0035725	GO:0006995
RSG49444	GO:0071918	GO:0005886	GO:0015370	GO:0015204	GO:0016021	GO:0035725	GO:0006995
RSG49456	GO:0055085	GO:0016021	GO:0009506	GO:0015415	GO:0009737	GO:0009507	GO:0005773	GO:0005351	GO:0005794	GO:0005634	GO:0006817	GO:0005886
RSG49630	GO:0052543	GO:0009506	GO:0006520	GO:0009505	GO:0046658	GO:0001872
RSG49674	GO:0005737
RSG49784	GO:0009072	GO:0006098	GO:0000096	GO:0009941	GO:0016117	GO:0006636	GO:0009505	GO:0006766	GO:0009902	GO:0006546	GO:0009106	GO:0009108	GO:0015995	GO:0019288	GO:0004033	GO:0008652	GO:0009570	GO:0034660	GO:0019761	GO:0009695	GO:0042793	GO:0010027
RSG49788	GO:0090305	GO:0006281	GO:0019684	GO:0010103	GO:0006098	GO:0009941	GO:0016117	GO:0010027	GO:0019252	GO:0009570	GO:0004518
RSG49972	GO:0005739	GO:0006364	GO:0009658	GO:0000917	GO:0006399	GO:0009507	GO:0005525
RSG50167	GO:0005829	GO:0006281	GO:0009294	GO:0003677	GO:0006334	GO:0046686	GO:0005634	GO:0005886
RSG50297	GO:0005507	GO:0000774	GO:0006457	GO:0016226	GO:0051087	GO:0010027	GO:0010228	GO:0048481	GO:0009570	GO:0005759	GO:0042803	GO:0009793
RSG50393	GO:0015996	GO:0006457	GO:0006950	GO:0031072	GO:0051082	GO:0009507	GO:0005634
RSG50543	GO:0004519	GO:0009507	GO:0016556	GO:0005739
RSG50593	GO:0006662	GO:0022900	GO:0008047	GO:0009750	GO:0009651	GO:0045454	GO:0009055	GO:0016671	GO:0006833	GO:0009534	GO:0009570	GO:0043085	GO:0015035
RSG50966	GO:0006164	GO:0005739	GO:0008033	GO:0052381	GO:0005524	GO:0016301	GO:0009691	GO:0005634
RSG51054	GO:0009799	GO:0005654	GO:0005515	GO:0009944	GO:0048441	GO:0009954	GO:0009536
RSG51143	GO:0009507	GO:0007020	GO:0009451
RSG51195	GO:0006351	GO:0006457	GO:0006355	GO:0010075	GO:0048825	GO:0016226	GO:0006473	GO:0010090	GO:0016272	GO:0043565	GO:0051082	GO:0010228	GO:0003700	GO:0005634	GO:0048481	GO:0010027
RSG51453	GO:0005516	GO:0006098	GO:0009773	GO:0030093	GO:0019344	GO:0035304	GO:0009543
RSG51682	GO:0009414	GO:0006355	GO:0009409	GO:0003677	GO:0009737	GO:0003700	GO:0006351	GO:0005634
RSG51695	GO:0003873	GO:0005829	GO:0004331	GO:0042732	GO:0005524	GO:0006002	GO:0043609	GO:0016310	GO:0006003	GO:0006000	GO:0005634	GO:0005886	GO:2001070
RSG52083	GO:0009793	GO:0030246	GO:0005634
RSG52234	GO:0046653	GO:0005739	GO:0008864	GO:0016874	GO:0016742	GO:0032259	GO:0000023	GO:0019252	GO:0009853	GO:0008168	GO:0043085	GO:0006189
RSG52317	GO:0004028	GO:0005737	GO:0008886	GO:0009902	GO:0019344	GO:0055114
RSG52505	GO:0005634
RSG52659	GO:0050896	GO:0042546	GO:0016787	GO:0009536
RSG53057	GO:0045435	GO:0010103	GO:0016123	GO:0016705	GO:0009507	GO:0009765	GO:0016120
RSG53155	GO:0008474	GO:0006464	GO:0015824	GO:0009507
RSG53216	GO:0006066	GO:0050660	GO:0048443	GO:0048441	GO:0016832	GO:0009507	GO:0008812	GO:0048481	GO:0055114
RSG53385	GO:0016559	GO:0005779	GO:0005739	GO:0009506	GO:0042802	GO:0009627	GO:0007623	GO:0006635	GO:0009686	GO:0031347	GO:0009740	GO:0009507
RSG53386	GO:0000038	GO:0042335	GO:0009416	GO:0009409	GO:0009922	GO:0030497	GO:0005576	GO:0045893	GO:0016020	GO:0005783	GO:0005634
RSG53522	GO:0009108	GO:0030234	GO:0009695	GO:0009965	GO:0043085	GO:0019344	GO:0009544	GO:0009072	GO:0042777	GO:0045261	GO:0009772	GO:0006364	GO:0019288	GO:0009941	GO:0046961	GO:0019252	GO:0000023	GO:0006636	GO:0005886	GO:0009657	GO:0005524	GO:0006766	GO:0030154	GO:0009773	GO:0019748	GO:0006733	GO:0046933	GO:0045893	GO:0009106	GO:0035304	GO:0015995	GO:0010207	GO:0006546
RSG53710	GO:0006071	GO:0048046	GO:0030643	GO:0016126	GO:0007155	GO:0016023	GO:0046658	GO:0009505	GO:0019252	GO:0045010	GO:0008889	GO:0010075	GO:0052546	GO:0004713	GO:0000023	GO:0009507	GO:0048767	GO:0016556	GO:0010090	GO:0006468	GO:0004674	GO:0010442	GO:0009832	GO:0000272	GO:0009506	GO:0009932	GO:0052541	GO:0006952	GO:0005524	GO:0042545
RSG53715	GO:0004832	GO:0009941	GO:0048046	GO:0045174	GO:0005773	GO:0006450	GO:0009407	GO:0009753	GO:0009610	GO:0005777	GO:0010043	GO:0009570	GO:0010583	GO:0006438	GO:0043295	GO:0002161	GO:0010193	GO:0043903	GO:0005886	GO:0010731	GO:0005507	GO:0005524	GO:0010027	GO:0005739
RSG54106	GO:0004091	GO:0009793	GO:0009536
RSG54225	GO:0005488	GO:0006355	GO:0009791	GO:0048608	GO:0005773	GO:0005634
RSG54299	GO:0050826	GO:0016117	GO:0006655	GO:0009620	GO:0006636	GO:0016023	GO:0005773	GO:0010118	GO:0048825	GO:0034389	GO:0005509	GO:0051301	GO:0016021	GO:0071614	GO:0009640	GO:0015995	GO:0019288	GO:0019915	GO:0009751	GO:0042538	GO:0010182	GO:0009933	GO:0009570	GO:0016567	GO:0009845	GO:0010228	GO:0031969	GO:0009737	GO:0004392	GO:0009909	GO:0004366	GO:0006952	GO:0009269	GO:0031408	GO:0010162	GO:0016165
RSG54496	GO:0071918	GO:0005886	GO:0015370	GO:0015204	GO:0016021	GO:0035725	GO:0006995
RSG54871	GO:0030001	GO:0046872
RSG55174	GO:0009522	GO:0009535	GO:0030003	GO:0015979	GO:0070838	GO:0019344
RSG55175	GO:0009960	GO:0045492	GO:0009793	GO:0002679	GO:0010200	GO:0010106	GO:0004713	GO:0015706	GO:0006826	GO:0005576	GO:0015824	GO:0007169	GO:0006468	GO:0004674	GO:0048765	GO:0010413	GO:0010167	GO:0006857	GO:0009506	GO:0005886	GO:0005634	GO:0005524
RSG55277	GO:0006066	GO:0050660	GO:0048443	GO:0048441	GO:0005576	GO:0016832	GO:0009507	GO:0008812	GO:0048481	GO:0055114
RSG55300	GO:0009535	GO:0010287
RSG55669	GO:0006094	GO:0009941	GO:1901671	GO:0048046	GO:0006457	GO:0009651	GO:0005829	GO:0019288	GO:0006096	GO:0009570	GO:0009658	GO:0046686	GO:0009409	GO:0019344	GO:0009535	GO:0005507	GO:0005516	GO:0005524	GO:0048481	GO:0005739
RSG55888
RSG56029	GO:0046777	GO:0005739	GO:0019288	GO:0009637	GO:0010155	GO:0009051	GO:0005515	GO:0009570	GO:0004345	GO:0050661	GO:0015979
RSG56899	GO:0003723	GO:0009773	GO:0019288	GO:0009941	GO:0009535	GO:0000166	GO:0009570	GO:0030529	GO:0045036
RSG57156	GO:0005739	GO:0009536
RSG57270	GO:0016491	GO:0005618	GO:0005739
RSG57498	GO:0046777	GO:0005739	GO:0019288	GO:0009637	GO:0010155	GO:0009051	GO:0005515	GO:0009570	GO:0004345	GO:0050661	GO:0015979
RSG57970	GO:0031348	GO:0009867	GO:0035304	GO:0009862	GO:0010363	GO:0009910	GO:0010638	GO:0010310	GO:0010207	GO:0009902	GO:0009617	GO:0006612	GO:0044212	GO:0009965	GO:0000165	GO:0030154	GO:0003700	GO:0045893	GO:0003682	GO:0042793	GO:0006364	GO:0005634	GO:0010380	GO:0010027
RSG58063
RSG58508	GO:0009536
RSG58628
RSG58843	GO:0009538	GO:0006364	GO:0009941	GO:0009657	GO:0009535	GO:0030003	GO:0010287	GO:0010207	GO:0070838
RSG58875
RSG59276	GO:0005737	GO:0005506	GO:0019853	GO:0019310	GO:0006949	GO:0050113	GO:0055114
RSG59417
RSG60544
RSG60751	GO:0009536
RSG60925
RSG61068
RSG61399	GO:0048519	GO:0006355	GO:0003677	GO:0007165	GO:0009658
RSG62553
RSG63635	GO:0010287	GO:0009941	GO:0005794	GO:0009769	GO:0030076	GO:0009637	GO:0016168	GO:0009750	GO:0048046	GO:0010114	GO:0010218	GO:0009535	GO:0005739
RSG64430	GO:0005488
RSG64540	GO:0010287	GO:0009941	GO:0005794	GO:0009769	GO:0030076	GO:0009637	GO:0016168	GO:0009750	GO:0048046	GO:0010114	GO:0010218	GO:0009535	GO:0005739
[truncated: 19 more columns]
