# Supplementary material for: Genome-wide identification and characterization of CONSTANS-like gene family in radish (Raphanus sativus)
Source: PLoS One. 2018 Sep 24;13(9):e0204137. doi: 10.1371/journal.pone.0204137 (PMC6152963; doi:10.1371/journal.pone.0204137)
Supplement: S8 Table — (XLSX) [file pone.0204137.s009.xlsx]

## Sheet: S8
S8 Table. Expression of COL genes of radish cytoplasmic male sterility
Gene	HYBP-A1	HYBP-A2	HYBP-B1	HYBP-B2	YH-A1	YH-A2	YH-B1	YH-B2
RsaCOL-01	5.59886	8.2602	2.91133	2.33613	0.968576	2.93343	3.00481	2.13338
RsaCOL-02	16.9625	18.3735	1.65885	3.10588	4.82889	9.74986	9.58785	7.90118
RsaCOL-03	54.6289	51.1802	32.6069	29.6199	24.7731	36.0576	25.6957	26.0171
RsaCOL-04	22.6149	31.5386	18.8431	16.8875	22.4018	53.7123	37.6559	28.7875
RsaCOL-05	44.4748	51.7017	51.0906	42.2324	25.1195	38.3307	44.8663	41.1368
RsaCOL-06	48.6485	52.5192	61.5818	58.3765	80.1043	46.6188	126.19	160.465
RsaCOL-07	94.5244	112.87	97.6649	114.583	47.0028	19.647	31.9083	43.2965
RsaCOL-08	81.8128	75.8164	8.67256	4.57991	0	24.2161	14.098	15.0684
RsaCOL-09	1.99632	2.57329	13.9462	16.2162	12.3344	33.3923	20.1492	39.1365
RsaCOL-10	119.255	157.88	277.58	264.471	110.492	171.329	156.439	159.329
RsaCOL-11	0.946964	1.04685	0	0	0.532092	1.07429	0	0.669411
RsaCOL-12	1.39804	2.061	0.899028	1.68375	4.71378	2.11493	1.94846	1.64743
RsaCOL-13	0	2.82805	1.40079	1.74924	2.17689	4.12041	2.69851	3.42298
RsaCOL-14	4.69776	0	1.34021	3.76495	0	0	0	3.3222
RsaCOL-15	5.25812	8.11462	0.482507	0.451959	0.562543	1.70363	0	0.707524
RsaCOL-16	0	0	0	0	0	0	1.8841	7.96388
RsaCOL-17	7.16405	9.09908	0.476152	0.445983	3.33041	7.28433	4.81561	2.79268
RsaCOL-18	6.9803	3.95448	0	0	0	0.575623	0	0.358565
RsaCOL-19	0	0	2.08552	2.34289	0	0	0	0
RsaCOL-20	0	0	2.06801	2.90647	3.61891	0	0	0
*Raw Data from paper titled 'Comparative Transcriptome Profile of the Cytoplasmic Male Sterile and Fertile Floral Buds of Radish (Raphanus sativus L.)'.
