# Supplementary material for: Genome-wide identification and characterization of CONSTANS-like gene family in radish (Raphanus sativus)
Source: PLoS One. 2018 Sep 24;13(9):e0204137. doi: 10.1371/journal.pone.0204137 (PMC6152963; doi:10.1371/journal.pone.0204137)
Supplement: S9 Table — (XLSX) [file pone.0204137.s010.xlsx]

## Sheet: S9
S9 Table. Expression of COL genes of radish in response to vernalization
Gene	RT1	RT2	RT3	VE1	VE2	VE3	VL1	VL2	VL3	RT-Ave	VE-Ave	VL-Ave
RsaCOL-01	2.95944	4.12539	3.36687	2.68496	1.36903	3.64294	5.77895	5.03043	3.66966	3.4839	2.56564	4.82635
RsaCOL-02	0.711807	0.400041	0.858746	1.55131	0.69083	1.14807	2.12315	3.89867	3.17772	0.656865	1.13007	3.06651
RsaCOL-03	100.277	132.515	115.441	389.46	441.535	277.285	253.833	258.266	296.665	116.078	369.427	269.588
RsaCOL-04	38.7638	49.7214	59.4884	74.7432	58.4429	71.8161	94.5689	134.771	117.968	49.3245	68.3341	115.769
RsaCOL-05	181.391	169.51	205.277	197.439	190.628	259.697	188.233	219.292	186.812	185.393	215.921	198.112
RsaCOL-06	352.179	300.465	323.257	258.165	184.288	275.521	379.76	307.68	331.525	325.3	239.325	339.655
RsaCOL-07	403.707	341.738	346.353	209.042	149.52	216.564	304.915	247.665	285.889	363.933	191.709	279.49
RsaCOL-08	12.2867	11.1222	10.4123	9.12379	7.81376	8.60955	9.33757	9.49291	8.69824	11.2737	8.5157	9.17624
RsaCOL-09	10.1383	12.1712	30.0744	22.1526	19.6822	11.3627	10.135	10.6208	10.3387	17.4613	17.7325	10.3648
RsaCOL-10	234.074	167.823	183.468	104.367	92.2445	86.3196	100.312	67.673	68.1513	195.122	94.3105	78.712
RsaCOL-11	0.0640293	0.103911	0.586494	0.097931	0	0.183316	0.118737	0.0626177	0.207232	0.251478	0.093749	0.129529
RsaCOL-12	0.162096	0.199229	0.272164	0.258482	0.269661	0.169747	1.23847	0.921781	0.444134	0.211163	0.23263	0.868128
RsaCOL-13	6.96183	15.3861	6.0899	8.91704	11.7388	5.9247	7.20874	6.95617	6.15404	9.47929	8.86018	6.77298
RsaCOL-14	13.4283	11.2802	8.61738	11.4767	7.90618	7.98375	13.2611	7.90723	9.40712	11.1086	9.12221	10.1918
RsaCOL-15	26.4475	27.3922	21.3923	13.3872	12.6365	9.80867	17.9882	11.0292	15.8676	25.0773	11.9441	14.9617
RsaCOL-16	0	0	0	0	0	0	0	0	0	0	0	0
RsaCOL-17	4.14827	4.79117	3.46828	4.8735	3.36633	5.24873	3.44669	4.58913	3.83691	4.13591	4.49619	3.95758
RsaCOL-18	6.66975	7.41413	3.57649	6.68808	5.41317	4.22766	6.82162	4.68705	5.40187	5.88679	5.44297	5.63685
RsaCOL-19	12.2868	13.2048	9.95308	12.9898	11.3116	11.379	15.0475	14.4005	12.4111	11.8149	11.8935	13.9531
RsaCOL-20	5.13937	7.53887	10.5596	5.18624	4.65391	12.5376	7.41615	7.50974	10.0761	7.74596	7.45924	8.334
* Data are from paper titled 'Genome-wide transcriptome profiling of radish (Raphanus sativus L.) in response to vernalization'.
